# Supplementary material for: Enhancing cross-evidence reasoning graph for document-level relation extraction
Source: PeerJ Comput Sci. 2024 Jun 17;10:e2123. doi: 10.7717/peerj-cs.2123 (PMC11232587; doi:10.7717/peerj-cs.2123)
Supplement: Supplemental Information 1 [file peerj-cs-10-2123-s001.zip]

Archive with 42 entries (28 files):
- Code/
- Code/.idea/
- Code/.idea/.gitignore
- Code/.idea/deployment.xml
- Code/.idea/GAIN-master.iml
- Code/.idea/inspectionProfiles/
- Code/.idea/inspectionProfiles/profiles_settings.xml
- Code/.idea/inspectionProfiles/Project_Default.xml
- Code/.idea/misc.xml
- Code/.idea/modules.xml
- Code/.idea/remote-mappings.xml
- Code/.idea/workspace.xml
- Code/.idea/ZeppelinRemoteNotebooks/
- Code/code/
- Code/code/checkpoint/
- Code/code/checkpoint/.placeholder
- Code/code/config.py
- Code/code/data.py
- Code/code/eval_GAIN_BERT.sh
- Code/code/eval_GAIN_GloVe.sh
- Code/code/fig_result/
- Code/code/fig_result/.placeholder
- Code/code/logs/
- Code/code/logs/.placeholder
- Code/code/models/
- Code/code/models/GAIN.py
- Code/code/models/GAIN_nomention.py
- Code/code/path.py
- Code/code/run_GAIN_BERT.sh
- Code/code/run_GAIN_GloVe.sh
- Code/code/test.py
- Code/code/train.py
- Code/code/utils.py
- Code/data/
- Code/data/prepro_data/
- Code/data/prepro_data/.placeholder
- Code/LICENSE
- Code/PLM/
- Code/PLM/bert-base-uncased/
- Code/PLM/bert-base-uncased/.placeholder
- Code/test_result_jsons/
- Code/test_result_jsons/test_index.json
