# Supplementary material for: Enhancing cross-evidence reasoning graph for document-level relation extraction
Source: PeerJ Comput Sci. 2024 Jun 17;10:e2123. doi: 10.7717/peerj-cs.2123 (PMC11232587; doi:10.7717/peerj-cs.2123)
Supplement: Supplemental Information 1 [file peerj-cs-10-2123-s001.zip › Code/code/data.py]

import itertools
import json
import math
import os
import pickle
import random
from collections import defaultdict
from datetime import datetime

import dgl
import numpy as np
import torch
from torch import int32
from torch.utils.data import IterableDataset, DataLoader
from transformers import *

from models.GAIN import Bert
from utils import get_cuda

from path import extract_path

IGNORE_INDEX = -100


class DGLREDataset(IterableDataset):

    def __init__(self, src_file, save_file, word2id, ner2id, rel2id,
                 dataset_type='train', instance_in_train=None, opt=None):

        super(DGLREDataset, self).__init__()

        # record training set mention triples
        self.instance_in_train = set([]) if instance_in_train is None else instance_in_train
        self.data = None
        self.document_max_length = 512
        self.INTRA_EDGE = 0
        self.INTER_EDGE = 1
        self.LOOP_EDGE = 2
        self.count = 0

        print('Reading data from {}.'.format(src_file))
        if os.path.exists(save_file):
            with open(file=save_file, mode='rb') as fr:
                info = pickle.load(fr)
                self.data = info['data']
                self.instance_in_train = info['intrain_set']
            print('load preprocessed data from {}.'.format(save_file))

        else:
            with open(file=src_file, mode='r', encoding='utf-8') as fr:
                ori_data = json.load(fr)
            print('loading..')
            self.data = []

            for i, doc in enumerate(ori_data):

                title, entity_list, labels, sentences = \
                    doc['title'], doc['vertexSet'], doc.get('labels', []), doc['sents']

                mention_evi_info = extract_path(doc, keep_sent_order=True)
                Ls = [0]
                L = 0
                for x in sentences:
                    L += len(x)
                    Ls.append(L)
                for j in range(len(entity_list)):
                    for k in range(len(entity_list[j])):
                        sent_id = int(entity_list[j][k]['sent_id'])
                        entity_list[j][k]['sent_id'] = sent_id

                        dl = Ls[sent_id]
                        pos0, pos1 = entity_list[j][k]['pos']
                        entity_list[j][k]['global_pos'] = (pos0 + dl, pos1 + dl)

                # generate positive examples
                train_triple = []
                new_labels = []
                for label in labels:
                    head, tail, relation, evidence = label['h'], label['t'], label['r'], label['evidence']
                    assert (relation in rel2id), 'no such relation {} in rel2id'.format(relation)
                    label['r'] = rel2id[relation]

                    train_triple.append((head, tail))

                    label['in_train'] = False

                    # record training set mention triples and mark it for dev and test set
                    for n1 in entity_list[head]:
                        for n2 in entity_list[tail]:
                            mention_triple = (n1['name'], n2['name'], relation)
                            if dataset_type == 'train':
                                self.instance_in_train.add(mention_triple)
                            else:
                                if mention_triple in self.instance_in_train:
                                    label['in_train'] = True
                                    break

                    new_labels.append(label)

                # generate negative examples
                na_triple = []
                for j in range(len(entity_list)):
                    for k in range(len(entity_list)):
                        if j != k and (j, k) not in train_triple:
                            na_triple.append((j, k))

                # generate document ids
                words = []
                for sentence in sentences:
                    for word in sentence:
                        words.append(word)
                if len(words) > self.document_max_length:
                    words = words[:self.document_max_length]

                word_id = np.zeros((self.document_max_length,), dtype=np.int32)
                pos_id = np.zeros((self.document_max_length,), dtype=np.int32)
                ner_id = np.zeros((self.document_max_length,), dtype=np.int32)
                mention_id = np.zeros((self.document_max_length,), dtype=np.int32)

                for iii, w in enumerate(words):
                    word = word2id.get(w.lower(), word2id['UNK'])
                    word_id[iii] = word

                entity2mention = defaultdict(list)
                mention_idx = 1
                already_exist = set()  # dealing with NER overlapping problem
                for idx, vertex in enumerate(entity_list, 1):
                    for v in vertex:
                        sent_id, (pos0, pos1), ner_type = v['sent_id'], v['global_pos'], v['type']
                        if (pos0, pos1) in already_exist:
                            continue
                        pos_id[pos0:pos1] = idx
                        ner_id[pos0:pos1] = ner2id[ner_type]
                        mention_id[pos0:pos1] = mention_idx
                        entity2mention[idx].append(mention_idx)
                        mention_idx += 1
                        already_exist.add((pos0, pos1))

                # construct graph
                graph = self.create_graph(Ls, mention_id, pos_id, entity2mention, mention_evi_info)

                # construct entity graph & path
                entity_graph, path = self.create_entity_graph(Ls, pos_id, entity2mention)

                assert pos_id.max() == len(entity_list)
                assert mention_id.max() == graph.number_of_nodes() - 1

                overlap = doc.get('overlap_entity_pair', [])
                new_overlap = [tuple(item) for item in overlap]

                self.data.append({
                    'title': title,
                    'entities': entity_list,
                    'labels': new_labels,
                    'na_triple': na_triple,
                    'word_id': word_id,
                    'pos_id': pos_id,
                    'ner_id': ner_id,
                    'mention_id': mention_id,
                    'entity2mention': entity2mention,
                    'graph': graph,
                    'entity_graph': entity_graph,
                    'path': path,
                    'overlap': new_overlap
                })

            # save data
            with open(file=save_file, mode='wb') as fw:
                pickle.dump({'data': self.data, 'intrain_set': self.instance_in_train}, fw)
            print('finish reading {} and save preprocessed data to {}.'.format(src_file, save_file))

        if opt.k_fold != "none":
            k_fold = opt.k_fold.split(',')
            k, total = float(k_fold[0]), float(k_fold[1])
            a = (k - 1) / total * len(self.data)
            b = k / total * len(self.data)
            self.data = self.data[:a] + self.data[b:]

    def __len__(self):
        return len(self.data)

    def __getitem__(self, idx):
        return self.data[idx]

    def __iter__(self):
        return iter(self.data)

    def create_graph(self, Ls, mention_id, entity_id, entity2mention,mention_evi_info):

        d = defaultdict(list)

        # add intra-entity edges
        for _, mentions in entity2mention.items():
            for i in range(len(mentions)):
                for j in range(i + 1, len(mentions)):
                    d[('node', 'intra', 'node')].append((mentions[i], mentions[j]))
                    d[('node', 'intra', 'node')].append((mentions[j], mentions[i]))

        if d[('node', 'intra', 'node')] == []:
            d[('node', 'intra', 'node')].append((entity2mention[1][0], 0))


        #
        # for evi in mention_evi_info:
        #     for ht in mention_evi_info[evi]:
        #         d[('node', 'inter', 'node')].append((ht[0], ht[1]))
        #         d[('node', 'inter', 'node')].append((ht[1], ht[0]))
        for i in range(1, len(Ls)):
            tmp = dict()
            for j in range(Ls[i - 1], Ls[i]):
                if mention_id[j] != 0:
                    tmp[mention_id[j]] = entity_id[j]
            mention_entity_info = [(k, v) for k, v in tmp.items()]

            # add self-loop & to-globle-node edges
            for m in range(len(mention_entity_info)):
                # self-loop
                # d[('node', 'loop', 'node')].append((mention_entity_info[m][0], mention_entity_info[m][0]))

        #         # to global node
                d[('node', 'global', 'node')].append((mention_entity_info[m][0], 0))
                d[('node', 'global', 'node')].append((0, mention_entity_info[m][0]))
        #
            # add inter edges
            for m in range(len(mention_entity_info)):
                for n in range(m + 1, len(mention_entity_info)):
                    if mention_entity_info[m][1] != mention_entity_info[n][1]:
                        # inter edge
                        d[('node', 'inter', 'node')].append((mention_entity_info[m][0], mention_entity_info[n][0]))
                        d[('node', 'inter', 'node')].append((mention_entity_info[n][0], mention_entity_info[m][0]))

        # add self-loop for global node
        # d[('node', 'loop', 'node')].append((0, 0))
        if d[('node', 'inter', 'node')] == []:
            d[('node', 'inter', 'node')].append((entity2mention[1][0], 0))

        graph = dgl.heterograph(d)

        return graph

    def create_entity_graph(self, Ls, entity_id, entity2mention):

        graph = dgl.DGLGraph()
        graph.add_nodes(entity_id.max())

        d = defaultdict(set)

        for i in range(1, len(Ls)):
            tmp = set()
            for j in range(Ls[i - 1], Ls[i]):
                if entity_id[j] != 0:
                    tmp.add(entity_id[j])
            tmp = list(tmp)
            for ii in range(len(tmp)):
                for jj in range(ii + 1, len(tmp)):
                    d[tmp[ii] - 1].add(tmp[jj] - 1)
                    d[tmp[jj] - 1].add(tmp[ii] - 1)
        a = []
        b = []
        for k, v in d.items():
            for vv in v:
                a.append(k)
                b.append(vv)
        graph.add_edges(a, b)

        path = dict()
        for i in range(0, graph.number_of_nodes()):
            for j in range(i + 1, graph.number_of_nodes()):
                a = set(graph.successors(i).numpy())
                b = set(graph.successors(j).numpy())
                c = [val + 1 for val in list(a & b)]
                path[(i + 1, j + 1)] = c

        return graph, path


class BERTDGLREDataset(IterableDataset):

    def __init__(self, src_file, save_file, word2id, ner2id, rel2id,
                 dataset_type='train', instance_in_train=None, opt=None):

        super(BERTDGLREDataset, self).__init__()

        # record training set mention triples
        self.instance_in_train = set([]) if instance_in_train is None else instance_in_train
        self.data = None
        self.document_max_length = 512
        self.entity_EDGE = 0
        self.loop_EDGE = 1
        self.sentence_EDGE = 2
        self.adjacentSentence_EDGE = 3
        self.sentences = None
        self.count = 0

        print('Reading data from {}.'.format(src_file))
        if os.path.exists(save_file):
            with open(file=save_file, mode='rb') as fr:
                info = pickle.load(fr)
                self.data = info['data']
                self.instance_in_train = info['intrain_set']
            print('load preprocessed data from {}.'.format(save_file))

        else:
            bert = Bert(BertModel, 'bert-base-uncased', opt.bert_path)

            with open(file=src_file, mode='r', encoding='utf-8') as fr:
                ori_data = json.load(fr)
            print('loading..')
            self.data = []
            self.sentences = []  

            for i, doc in enumerate(ori_data):

                title, entity_list, labels, sentences = \
                    doc['title'], doc['vertexSet'], doc.get('labels', []), doc['sents']

                self.sentences.append(sentences)  
                #evidence
                mention_evi_info = extract_path(doc, keep_sent_order=True)

                Ls = [0]
                L = 0
                for x in sentences:
                    L += len(x)
                    Ls.append(L)
                for j in range(len(entity_list)):
                    for k in range(len(entity_list[j])):
                        sent_id = int(entity_list[j][k]['sent_id'])
                        entity_list[j][k]['sent_id'] = sent_id

                        dl = Ls[sent_id]
                        pos0, pos1 = entity_list[j][k]['pos']
                        entity_list[j][k]['global_pos'] = (pos0 + dl, pos1 + dl)

                # generate positive examples
                train_triple = []
                new_labels = []
                for label in labels:
                    head, tail, relation, evidence = label['h'], label['t'], label['r'], label['evidence']
                    assert (relation in rel2id), 'no such relation {} in rel2id'.format(relation)
                    label['r'] = rel2id[relation]

                    train_triple.append((head, tail))

                    label['in_train'] = False

                    # record training set mention triples and mark it for dev and test set
                    for n1 in entity_list[head]:
                        for n2 in entity_list[tail]:
                            mention_triple = (n1['name'], n2['name'], relation)
                            if dataset_type == 'train':
                                self.instance_in_train.add(mention_triple)
                            else:
                                if mention_triple in self.instance_in_train:
                                    label['in_train'] = True
                                    break

                    new_labels.append(label)

                # generate negative examples
                na_triple = []
                for j in range(len(entity_list)):
                    for k in range(len(entity_list)):
                        if j != k and (j, k) not in train_triple:
                            na_triple.append((j, k))

                # generate document ids
                words = []
                for sentence in sentences:
                    for word in sentence:
                        words.append(word)

                bert_token, bert_starts, bert_subwords = bert.subword_tokenize_to_ids(words)

                word_id = np.zeros((self.document_max_length,), dtype=np.int32)
                pos_id = np.zeros((self.document_max_length,), dtype=np.int32)
                ner_id = np.zeros((self.document_max_length,), dtype=np.int32)
                mention_id = np.zeros((self.document_max_length,), dtype=np.int32)
                word_id[:] = bert_token[0]

                entity2mention = defaultdict(list)
                mention_idx = 1
                already_exist = set()
                for idx, vertex in enumerate(entity_list, 1):
                    for v in vertex:

                        sent_id, (pos0, pos1), ner_type = v['sent_id'], v['global_pos'], v['type']

                        pos0 = bert_starts[pos0]
                        pos1 = bert_starts[pos1] if pos1 < len(bert_starts) else 1024

                        if (pos0, pos1) in already_exist:
                            continue

                        if pos0 >= len(pos_id):
                            continue

                        pos_id[pos0:pos1] = idx
                        ner_id[pos0:pos1] = ner2id[ner_type]
                        mention_id[pos0:pos1] = mention_idx
                        entity2mention[idx].append(mention_idx)
                        mention_idx += 1
                        already_exist.add((pos0, pos1))
                replace_i = 0
                idx = len(entity_list)
                if entity2mention[idx] == []:
                    entity2mention[idx].append(mention_idx)
                    while mention_id[replace_i] != 0:
                        replace_i += 1
                    mention_id[replace_i] = mention_idx
                    pos_id[replace_i] = idx
                    ner_id[replace_i] = ner2id[vertex[0]['type']]
                    mention_idx += 1

                new_Ls = [0]
                for ii in range(1, len(Ls)):
                    new_Ls.append(bert_starts[Ls[ii]] if Ls[ii] < len(bert_starts) else len(bert_subwords))
                Ls = new_Ls

                # construct graph
                graph = self.create_graph(Ls, mention_id, pos_id, entity2mention, mention_evi_info,entity_list)

                # construct entity graph & path
                entity_graph, path = self.create_entity_graph(Ls, pos_id, mention_id, entity2mention, mention_evi_info)

                # print(entity_list)
                assert pos_id.max() == len(entity_list)

                # assert graph.number_of_nodes()-1==mention_id.max()
                #     print(graph.number_of_nodes())

                overlap = doc.get('overlap_entity_pair', [])
                new_overlap = [tuple(item) for item in overlap]

                self.data.append({
                    'title': title,
                    'entities': entity_list,
                    'labels': new_labels,
                    'na_triple': na_triple,
                    'word_id': word_id,
                    'pos_id': pos_id,
                    'ner_id': ner_id,
                    'mention_id': mention_id,
                    'entity2mention': entity2mention,
                    'graph': graph,
                    'entity_graph': entity_graph,
                    'path': path,
                    'overlap': new_overlap
                })

            # save data
            with open(file=save_file, mode='wb') as fw:
                pickle.dump({'data': self.data, 'intrain_set': self.instance_in_train}, fw)
            print('finish reading {} and save preprocessed data to {}.'.format(src_file, save_file))

    def __len__(self):
        return len(self.data)

    def __getitem__(self, idx):
        return self.data[idx]

    def __iter__(self):
        return iter(self.data)

    def create_graph(self, Ls, mention_id, entity_id, entity2mention, mention_evi_info,entity_list):

        d = defaultdict(list)

        # 1.intra-entity edge
        mention_sum = []

        
        for i in range(len(entity_list)):
            for j in range(len(entity_list[i])):
                mention_sum.append(entity_list[i][j])


        
        for _, mentions in entity2mention.items():
            for i in range(len(mentions)):
                for j in range(i + 1, len(mentions)):
                    d[('node', 'entity', 'node')].append((mentions[i], mentions[j]))
                    d[('node', 'entity', 'node')].append((mentions[j], mentions[i]))

        if d[('node', 'entity', 'node')] == []:
            d[('node', 'entity', 'node')].append((entity2mention[1][0], 0))

        mention_entity_info=[]
        for i in range(1, len(Ls)):
            tmp = dict()
            for j in range(Ls[i - 1], Ls[i]):
                if mention_id[j] != 0:
                    tmp[mention_id[j]] = entity_id[j]
            mention_entity_info = [(k, v) for k, v in tmp.items()]

            # add self-loop
            for m in range(len(mention_entity_info)):
                d[('node', 'loop', 'node')].append((mention_entity_info[m][0], mention_entity_info[m][0]))

        # 2.evidence edge
        matched_mentions = {}
        set1=set()  
        set2=set()  
        set3=set()  
        for i, evi_i in enumerate(mention_evi_info):
            for j, evi_j in enumerate(itertools.islice(mention_evi_info, i + 1, None), i + 1):
            
                if set(filter(lambda x: x != ',', str(evi_i))).intersection(set(filter(lambda x: x != ',', str(evi_j)))):
                    matched_mentions[evi_i]=mention_evi_info[evi_i]
                    # print(matched_mentions[evi_i])
                    matched_mentions[evi_j]=mention_evi_info[evi_j]
                    #
                    # print(d.values())
                    for sublist in list(d.values()):
                        for value in sublist:
                            set1.add(value)
                            set2.add(value)
                            # print(set1)
                    for k in range(0,len(matched_mentions[evi_i])):
                        for q in range(0,len(matched_mentions[evi_j])):
                            value1=(matched_mentions[evi_i][k][0],matched_mentions[evi_j][q][0])
                            value2=(matched_mentions[evi_j][q][0],matched_mentions[evi_i][k][0])
                            set1.add(value1)
                            set1.add(value2)

                            value3=(matched_mentions[evi_i][k][0],matched_mentions[evi_j][q][1])
                            value4=(matched_mentions[evi_j][q][1], matched_mentions[evi_i][k][0])
                            set1.add(value3)
                            set1.add(value4)

                            value5=(matched_mentions[evi_i][k][1],matched_mentions[evi_j][q][0])
                            value6=(matched_mentions[evi_j][q][0], matched_mentions[evi_i][k][1])
                            set1.add(value5)
                            set1.add(value6)

                            value7=(matched_mentions[evi_i][k][1],matched_mentions[evi_j][q][1])
                            value8=(matched_mentions[evi_j][q][1], matched_mentions[evi_i][k][1])
                            set1.add(value7)
                            set1.add(value8)
                    set3=set1-set2

                    max_tuple = max(set2, key=lambda x: x[0])
                    set4 = {t for t in set3 if t[0]<=max_tuple[0] and t[1]<=max_tuple[0]}
                    for tuple in set4:
                        # print(tuple[0])
                        d[('node', 'sentence', 'node')].append((tuple[0], tuple[1]))
                        d[('node', 'sentence', 'node')].append((tuple[1], tuple[0]))


        if d[('node', 'sentence', 'node')] == []:
            d[('node', 'sentence', 'node')].append((entity2mention[1][0], 0))

        #3.mention-pseudo edge
        set11=set()
        set22=set()
        set33=set()
        for sublist in list(d.values()):
            for value in sublist:
                set11.add(value)
                set22.add(value)


        result=[]
        evi_sum=[]
        for evi in mention_evi_info:
            evi_sum.append(evi)
        for item in evi_sum:
            temp_list=item.split(',')
            temp_list = list(map(int, temp_list))
            result.extend(temp_list)

        result = sorted(list(set(result)))
        # new_result=[i - 1 for i in result]
        mention_id_sum=np.unique(mention_id)
        for i in result:
            for j in mention_id_sum:
                value11=(i,j)
                value22=(j,i)
                set11.add(value11)
                set11.add(value22)
        set33=set11-set22
        max_tuple = max(set22, key=lambda x: x[0])
        set44 = {t for t in set33 if t[0] <= max_tuple[0] and t[1] <= max_tuple[0]}
        for tuple in set44:
            d[('node', 'adjacentSentence', 'node')].append((tuple[0], tuple[1]))
            d[('node', 'adjacentSentence', 'node')].append((tuple[0], tuple[1]))


        # no_ht_list = []
        # set11=set()
        # set22=set()
        # set33=set()
        # for sublist in list(d.values()):
        #     for value in sublist:
        #         set11.add(value)
        #         set22.add(value)
        #
        # for evi in mention_evi_info:
        #     for ht in mention_evi_info[evi]:
        #         #
        #
      
        #         # sentence0 = ht[0]
        #         no_ht_list.append(ht)
        #
        #         result_dict = {}
        #         for item in no_ht_list:
        #             key = item[0]
        #             if key in result_dict:
        #                 result_dict[key].append(item)
        #             else:
        #                 result_dict[key] = [item]
        #         result6 = list(result_dict.values())
        #     # print(result6)
        #     # for i in range(len(result6)):
        #     # print(result6[i])
        #     # print(result6[0][0][0])  
        #
        # result7 = []
        # key1 = None
        # key2 = None
        # first_element = None
        # # sent_id_ht3 = None
        # # sent_id_ht4 = None
        # for i in range(len(result6)):
        #     if len(result6) > 0:
        #         first_element = result6[i][0][0]
        #     for j in range(first_element + 1, mention_id.max() + 1):
        #         pair = [first_element, j]
        #    
        #         if pair not in result6[i]:
        #           
        #
        #             for key, value_list in entity2mention.items():
        #                 if first_element in value_list:
        #                     key1 = key
        #                     # print("key1：",key1)
        #                 if j in value_list:
        #                     key2 = key
        #                     # print("key2：",key2)
        #             if key1 != key2:
        #                 
        #                 sent_id_ht0 = mention_sum[first_element - 1]['sent_id']
        #                 sent_id_ht1 = mention_sum[j - 1]['sent_id']
        #              
        #                 if abs(sent_id_ht0 - sent_id_ht1) < 4:
        #                     result7.append(pair)

        # # print(len(result7))
        # # print(result7[0])
        # # print(result7[1][0])
        # for i in range(len(result7)):
        #     sent_id_ht3 = mention_sum[result7[i][0] - 1]['sent_id']
        #     sent_id_ht4 = mention_sum[result7[i][1] - 1]['sent_id']
        #
        #
        #     sentence_list1 = []
        #     sentence_list2 = []
        #     for sentence in self.sentences:
        #         # print(sentence[sent_id_ht3])
        #         # print(len(sentence)-1)
        #         if 0 < sent_id_ht3 < len(sentence) - 1:
        #             sentence_list1.append(sent_id_ht3 - 1)
        #             sentence_list1.append(sent_id_ht3)
        #             sentence_list1.append(sent_id_ht3 + 1)
        #         elif sent_id_ht3 == 0:
        #             sentence_list1.append(sent_id_ht3)
        #             sentence_list1.append(sent_id_ht3 + 1)
        #         elif sent_id_ht3 == len(sentence) - 1:
        #             sentence_list1.append(sent_id_ht3 - 1)
        #             sentence_list1.append(sent_id_ht3)
        #
        #         if 0 < sent_id_ht4 < len(sentence) - 1:
        #             sentence_list2.append(sent_id_ht4 - 1)
        #             sentence_list2.append(sent_id_ht4)
        #             sentence_list2.append(sent_id_ht4 + 1)
        #         elif sent_id_ht4 == 0:
        #             sentence_list2.append(sent_id_ht4)
        #             sentence_list2.append(sent_id_ht4 + 1)
        #         elif sent_id_ht4 == len(sentence) - 1:
        #             sentence_list2.append(sent_id_ht4 - 1)
        #             sentence_list2.append(sent_id_ht4)
        #
        #         sentence_dict1 = {}
        #         sentence_dict2 = {}
        #         sentence_dict = {}
        #         for k in range(len(sentence_list1)):
        #             key = sentence_list1[k]
        #             if sentence_list1[k] < len(sentence) and k < len(sentence_list1):
        #                 value = sentence[sentence_list1[k]]
        #             sentence_dict1[key] = value
        #         for j in range(len(sentence_list2)):
        #             key = sentence_list2[j]
        #             if sentence_list2[j] < len(sentence) and j < len(sentence_list2):
        #                 value = sentence[sentence_list2[j]]
        #             sentence_dict2[key] = value
        #         sentence_dict.update(sentence_dict1)
        #         sentence_dict.update(sentence_dict2)

        #     adjacent0 = ''.join(str(num) for num in sentence_dict.keys())
        #     adjacent1 = str(adjacent0).replace(',', '')
        #     for q in range(0,len(adjacent1)):
        #
        #         value9=(result7[i][0],int(adjacent1[q]))
        #         value10=(int(adjacent1[q]),result7[i][0])
        #         set11.add(value9)
        #         set11.add(value10)
        #
        #         value11=(result7[i][1],int(adjacent1[q]))
        #         value12=(int(adjacent1[q]),result7[i][1])
        #         set11.add(value11)
        #         set11.add(value12)
        #     sentence_dict = {}
        # set33=set11-set22
        # for tuple in set33:
        #     d[('node', 'adjacentSentence', 'node')].append((tuple[0], tuple[1]))
        #     d[('node', 'adjacentSentence', 'node')].append((tuple[0], tuple[1]))


        graph = dgl.heterograph(d)

        print(datetime.now(),1)

        return graph

    def create_entity_graph(self, Ls, entity_id, mention_id, entity2mention, mention_evi_info):

        graph = dgl.DGLGraph()
        graph.add_nodes(entity_id.max())

        d = defaultdict(set)

        for i in range(1, len(Ls)):
            tmp = set()
            for j in range(Ls[i - 1], Ls[i]):
                if entity_id[j] != 0:
                    tmp.add(entity_id[j])
            tmp = list(tmp)
            for ii in range(len(tmp)):
                for jj in range(ii + 1, len(tmp)):
                    d[tmp[ii] - 1].add(tmp[jj] - 1)
                    d[tmp[jj] - 1].add(tmp[ii] - 1)
        a = []
        b = []
        for k, v in d.items():
            for vv in v:
                a.append(k)
                b.append(vv)
        graph.add_edges(a, b)

        path = dict()
        for i in range(0, graph.number_of_nodes()):
            for j in range(i + 1, graph.number_of_nodes()):
                a = set(graph.successors(i).numpy())
                b = set(graph.successors(j).numpy())
                c = [val + 1 for val in list(a & b)]
                path[(i + 1, j + 1)] = c

        return graph, path

class DGLREDataloader(DataLoader):

    def __init__(self, dataset, batch_size, shuffle=False, h_t_limit_per_batch=300, h_t_limit=1722, relation_num=97,
                 max_length=512, negativa_alpha=0.0, dataset_type='train'):
        super(DGLREDataloader, self).__init__(dataset, batch_size=batch_size)
        self.shuffle = shuffle
        self.length = len(self.dataset)
        self.max_length = max_length
        self.negativa_alpha = negativa_alpha
        self.dataset_type = dataset_type

        self.h_t_limit_per_batch = h_t_limit_per_batch
        self.h_t_limit = h_t_limit
        self.relation_num = relation_num
        self.dis2idx = np.zeros((512), dtype='int64')
        self.dis2idx[1] = 1
        self.dis2idx[2:] = 2
        self.dis2idx[4:] = 3
        self.dis2idx[8:] = 4
        self.dis2idx[16:] = 5
        self.dis2idx[32:] = 6
        self.dis2idx[64:] = 7
        self.dis2idx[128:] = 8
        self.dis2idx[256:] = 9
        self.dis_size = 20

        self.order = list(range(self.length))

    def __iter__(self):
        # shuffle
        if self.shuffle:
            random.shuffle(self.order)
            self.data = [self.dataset[idx] for idx in self.order]
        else:
            self.data = self.dataset
        batch_num = math.ceil(self.length / self.batch_size)
        self.batches = [self.data[idx * self.batch_size: min(self.length, (idx + 1) * self.batch_size)]
                        for idx in range(0, batch_num)]
        self.batches_order = [self.order[idx * self.batch_size: min(self.length, (idx + 1) * self.batch_size)]
                              for idx in range(0, batch_num)]

        # begin
        context_word_ids = torch.LongTensor(self.batch_size, self.max_length).cpu()
        context_pos_ids = torch.LongTensor(self.batch_size, self.max_length).cpu()
        context_ner_ids = torch.LongTensor(self.batch_size, self.max_length).cpu()
        context_mention_ids = torch.LongTensor(self.batch_size, self.max_length).cpu()
        context_word_mask = torch.LongTensor(self.batch_size, self.max_length).cpu()
        context_word_length = torch.LongTensor(self.batch_size).cpu()
        ht_pairs = torch.LongTensor(self.batch_size, self.h_t_limit, 2).cpu()
        relation_multi_label = torch.Tensor(self.batch_size, self.h_t_limit, self.relation_num).cpu()
        relation_mask = torch.Tensor(self.batch_size, self.h_t_limit).cpu()
        relation_label = torch.LongTensor(self.batch_size, self.h_t_limit).cpu()
        ht_pair_distance = torch.LongTensor(self.batch_size, self.h_t_limit).cpu()

        for idx, minibatch in enumerate(self.batches):
            cur_bsz = len(minibatch)

            for mapping in [context_word_ids, context_pos_ids, context_ner_ids, context_mention_ids,
                            context_word_mask, context_word_length,
                            ht_pairs, ht_pair_distance, relation_multi_label, relation_mask, relation_label]:
                if mapping is not None:
                    mapping.zero_()

            relation_label.fill_(IGNORE_INDEX)

            max_h_t_cnt = 0

            label_list = []
            L_vertex = []
            titles = []
            indexes = []
            graph_list = []
            entity_graph_list = []
            entity2mention_table = []
            path_table = []
            overlaps = []

            for i, example in enumerate(minibatch):
                title, entities, labels, na_triple, word_id, pos_id, ner_id, mention_id, entity2mention, graph, entity_graph, path = \
                    example['title'], example['entities'], example['labels'], example['na_triple'], \
                    example['word_id'], example['pos_id'], example['ner_id'], example['mention_id'], example[
                        'entity2mention'], example['graph'], example['entity_graph'], example['path']
                graph_list.append(graph)
                entity_graph_list.append(entity_graph)
                path_table.append(path)
                overlaps.append(example['overlap'])

                entity2mention_t = get_cuda(torch.zeros((pos_id.max() + 1, mention_id.max() + 1)))
                for e, ms in entity2mention.items():
                    for m in ms:
                        entity2mention_t[e, m] = 1
                entity2mention_table.append(entity2mention_t)

                L = len(entities)
                word_num = word_id.shape[0]

                context_word_ids[i, :word_num].copy_(torch.from_numpy(word_id))
                context_pos_ids[i, :word_num].copy_(torch.from_numpy(pos_id))
                context_ner_ids[i, :word_num].copy_(torch.from_numpy(ner_id))
                context_mention_ids[i, :word_num].copy_(torch.from_numpy(mention_id))

                idx2label = defaultdict(list)
                label_set = {}
                for label in labels:
                    head, tail, relation, intrain, evidence = \
                        label['h'], label['t'], label['r'], label['in_train'], label['evidence']
                    idx2label[(head, tail)].append(relation)
                    label_set[(head, tail, relation)] = intrain

                label_list.append(label_set)

                if self.dataset_type == 'train':
                    train_tripe = list(idx2label.keys())
                    for j, (h_idx, t_idx) in enumerate(train_tripe):
                        hlist, tlist = entities[h_idx], entities[t_idx]
                        ht_pairs[i, j, :] = torch.Tensor([h_idx + 1, t_idx + 1])
                        label = idx2label[(h_idx, t_idx)]

                        delta_dis = hlist[0]['global_pos'][0] - tlist[0]['global_pos'][0]
                        if delta_dis < 0:
                            ht_pair_distance[i, j] = -int(self.dis2idx[-delta_dis]) + self.dis_size // 2
                        else:
                            ht_pair_distance[i, j] = int(self.dis2idx[delta_dis]) + self.dis_size // 2

                        for r in label:
                            relation_multi_label[i, j, r] = 1

                        relation_mask[i, j] = 1
                        rt = np.random.randint(len(label))
                        relation_label[i, j] = label[rt]

                    lower_bound = len(na_triple)
                    if self.negativa_alpha > 0.0:
                        random.shuffle(na_triple)
                        lower_bound = int(max(20, len(train_tripe) * self.negativa_alpha))

                    for j, (h_idx, t_idx) in enumerate(na_triple[:lower_bound], len(train_tripe)):
                        hlist, tlist = entities[h_idx], entities[t_idx]
                        ht_pairs[i, j, :] = torch.Tensor([h_idx + 1, t_idx + 1])

                        delta_dis = hlist[0]['global_pos'][0] - tlist[0]['global_pos'][0]
                        if delta_dis < 0:
                            ht_pair_distance[i, j] = -int(self.dis2idx[-delta_dis]) + self.dis_size // 2
                        else:
                            ht_pair_distance[i, j] = int(self.dis2idx[delta_dis]) + self.dis_size // 2

                        relation_multi_label[i, j, 0] = 1
                        relation_label[i, j] = 0
                        relation_mask[i, j] = 1

                        max_h_t_cnt = max(max_h_t_cnt, len(train_tripe) + lower_bound)
                else:
                    j = 0
                    for h_idx in range(L):
                        for t_idx in range(L):
                            if h_idx != t_idx:
                                hlist, tlist = entities[h_idx], entities[t_idx]
                                ht_pairs[i, j, :] = torch.Tensor([h_idx + 1, t_idx + 1])

                                relation_mask[i, j] = 1

                                delta_dis = hlist[0]['global_pos'][0] - tlist[0]['global_pos'][0]
                                if delta_dis < 0:
                                    ht_pair_distance[i, j] = -int(self.dis2idx[-delta_dis]) + self.dis_size // 2
                                else:
                                    ht_pair_distance[i, j] = int(self.dis2idx[delta_dis]) + self.dis_size // 2

                                j += 1

                    max_h_t_cnt = max(max_h_t_cnt, j)
                    L_vertex.append(L)
                    titles.append(title)
                    indexes.append(self.batches_order[idx][i])

            context_word_mask = context_word_ids > 0
            context_word_length = context_word_mask.sum(1)
            batch_max_length = context_word_length.max()

            yield {'context_idxs': get_cuda(context_word_ids[:cur_bsz, :batch_max_length].contiguous()),
                   'context_pos': get_cuda(context_pos_ids[:cur_bsz, :batch_max_length].contiguous()),
                   'context_ner': get_cuda(context_ner_ids[:cur_bsz, :batch_max_length].contiguous()),
                   'context_mention': get_cuda(context_mention_ids[:cur_bsz, :batch_max_length].contiguous()),
                   'context_word_mask': get_cuda(context_word_mask[:cur_bsz, :batch_max_length].contiguous()),
                   'context_word_length': get_cuda(context_word_length[:cur_bsz].contiguous()),
                   'h_t_pairs': get_cuda(ht_pairs[:cur_bsz, :max_h_t_cnt, :2]),
                   'relation_label': get_cuda(relation_label[:cur_bsz, :max_h_t_cnt]).contiguous(),
                   'relation_multi_label': get_cuda(relation_multi_label[:cur_bsz, :max_h_t_cnt]),
                   'relation_mask': get_cuda(relation_mask[:cur_bsz, :max_h_t_cnt]),
                   'ht_pair_distance': get_cuda(ht_pair_distance[:cur_bsz, :max_h_t_cnt]),
                   'labels': label_list,
                   'L_vertex': L_vertex,
                   'titles': titles,
                   'indexes': indexes,
                   'graphs': graph_list,
                   'entity2mention_table': entity2mention_table,
                   'entity_graphs': entity_graph_list,
                   'path_table': path_table,
                   'overlaps': overlaps
                   }
