# Supplementary material for: Enhancing cross-evidence reasoning graph for document-level relation extraction
Source: PeerJ Comput Sci. 2024 Jun 17;10:e2123. doi: 10.7717/peerj-cs.2123 (PMC11232587; doi:10.7717/peerj-cs.2123)
Supplement: Supplemental Information 1 [file peerj-cs-10-2123-s001.zip › Code/code/models/GAIN.py]

import dgl
import dgl.nn.pytorch as dglnn
import numpy as np
import torch
import torch.nn as nn
from transformers import *

from utils import get_cuda


class GAIN_GloVe(nn.Module):
    def __init__(self, config):
        super(GAIN_GloVe, self).__init__()
        self.config = config

        word_emb_size = config.word_emb_size
        vocabulary_size = config.vocabulary_size
        encoder_input_size = word_emb_size
        self.activation = nn.Tanh() if config.activation == 'tanh' else nn.ReLU()

        self.word_emb = nn.Embedding(vocabulary_size, word_emb_size, padding_idx=config.word_pad)
        if config.pre_train_word:
            self.word_emb = nn.Embedding(config.data_word_vec.shape[0], word_emb_size, padding_idx=config.word_pad)
            self.word_emb.weight.data.copy_(torch.from_numpy(config.data_word_vec[:, :word_emb_size]))

        self.word_emb.weight.requires_grad = config.finetune_word
        if config.use_entity_type:
            encoder_input_size += config.entity_type_size
            self.entity_type_emb = nn.Embedding(config.entity_type_num, config.entity_type_size,
                                                padding_idx=config.entity_type_pad)

        if config.use_entity_id:
            encoder_input_size += config.entity_id_size
            self.entity_id_emb = nn.Embedding(config.max_entity_num + 1, config.entity_id_size,
                                              padding_idx=config.entity_id_pad)

        self.encoder = BiLSTM(encoder_input_size, config)

        self.gcn_dim = config.gcn_dim
        assert self.gcn_dim == 2 * config.lstm_hidden_size, 'gcn dim should be the lstm hidden dim * 2'
        rel_name_lists = ['intra', 'inter', 'global']
        self.GCN_layers = nn.ModuleList([RelGraphConvLayer(self.gcn_dim, self.gcn_dim, rel_name_lists,
                                                           num_bases=len(rel_name_lists), activation=self.activation,
                                                           self_loop=True, dropout=self.config.dropout)
                                         for i in range(config.gcn_layers)])

        self.bank_size = self.config.gcn_dim * (self.config.gcn_layers + 1)
        self.dropout = nn.Dropout(self.config.dropout)

        self.predict = nn.Sequential(
            nn.Linear(self.bank_size * 5 + self.gcn_dim * 4, self.bank_size * 2),  #
            self.activation,
            self.dropout,
            nn.Linear(self.bank_size * 2, config.relation_nums),
        )

        self.edge_layer = RelEdgeLayer(node_feat=self.gcn_dim, edge_feat=self.gcn_dim,
                                       activation=self.activation, dropout=config.dropout)

        self.path_info_mapping = nn.Linear(self.gcn_dim * 4, self.gcn_dim * 4)
        self.attention = Attention(self.bank_size * 2, self.gcn_dim * 4)

    def forward(self, **params):
        '''
            words: [batch_size, max_length]
            src_lengths: [batchs_size]
            mask: [batch_size, max_length]
            entity_type: [batch_size, max_length]
            entity_id: [batch_size, max_length]
            mention_id: [batch_size, max_length]
            distance: [batch_size, max_length]
            entity2mention_table: list of [local_entity_num, local_mention_num]
            graphs: list of DGLHeteroGraph
            h_t_pairs: [batch_size, h_t_limit, 2]
        '''
        src = self.word_emb(params['words'])
        mask = params['mask']
        bsz, slen, _ = src.size()

        if self.config.use_entity_type:
            src = torch.cat([src, self.entity_type_emb(params['entity_type'])], dim=-1)

        if self.config.use_entity_id:
            src = torch.cat([src, self.entity_id_emb(params['entity_id'])], dim=-1)

        # src: [batch_size, slen, encoder_input_size]
        # src_lengths: [batchs_size]

        encoder_outputs, (output_h_t, _) = self.encoder(src, params['src_lengths'])
        encoder_outputs[mask == 0] = 0
        # encoder_outputs: [batch_size, slen, 2*encoder_hid_size]
        # output_h_t: [batch_size, 2*encoder_hid_size]

        graphs = params['graphs']

        mention_id = params['mention_id']
        features = None

        for i in range(len(graphs)):
            encoder_output = encoder_outputs[i]  # [slen, 2*encoder_hid_size]
            mention_num = torch.max(mention_id[i])
            mention_index = get_cuda(
                (torch.arange(mention_num) + 1).unsqueeze(1).expand(-1, slen))  # [mention_num, slen]
            mentions = mention_id[i].unsqueeze(0).expand(mention_num, -1)  # [mention_num, slen]
            select_metrix = (mention_index == mentions).float()  # [mention_num, slen]
            # average word -> mention
            word_total_numbers = torch.sum(select_metrix, dim=-1).unsqueeze(-1).expand(-1, slen)  # [mention_num, slen]
            select_metrix = torch.where(word_total_numbers > 0, select_metrix / word_total_numbers, select_metrix)
            x = torch.mm(select_metrix, encoder_output)  # [mention_num, 2*encoder_hid_size]

            x = torch.cat((output_h_t[i].unsqueeze(0), x), dim=0)

            if features is None:
                features = x
            else:
                features = torch.cat((features, x), dim=0)

        graph_big = dgl.batch_hetero(graphs)
        output_features = [features]

        for GCN_layer in self.GCN_layers:
            features = GCN_layer(graph_big, {"node": features})["node"]  # [total_mention_nums, gcn_dim]
            output_features.append(features)

        output_feature = torch.cat(output_features, dim=-1)

        graphs = dgl.unbatch_hetero(graph_big)

        # mention -> entity
        entity2mention_table = params['entity2mention_table']  # list of [entity_num, mention_num]
        entity_num = torch.max(params['entity_id'])
        entity_bank = get_cuda(torch.Tensor(bsz, entity_num, self.bank_size))
        global_info = get_cuda(torch.Tensor(bsz, self.bank_size))

        cur_idx = 0
        entity_graph_feature = None
        for i in range(len(graphs)):
            # average mention -> entity
            select_metrix = entity2mention_table[i].float()  # [local_entity_num, mention_num]
            select_metrix[0][0] = 1
            mention_nums = torch.sum(select_metrix, dim=-1).unsqueeze(-1).expand(-1, select_metrix.size(1))
            select_metrix = torch.where(mention_nums > 0, select_metrix / mention_nums, select_metrix)
            node_num = graphs[i].number_of_nodes('node')
            entity_representation = torch.mm(select_metrix, output_feature[cur_idx:cur_idx + node_num])
            entity_bank[i, :select_metrix.size(0) - 1] = entity_representation[1:]
            global_info[i] = output_feature[cur_idx]
            cur_idx += node_num

            if entity_graph_feature is None:
                entity_graph_feature = entity_representation[1:, -self.config.gcn_dim:]
            else:
                entity_graph_feature = torch.cat(
                    (entity_graph_feature, entity_representation[1:, -self.config.gcn_dim:]), dim=0)

        h_t_pairs = params['h_t_pairs']
        h_t_pairs = h_t_pairs + (h_t_pairs == 0).long() - 1  # [batch_size, h_t_limit, 2]
        h_t_limit = h_t_pairs.size(1)

        # [batch_size, h_t_limit, bank_size]
        h_entity_index = h_t_pairs[:, :, 0].unsqueeze(-1).expand(-1, -1, self.bank_size)
        t_entity_index = h_t_pairs[:, :, 1].unsqueeze(-1).expand(-1, -1, self.bank_size)

        # [batch_size, h_t_limit, bank_size]
        h_entity = torch.gather(input=entity_bank, dim=1, index=h_entity_index)
        t_entity = torch.gather(input=entity_bank, dim=1, index=t_entity_index)

        global_info = global_info.unsqueeze(1).expand(-1, h_t_limit, -1)

        entity_graphs = params['entity_graphs']
        entity_graph_big = dgl.batch(entity_graphs)
        self.edge_layer(entity_graph_big, entity_graph_feature)
        entity_graphs = dgl.unbatch(entity_graph_big)
        path_info = get_cuda(torch.zeros((bsz, h_t_limit, self.gcn_dim * 4)))
        relation_mask = params['relation_mask']
        path_table = params['path_table']
        for i in range(len(entity_graphs)):
            path_t = path_table[i]
            for j in range(h_t_limit):
                if relation_mask is not None and relation_mask[i, j].item() == 0:
                    break

                h = h_t_pairs[i, j, 0].item()
                t = h_t_pairs[i, j, 1].item()
                # for evaluate
                if relation_mask is None and h == 0 and t == 0:
                    continue

                if (h + 1, t + 1) in path_t:
                    v = [val - 1 for val in path_t[(h + 1, t + 1)]]
                elif (t + 1, h + 1) in path_t:
                    v = [val - 1 for val in path_t[(t + 1, h + 1)]]
                else:
                    print(h, t, v)
                    print(entity_graphs[i].all_edges())
                    print(h_t_pairs)
                    print(relation_mask)
                    assert 1 == 2

                middle_node_num = len(v)

                if middle_node_num == 0:
                    continue

                # forward
                edge_ids = get_cuda(entity_graphs[i].edge_ids([h for _ in range(middle_node_num)], v))
                forward_first = torch.index_select(entity_graphs[i].edata['h'], dim=0, index=edge_ids)
                edge_ids = get_cuda(entity_graphs[i].edge_ids(v, [t for _ in range(middle_node_num)]))
                forward_second = torch.index_select(entity_graphs[i].edata['h'], dim=0, index=edge_ids)

                # backward
                edge_ids = get_cuda(entity_graphs[i].edge_ids([t for _ in range(middle_node_num)], v))
                backward_first = torch.index_select(entity_graphs[i].edata['h'], dim=0, index=edge_ids)
                edge_ids = get_cuda(entity_graphs[i].edge_ids(v, [h for _ in range(middle_node_num)]))
                backward_second = torch.index_select(entity_graphs[i].edata['h'], dim=0, index=edge_ids)

                tmp_path_info = torch.cat((forward_first, forward_second, backward_first, backward_second), dim=-1)
                _, attn_value = self.attention(torch.cat((h_entity[i, j], t_entity[i, j]), dim=-1), tmp_path_info)
                path_info[i, j] = attn_value

            entity_graphs[i].edata.pop('h')

        path_info = self.dropout(
            self.activation(
                self.path_info_mapping(path_info)
            )
        )

        predictions = self.predict(torch.cat(
            (h_entity, t_entity, torch.abs(h_entity - t_entity), torch.mul(h_entity, t_entity), global_info, path_info),
            dim=-1))
        return predictions


class GAIN_BERT(nn.Module):
    def __init__(self, config):
        super(GAIN_BERT, self).__init__()
        self.config = config
        if config.activation == 'tanh':
            self.activation = nn.Tanh()
        elif config.activation == 'relu':
            self.activation = nn.ReLU()
        else:
            assert 1 == 2, "you should provide activation function."

        if config.use_entity_type:
            self.entity_type_emb = nn.Embedding(config.entity_type_num, config.entity_type_size,
                                                padding_idx=config.entity_type_pad)
        if config.use_entity_id:
            self.entity_id_emb = nn.Embedding(config.max_entity_num + 1, config.entity_id_size,
                                              padding_idx=config.entity_id_pad)

        self.bert = BertModel.from_pretrained(config.bert_path)
        if config.bert_fix:
            for p in self.bert.parameters():
                p.requires_grad = False

        self.gcn_dim = config.gcn_dim
        assert self.gcn_dim == config.bert_hid_size + config.entity_id_size + config.entity_type_size

        rel_name_lists = ['entity','loop','sentence','adjacentSentence']
        self.GCN_layers = nn.ModuleList([RelGraphConvLayer(self.gcn_dim, self.gcn_dim, rel_name_lists,
                                                           num_bases=len(rel_name_lists), activation=self.activation,
                                                           self_loop=True, dropout=self.config.dropout)
                                         for i in range(config.gcn_layers)])

        self.bank_size = self.gcn_dim * (self.config.gcn_layers + 1)
        self.dropout = nn.Dropout(self.config.dropout)
        self.predict = nn.Sequential(
            nn.Linear(self.bank_size * 5 + self.gcn_dim * 4, self.bank_size * 2),
            self.activation,
            self.dropout,
            nn.Linear(self.bank_size * 2, config.relation_nums),
        )

        self.edge_layer = RelEdgeLayer(node_feat=self.gcn_dim, edge_feat=self.gcn_dim,
                                       activation=self.activation, dropout=config.dropout)

        self.path_info_mapping = nn.Linear(self.gcn_dim * 4, self.gcn_dim * 4)

        self.attention = Attention(self.bank_size * 2, self.gcn_dim * 4)

    def forward(self, **params):
        '''
        words: [batch_size, max_length]
        src_lengths: [batchs_size]
        mask: [batch_size, max_length]
        entity_type: [batch_size, max_length]
        entity_id: [batch_size, max_length]
        mention_id: [batch_size, max_length]
        distance: [batch_size, max_length]
        entity2mention_table: list of [local_entity_num, local_mention_num]
        graphs: list of DGLHeteroGraph
        h_t_pairs: [batch_size, h_t_limit, 2]
        ht_pair_distance: [batch_size, h_t_limit]
        '''
        words = params['words']
        mask = params['mask']
        bsz, slen = words.size()

        encoder_outputs, sentence_cls = self.bert(input_ids=words, attention_mask=mask)
        # encoder_outputs[mask == 0] = 0

        if self.config.use_entity_type:
            encoder_outputs = torch.cat([encoder_outputs, self.entity_type_emb(params['entity_type'])], dim=-1)

        if self.config.use_entity_id:
            encoder_outputs = torch.cat([encoder_outputs, self.entity_id_emb(params['entity_id'])], dim=-1)

        sentence_cls = torch.cat(
            (sentence_cls, get_cuda(torch.zeros((bsz, self.config.entity_type_size + self.config.entity_id_size)))),
            dim=-1)
        # encoder_outputs: [batch_size, slen, bert_hid+type_size+id_size]
        # sentence_cls: [batch_size, bert_hid+type_size+id_size]

        graphs = params['graphs']

        mention_id = params['mention_id']
        features = None

        for i in range(len(graphs)):
            encoder_output = encoder_outputs[i]  # [slen, bert_hid]
            mention_num = torch.max(mention_id[i])
            mention_index = get_cuda(
                (torch.arange(mention_num) + 1).unsqueeze(1).expand(-1, slen))  # [mention_num, slen]
            mentions = mention_id[i].unsqueeze(0).expand(mention_num, -1)  # [mention_num, slen]
            select_metrix = (mention_index == mentions).float()  # [mention_num, slen]
            # average word -> mention
            word_total_numbers = torch.sum(select_metrix, dim=-1).unsqueeze(-1).expand(-1, slen)  # [mention_num, slen]
            select_metrix = torch.where(word_total_numbers > 0, select_metrix / word_total_numbers, select_metrix)

            x = torch.mm(select_metrix, encoder_output)  # [mention_num, bert_hid]
            x = torch.cat((sentence_cls[i].unsqueeze(0), x), dim=0)

            if features is None:
                features = x
            else:
                features = torch.cat((features, x), dim=0)

        graph_big = dgl.batch_hetero(graphs)
        output_features = [features]

        for GCN_layer in self.GCN_layers:
            features = GCN_layer(graph_big, {"node": features})["node"]  # [total_mention_nums, gcn_dim]
            output_features.append(features)

        output_feature = torch.cat(output_features, dim=-1)

        graphs = dgl.unbatch_hetero(graph_big)

        # mention -> entity
        entity2mention_table = params['entity2mention_table']  # list of [entity_num, mention_num]
        entity_num = torch.max(params['entity_id'])
        entity_bank = get_cuda(torch.Tensor(bsz, entity_num, self.bank_size))
        global_info = get_cuda(torch.Tensor(bsz, self.bank_size))

        cur_idx = 0
        entity_graph_feature = None
        for i in range(len(graphs)):
            # average mention -> entity
            select_metrix = entity2mention_table[i].float()  # [local_entity_num, mention_num]
            select_metrix[0][0] = 1
            mention_nums = torch.sum(select_metrix, dim=-1).unsqueeze(-1).expand(-1, select_metrix.size(1))
            select_metrix = torch.where(mention_nums > 0, select_metrix / mention_nums, select_metrix)
            node_num = graphs[i].number_of_nodes('node')
            entity_representation = torch.mm(select_metrix, output_feature[cur_idx:cur_idx + node_num])
            entity_bank[i, :select_metrix.size(0) - 1] = entity_representation[1:]
            global_info[i] = output_feature[cur_idx]
            cur_idx += node_num

            if entity_graph_feature is None:
                entity_graph_feature = entity_representation[1:, -self.gcn_dim:]
            else:
                entity_graph_feature = torch.cat((entity_graph_feature, entity_representation[1:, -self.gcn_dim:]),
                                                 dim=0)

        h_t_pairs = params['h_t_pairs']
        h_t_pairs = h_t_pairs + (h_t_pairs == 0).long() - 1  # [batch_size, h_t_limit, 2]
        h_t_limit = h_t_pairs.size(1)

        # [batch_size, h_t_limit, bank_size]
        h_entity_index = h_t_pairs[:, :, 0].unsqueeze(-1).expand(-1, -1, self.bank_size)
        t_entity_index = h_t_pairs[:, :, 1].unsqueeze(-1).expand(-1, -1, self.bank_size)

        # [batch_size, h_t_limit, bank_size]
        h_entity = torch.gather(input=entity_bank, dim=1, index=h_entity_index)
        t_entity = torch.gather(input=entity_bank, dim=1, index=t_entity_index)

        global_info = global_info.unsqueeze(1).expand(-1, h_t_limit, -1)

        entity_graphs = params['entity_graphs']
        entity_graph_big = dgl.batch(entity_graphs)
        self.edge_layer(entity_graph_big, entity_graph_feature)

        entity_graphs = dgl.unbatch(entity_graph_big)
        path_info = get_cuda(torch.zeros((bsz, h_t_limit, self.gcn_dim * 4)))
        relation_mask = params['relation_mask']
        path_table = params['path_table']
        for i in range(len(entity_graphs)):
            path_t = path_table[i]
            for j in range(h_t_limit):
                if relation_mask is not None and relation_mask[i, j].item() == 0:
                    break

                h = h_t_pairs[i, j, 0].item()
                t = h_t_pairs[i, j, 1].item()
                # for evaluate
                if relation_mask is None and h == 0 and t == 0:
                    continue

                if (h + 1, t + 1) in path_t:
                    v = [val - 1 for val in path_t[(h + 1, t + 1)]]
                elif (t + 1, h + 1) in path_t:
                    v = [val - 1 for val in path_t[(t + 1, h + 1)]]
                else:
                    print(h, t, v)
                    print(entity_graphs[i].number_of_nodes())
                    print(entity_graphs[i].all_edges())
                    print(path_table)
                    print(h_t_pairs)
                    print(relation_mask)
                    assert 1 == 2

                middle_node_num = len(v)

                if middle_node_num == 0:
                    continue

                # forward
                edge_ids = get_cuda(entity_graphs[i].edge_ids([h for _ in range(middle_node_num)], v))
                forward_first = torch.index_select(entity_graphs[i].edata['h'], dim=0, index=edge_ids)
                edge_ids = get_cuda(entity_graphs[i].edge_ids(v, [t for _ in range(middle_node_num)]))
                forward_second = torch.index_select(entity_graphs[i].edata['h'], dim=0, index=edge_ids)

                # backward
                edge_ids = get_cuda(entity_graphs[i].edge_ids([t for _ in range(middle_node_num)], v))
                backward_first = torch.index_select(entity_graphs[i].edata['h'], dim=0, index=edge_ids)
                edge_ids = get_cuda(entity_graphs[i].edge_ids(v, [h for _ in range(middle_node_num)]))
                backward_second = torch.index_select(entity_graphs[i].edata['h'], dim=0, index=edge_ids)

                tmp_path_info = torch.cat((forward_first, forward_second, backward_first, backward_second), dim=-1)
                _, attn_value = self.attention(torch.cat((h_entity[i, j], t_entity[i, j]), dim=-1), tmp_path_info)
                path_info[i, j] = attn_value

            entity_graphs[i].edata.pop('h')

        path_info = self.dropout(
            self.activation(
                self.path_info_mapping(path_info)
            )
        )

        predictions = self.predict(torch.cat(
            (h_entity, t_entity, torch.abs(h_entity - t_entity), torch.mul(h_entity, t_entity), global_info, path_info),
            dim=-1))
        # predictions = self.predict(torch.cat((h_entity, t_entity, torch.abs(h_entity-t_entity), torch.mul(h_entity, t_entity), global_info), dim=-1))
        return predictions


class Attention(nn.Module):
    def __init__(self, src_size, trg_size):
        super().__init__()
        self.W = nn.Bilinear(src_size, trg_size, 1)
        self.softmax = nn.Softmax(dim=-1)

    def forward(self, src, trg, attention_mask=None):
        '''
        src: [src_size]
        trg: [middle_node, trg_size]
        '''

        score = self.W(src.unsqueeze(0).expand(trg.size(0), -1), trg)
        score = self.softmax(score)
        value = torch.mm(score.permute(1, 0), trg)

        return score.squeeze(0), value.squeeze(0)


class BiLSTM(nn.Module):
    def __init__(self, input_size, config):
        super().__init__()
        self.config = config
        self.lstm = nn.LSTM(input_size=input_size, hidden_size=config.lstm_hidden_size,
                            num_layers=config.nlayers, batch_first=True,
                            bidirectional=True)
        self.in_dropout = nn.Dropout(config.dropout)
        self.out_dropout = nn.Dropout(config.dropout)

    def forward(self, src, src_lengths):
        '''
        src: [batch_size, slen, input_size]
        src_lengths: [batch_size]
        '''

        self.lstm.flatten_parameters()
        bsz, slen, input_size = src.size()

        src = self.in_dropout(src)

        new_src_lengths, sort_index = torch.sort(src_lengths, dim=-1, descending=True)
        new_src = torch.index_select(src, dim=0, index=sort_index)

        packed_src = nn.utils.rnn.pack_padded_sequence(new_src, new_src_lengths, batch_first=True, enforce_sorted=True)
        packed_outputs, (src_h_t, src_c_t) = self.lstm(packed_src)

        outputs, _ = nn.utils.rnn.pad_packed_sequence(packed_outputs, batch_first=True,
                                                      padding_value=self.config.word_pad)

        unsort_index = torch.argsort(sort_index)
        outputs = torch.index_select(outputs, dim=0, index=unsort_index)

        src_h_t = src_h_t.view(self.config.nlayers, 2, bsz, self.config.lstm_hidden_size)
        src_c_t = src_c_t.view(self.config.nlayers, 2, bsz, self.config.lstm_hidden_size)
        output_h_t = torch.cat((src_h_t[-1, 0], src_h_t[-1, 1]), dim=-1)
        output_c_t = torch.cat((src_c_t[-1, 0], src_c_t[-1, 1]), dim=-1)
        output_h_t = torch.index_select(output_h_t, dim=0, index=unsort_index)
        output_c_t = torch.index_select(output_c_t, dim=0, index=unsort_index)

        outputs = self.out_dropout(outputs)
        output_h_t = self.out_dropout(output_h_t)
        output_c_t = self.out_dropout(output_c_t)

        return outputs, (output_h_t, output_c_t)


class RelGraphConvLayer(nn.Module):
    r"""Relational graph convolution layer.
    Parameters
    ----------
    in_feat : int
        Input feature size.
    out_feat : int
        Output feature size.
    rel_names : list[str]
        Relation names.
    num_bases : int, optional
        Number of bases. If is none, use number of relations. Default: None.
    weight : bool, optional
        True if a linear layer is applied after message passing. Default: True
    bias : bool, optional
        True if bias is added. Default: True
    activation : callable, optional
        Activation function. Default: None
    self_loop : bool, optional
        True to include self loop message. Default: False
    dropout : float, optional
        Dropout rate. Default: 0.0
    """

    def __init__(self,
                 in_feat,
                 out_feat,
                 rel_names,
                 num_bases,
                 *,
                 weight=True,
                 bias=True,
                 activation=None,
                 self_loop=False,
                 dropout=0.0):
        super(RelGraphConvLayer, self).__init__()
        self.in_feat = in_feat
        self.out_feat = out_feat
        self.rel_names = rel_names
        self.num_bases = num_bases
        self.bias = bias
        self.activation = activation
        self.self_loop = self_loop

        self.conv = dglnn.HeteroGraphConv({
            rel: dglnn.GraphConv(in_feat, out_feat, norm='right', weight=False, bias=False)
            for rel in rel_names
        })

        self.use_weight = weight
        self.use_basis = num_bases < len(self.rel_names) and weight
        if self.use_weight:
            if self.use_basis:
                self.basis = dglnn.WeightBasis((in_feat, out_feat), num_bases, len(self.rel_names))
            else:
                self.weight = nn.Parameter(torch.Tensor(len(self.rel_names), in_feat, out_feat))
                nn.init.xavier_uniform_(self.weight, gain=nn.init.calculate_gain('relu'))

        # bias
        if bias:
            self.h_bias = nn.Parameter(torch.Tensor(out_feat))
            nn.init.zeros_(self.h_bias)

        # weight for self loop
        if self.self_loop:
            self.loop_weight = nn.Parameter(torch.Tensor(in_feat, out_feat))
            nn.init.xavier_uniform_(self.loop_weight,
                                    gain=nn.init.calculate_gain('relu'))

        self.dropout = nn.Dropout(dropout)

    def forward(self, g, inputs):
        """Forward computation
        Parameters
        ----------
        g : DGLHeteroGraph
            Input graph.
        inputs : dict[str, torch.Tensor]
            Node feature for each node type.
        Returns
        -------
        dict[str, torch.Tensor]
            New node features for each node type.
        """
        g = g.local_var()
        if self.use_weight:
            weight = self.basis() if self.use_basis else self.weight
            wdict = {self.rel_names[i]: {'weight': w.squeeze(0)}
                     for i, w in enumerate(torch.split(weight, 1, dim=0))}
        else:
            wdict = {}
        hs = self.conv(g, inputs, mod_kwargs=wdict)

        def _apply(ntype, h):
            if self.self_loop:
                h = h + torch.matmul(inputs[ntype], self.loop_weight)
            if self.bias:
                h = h + self.h_bias
            if self.activation:
                h = self.activation(h)
            return self.dropout(h)

        return {ntype: _apply(ntype, h) for ntype, h in hs.items()}


class RelEdgeLayer(nn.Module):
    def __init__(self,
                 node_feat,
                 edge_feat,
                 activation,
                 dropout=0.0):
        super(RelEdgeLayer, self).__init__()
        self.node_feat = node_feat
        self.edge_feat = edge_feat
        self.activation = activation
        self.dropout = nn.Dropout(dropout)
        self.mapping = nn.Linear(node_feat * 2, edge_feat)

    def forward(self, g, inputs):
        # g = g.local_var()

        g.ndata['h'] = inputs  # [total_mention_num, node_feat]
        g.apply_edges(lambda edges: {
            'h': self.dropout(self.activation(self.mapping(torch.cat((edges.src['h'], edges.dst['h']), dim=-1))))})
        g.ndata.pop('h')


class Bert():
    MASK = '[MASK]'
    CLS = "[CLS]"
    SEP = "[SEP]"

    def __init__(self, model_class, model_name, model_path=None):
        super().__init__()
        self.model_name = model_name
        print(model_path)
        self.tokenizer = BertTokenizer.from_pretrained(model_path)
        self.max_len = 512

    def tokenize(self, text, masked_idxs=None):
        tokenized_text = self.tokenizer.tokenize(text)
        if masked_idxs is not None:
            for idx in masked_idxs:
                tokenized_text[idx] = self.MASK
        # prepend [CLS] and append [SEP]
        # see https://github.com/huggingface/pytorch-pretrained-BERT/blob/master/examples/run_classifier.py#L195  # NOQA
        tokenized = [self.CLS] + tokenized_text + [self.SEP]
        return tokenized

    def tokenize_to_ids(self, text, masked_idxs=None, pad=True):
        tokens = self.tokenize(text, masked_idxs)
        return tokens, self.convert_tokens_to_ids(tokens, pad=pad)

    def convert_tokens_to_ids(self, tokens, pad=True):
        token_ids = self.tokenizer.convert_tokens_to_ids(tokens)
        ids = torch.tensor([token_ids])
        # assert ids.size(1) < self.max_len
        ids = ids[:, :self.max_len]  # https://github.com/DreamInvoker/GAIN/issues/4
        if pad:
            padded_ids = torch.zeros(1, self.max_len).to(ids)
            padded_ids[0, :ids.size(1)] = ids
            mask = torch.zeros(1, self.max_len).to(ids)
            mask[0, :ids.size(1)] = 1
            return padded_ids, mask
        else:
            return ids

    def flatten(self, list_of_lists):
        for list in list_of_lists:
            for item in list:
                yield item

    def subword_tokenize(self, tokens):
        """Segment each token into subwords while keeping track of
        token boundaries.
        Parameters
        ----------
        tokens: A sequence of strings, representing input tokens.
        Returns
        -------
        A tuple consisting of:
            - A list of subwords, flanked by the special symbols required
                by Bert (CLS and SEP).
            - An array of indices into the list of subwords, indicating
                that the corresponding subword is the start of a new
                token. For example, [1, 3, 4, 7] means that the subwords
                1, 3, 4, 7 are token starts, while all other subwords
                (0, 2, 5, 6, 8...) are in or at the end of tokens.
                This list allows selecting Bert hidden states that
                represent tokens, which is necessary in sequence
                labeling.
        """
        subwords = list(map(self.tokenizer.tokenize, tokens))
        subword_lengths = list(map(len, subwords))
        subwords = [self.CLS] + list(self.flatten(subwords))[:509] + [self.SEP]
        token_start_idxs = 1 + np.cumsum([0] + subword_lengths[:-1])
        token_start_idxs[token_start_idxs > 509] = 512
        return subwords, token_start_idxs

    def subword_tokenize_to_ids(self, tokens):
        """Segment each token into subwords while keeping track of
        token boundaries and convert subwords into IDs.
        Parameters
        ----------
        tokens: A sequence of strings, representing input tokens.
        Returns
        -------
        A tuple consisting of:
            - A list of subword IDs, including IDs of the special
                symbols (CLS and SEP) required by Bert.
            - A mask indicating padding tokens.
            - An array of indices into the list of subwords. See
                doc of subword_tokenize.
        """
        subwords, token_start_idxs = self.subword_tokenize(tokens)
        subword_ids, mask = self.convert_tokens_to_ids(subwords)
        return subword_ids.numpy(), token_start_idxs, subwords

    def segment_ids(self, segment1_len, segment2_len):
        ids = [0] * segment1_len + [1] * segment2_len
        return torch.tensor([ids])
