# Supplementary material for: Enhancing cross-evidence reasoning graph for document-level relation extraction
Source: PeerJ Comput Sci. 2024 Jun 17;10:e2123. doi: 10.7717/peerj-cs.2123 (PMC11232587; doi:10.7717/peerj-cs.2123)
Supplement: Supplemental Information 1 [file peerj-cs-10-2123-s001.zip › Code/code/utils.py]

from datetime import datetime

import numpy as np
import torch


def get_cuda(tensor):
    if torch.cuda.is_available():
        return tensor.cuda()
    return tensor


def logging(s):
    print(datetime.now(), s)


class Accuracy(object):
    def __init__(self):
        self.correct = 0
        self.total = 0

    def add(self, is_correct):
        self.total += 1
        if is_correct:
            self.correct += 1

    def get(self):
        if self.total == 0:
            return 0.0
        else:
            return float(self.correct) / self.total

    def clear(self):
        self.correct = 0
        self.total = 0


def print_params(model):
    print('total parameters:', sum([np.prod(list(p.size())) for p in model.parameters() if p.requires_grad]))
