# Supplementary material for: Enhancing cross-evidence reasoning graph for document-level relation extraction
Source: PeerJ Comput Sci. 2024 Jun 17;10:e2123. doi: 10.7717/peerj-cs.2123 (PMC11232587; doi:10.7717/peerj-cs.2123)
Supplement: Supplemental Information 1 [file peerj-cs-10-2123-s001.zip › Code/test_result_jsons/test_index.json]

[{"index": 0, "h_idx": 0, "t_idx": 3, "r_idx": 3, "score": 1.0, "intrain": false, "r": "P27", "title": "Miguel Riofr\u00edo"}, {"index": 0, "h_idx": 0, "t_idx": 4, "r_idx": 14, "score": 1.0, "intrain": false, "r": "P19", "title": "Miguel Riofr\u00edo"}, {"index": 0, "h_idx": 5, "t_idx": 0, "r_idx": 22, "score": 1.0, "intrain": false, "r": "P50", "title": "Miguel Riofr\u00edo"}, {"index": 0, "h_idx": 11, "t_idx": 3, "r_idx": 3, "score": 1.0, "intrain": false, "r": "P27", "title": "Miguel Riofr\u00edo"}, {"index": 0, "h_idx": 11, "t_idx": 10, "r_idx": 3, "score": 1.0, "intrain": false, "r": "P27", "title": "Miguel Riofr\u00edo"}, {"index": 0, "h_idx": 11, "t_idx": 12, "r_idx": 7, "score": 1.0, "intrain": false, "r": "P569", "title": "Miguel Riofr\u00edo"}, {"index": 2, "h_idx": 0, "t_idx": 2, "r_idx": 5, "score": 1.0, "intrain": false, "r": "P577", "title": "Paris Belongs to Us"}, {"index": 2, "h_idx": 0, "t_idx": 4, "r_idx": 28, "score": 1.0, "intrain": false, "r": "P57", "title": "Paris Belongs to Us"}, {"index": 2, "h_idx": 0, "t_idx": 5, "r_idx": 85, "score": 1.0, "intrain": false, "r": "P840", "title": "Paris Belongs to Us"}, {"index": 2, "h_idx": 1, "t_idx": 4, "r_idx": 28, "score": 1.0, "intrain": false, "r": "P57", "title": "Paris Belongs to Us"}, {"index": 3, "h_idx": 8, "t_idx": 9, "r_idx": 22, "score": 1.0, "intrain": false, "r": "P50", "title": "Gobstopper"}, {"index": 4, "h_idx": 12, "t_idx": 2, "r_idx": 3, "score": 1.0, "intrain": false, "r": "P27", "title": "Armenia\u2013Romania relations"}, {"index": 5, "h_idx": 0, "t_idx": 3, "r_idx": 1, "score": 1.0, "intrain": false, "r": "P17", "title": "Canton Memorial Civic Center"}, {"index": 5, "h_idx": 1, "t_idx": 3, "r_idx": 1, "score": 1.0, "intrain": false, "r": "P17", "title": "Canton Memorial Civic Center"}, {"index": 5, "h_idx": 2, "t_idx": 3, "r_idx": 1, "score": 1.0, "intrain": false, "r": "P17", "title": "Canton Memorial Civic Center"}, {"index": 5, "h_idx": 2, "t_idx": 3, "r_idx": 2, "score": 1.0, "intrain": false, "r": "P131", "title": "Canton Memorial Civic Center"}, {"index": 5, "h_idx": 3, "t_idx": 2, "r_idx": 4, "score": 1.0, "intrain": false, "r": "P150", "title": "Canton Memorial Civic Center"}, {"index": 5, "h_idx": 4, "t_idx": 5, "r_idx": 40, "score": 1.0, "intrain": false, "r": "P118", "title": "Canton Memorial Civic Center"}, {"index": 5, "h_idx": 7, "t_idx": 3, "r_idx": 1, "score": 1.0, "intrain": false, "r": "P17", "title": "Canton Memorial Civic Center"}, {"index": 5, "h_idx": 8, "t_idx": 3, "r_idx": 1, "score": 1.0, "intrain": false, "r": "P17", "title": "Canton Memorial Civic Center"}, {"index": 5, "h_idx": 9, "t_idx": 3, "r_idx": 1, "score": 1.0, "intrain": false, "r": "P17", "title": "Canton Memorial Civic Center"}, {"index": 6, "h_idx": 18, "t_idx": 19, "r_idx": 6, "score": 1.0, "intrain": false, "r": "P175", "title": "Ezri Dax"}, {"index": 7, "h_idx": 0, "t_idx": 1, "r_idx": 7, "score": 1.0, "intrain": false, "r": "P569", "title": "William G. Helis Sr."}, {"index": 7, "h_idx": 0, "t_idx": 2, "r_idx": 8, "score": 1.0, "intrain": false, "r": "P570", "title": "William G. Helis Sr."}, {"index": 7, "h_idx": 0, "t_idx": 4, "r_idx": 3, "score": 1.0, "intrain": false, "r": "P27", "title": "William G. Helis Sr."}, {"index": 7, "h_idx": 0, "t_idx": 10, "r_idx": 37, "score": 1.0, "intrain": false, "r": "P20", "title": "William G. Helis Sr."}, {"index": 7, "h_idx": 8, "t_idx": 4, "r_idx": 1, "score": 1.0, "intrain": false, "r": "P17", "title": "William G. Helis Sr."}, {"index": 7, "h_idx": 9, "t_idx": 4, "r_idx": 1, "score": 1.0, "intrain": false, "r": "P17", "title": "William G. Helis Sr."}, {"index": 7, "h_idx": 9, "t_idx": 4, "r_idx": 2, "score": 1.0, "intrain": false, "r": "P131", "title": "William G. Helis Sr."}, {"index": 7, "h_idx": 12, "t_idx": 11, "r_idx": 4, "score": 1.0, "intrain": false, "r": "P150", "title": "William G. Helis Sr."}, {"index": 9, "h_idx": 0, "t_idx": 1, "r_idx": 7, "score": 1.0, "intrain": false, "r": "P569", "title": "Tod Murphy"}, {"index": 9, "h_idx": 0, "t_idx": 3, "r_idx": 16, "score": 1.0, "intrain": false, "r": "P54", "title": "Tod Murphy"}, {"index": 9, "h_idx": 0, "t_idx": 7, "r_idx": 25, "score": 1.0, "intrain": false, "r": "P69", "title": "Tod Murphy"}, {"index": 9, "h_idx": 0, "t_idx": 10, "r_idx": 16, "score": 1.0, "intrain": false, "r": "P54", "title": "Tod Murphy"}, {"index": 9, "h_idx": 0, "t_idx": 11, "r_idx": 16, "score": 1.0, "intrain": false, "r": "P54", "title": "Tod Murphy"}, {"index": 9, "h_idx": 0, "t_idx": 12, "r_idx": 16, "score": 1.0, "intrain": false, "r": "P54", "title": "Tod Murphy"}, {"index": 9, "h_idx": 3, "t_idx": 5, "r_idx": 40, "score": 1.0, "intrain": false, "r": "P118", "title": "Tod Murphy"}, {"index": 9, "h_idx": 11, "t_idx": 5, "r_idx": 40, "score": 1.0, "intrain": false, "r": "P118", "title": "Tod Murphy"}, {"index": 10, "h_idx": 0, "t_idx": 3, "r_idx": 22, "score": 1.0, "intrain": false, "r": "P50", "title": "My Uncle Napoleon"}, {"index": 10, "h_idx": 3, "t_idx": 0, "r_idx": 51, "score": 1.0, "intrain": false, "r": "P800", "title": "My Uncle Napoleon"}, {"index": 11, "h_idx": 0, "t_idx": 1, "r_idx": 7, "score": 1.0, "intrain": false, "r": "P569", "title": "Colette de Jouvenel"}, {"index": 11, "h_idx": 0, "t_idx": 5, "r_idx": 30, "score": 1.0, "intrain": false, "r": "P22", "title": "Colette de Jouvenel"}, {"index": 11, "h_idx": 0, "t_idx": 8, "r_idx": 14, "score": 1.0, "intrain": false, "r": "P19", "title": "Colette de Jouvenel"}, {"index": 11, "h_idx": 4, "t_idx": 0, "r_idx": 20, "score": 1.0, "intrain": false, "r": "P40", "title": "Colette de Jouvenel"}, {"index": 11, "h_idx": 4, "t_idx": 6, "r_idx": 20, "score": 1.0, "intrain": false, "r": "P40", "title": "Colette de Jouvenel"}, {"index": 11, "h_idx": 4, "t_idx": 7, "r_idx": 20, "score": 1.0, "intrain": false, "r": "P40", "title": "Colette de Jouvenel"}, {"index": 11, "h_idx": 5, "t_idx": 0, "r_idx": 20, "score": 1.0, "intrain": false, "r": "P40", "title": "Colette de Jouvenel"}, {"index": 11, "h_idx": 5, "t_idx": 4, "r_idx": 26, "score": 1.0, "intrain": false, "r": "P26", "title": "Colette de Jouvenel"}, {"index": 11, "h_idx": 5, "t_idx": 7, "r_idx": 20, "score": 1.0, "intrain": false, "r": "P40", "title": "Colette de Jouvenel"}, {"index": 11, "h_idx": 6, "t_idx": 7, "r_idx": 19, "score": 1.0, "intrain": false, "r": "P3373", "title": "Colette de Jouvenel"}, {"index": 11, "h_idx": 7, "t_idx": 5, "r_idx": 30, "score": 1.0, "intrain": false, "r": "P22", "title": "Colette de Jouvenel"}, {"index": 11, "h_idx": 7, "t_idx": 6, "r_idx": 19, "score": 1.0, "intrain": false, "r": "P3373", "title": "Colette de Jouvenel"}, {"index": 12, "h_idx": 0, "t_idx": 2, "r_idx": 1, "score": 1.0, "intrain": false, "r": "P17", "title": "Great Zab"}, {"index": 12, "h_idx": 5, "t_idx": 2, "r_idx": 1, "score": 1.0, "intrain": false, "r": "P17", "title": "Great Zab"}, {"index": 13, "h_idx": 0, "t_idx": 5, "r_idx": 9, "score": 1.0, "intrain": false, "r": "P161", "title": "The Fatal Encounter"}, {"index": 13, "h_idx": 0, "t_idx": 18, "r_idx": 28, "score": 1.0, "intrain": false, "r": "P57", "title": "The Fatal Encounter"}, {"index": 13, "h_idx": 4, "t_idx": 10, "r_idx": 30, "score": 1.0, "intrain": false, "r": "P22", "title": "The Fatal Encounter"}, {"index": 13, "h_idx": 10, "t_idx": 4, "r_idx": 20, "score": 1.0, "intrain": false, "r": "P40", "title": "The Fatal Encounter"}, {"index": 13, "h_idx": 19, "t_idx": 20, "r_idx": 5, "score": 1.0, "intrain": false, "r": "P577", "title": "The Fatal Encounter"}, {"index": 13, "h_idx": 25, "t_idx": 18, "r_idx": 28, "score": 1.0, "intrain": false, "r": "P57", "title": "The Fatal Encounter"}, {"index": 13, "h_idx": 25, "t_idx": 26, "r_idx": 5, "score": 1.0, "intrain": false, "r": "P577", "title": "The Fatal Encounter"}, {"index": 13, "h_idx": 27, "t_idx": 28, "r_idx": 5, "score": 1.0, "intrain": false, "r": "P577", "title": "The Fatal Encounter"}, {"index": 14, "h_idx": 3, "t_idx": 5, "r_idx": 1, "score": 1.0, "intrain": false, "r": "P17", "title": "Windsor Hotel (Americus, Georgia)"}, {"index": 14, "h_idx": 3, "t_idx": 5, "r_idx": 2, "score": 1.0, "intrain": false, "r": "P131", "title": "Windsor Hotel (Americus, Georgia)"}, {"index": 14, "h_idx": 5, "t_idx": 3, "r_idx": 4, "score": 1.0, "intrain": false, "r": "P150", "title": "Windsor Hotel (Americus, Georgia)"}, {"index": 14, "h_idx": 5, "t_idx": 21, "r_idx": 42, "score": 1.0, "intrain": false, "r": "P6", "title": "Windsor Hotel (Americus, Georgia)"}, {"index": 14, "h_idx": 15, "t_idx": 5, "r_idx": 1, "score": 1.0, "intrain": false, "r": "P17", "title": "Windsor Hotel (Americus, Georgia)"}, {"index": 14, "h_idx": 19, "t_idx": 5, "r_idx": 3, "score": 1.0, "intrain": false, "r": "P27", "title": "Windsor Hotel (Americus, Georgia)"}, {"index": 15, "h_idx": 0, "t_idx": 2, "r_idx": 6, "score": 1.0, "intrain": false, "r": "P175", "title": "Too Fast for Love"}, {"index": 15, "h_idx": 0, "t_idx": 4, "r_idx": 5, "score": 1.0, "intrain": false, "r": "P577", "title": "Too Fast for Love"}, {"index": 15, "h_idx": 0, "t_idx": 5, "r_idx": 10, "score": 1.0, "intrain": false, "r": "P264", "title": "Too Fast for Love"}, {"index": 15, "h_idx": 2, "t_idx": 5, "r_idx": 10, "score": 1.0, "intrain": false, "r": "P264", "title": "Too Fast for Love"}, {"index": 15, "h_idx": 2, "t_idx": 10, "r_idx": 13, "score": 1.0, "intrain": false, "r": "P495", "title": "Too Fast for Love"}, {"index": 15, "h_idx": 7, "t_idx": 2, "r_idx": 6, "score": 1.0, "intrain": false, "r": "P175", "title": "Too Fast for Love"}, {"index": 15, "h_idx": 11, "t_idx": 2, "r_idx": 6, "score": 1.0, "intrain": false, "r": "P175", "title": "Too Fast for Love"}, {"index": 17, "h_idx": 0, "t_idx": 1, "r_idx": 7, "score": 1.0, "intrain": false, "r": "P569", "title": "Gideon Barstow"}, {"index": 17, "h_idx": 0, "t_idx": 2, "r_idx": 8, "score": 1.0, "intrain": false, "r": "P570", "title": "Gideon Barstow"}, {"index": 17, "h_idx": 0, "t_idx": 5, "r_idx": 14, "score": 1.0, "intrain": false, "r": "P19", "title": "Gideon Barstow"}, {"index": 17, "h_idx": 0, "t_idx": 6, "r_idx": 25, "score": 1.0, "intrain": false, "r": "P69", "title": "Gideon Barstow"}, {"index": 17, "h_idx": 0, "t_idx": 22, "r_idx": 17, "score": 1.0, "intrain": false, "r": "P102", "title": "Gideon Barstow"}, {"index": 17, "h_idx": 0, "t_idx": 26, "r_idx": 37, "score": 1.0, "intrain": false, "r": "P20", "title": "Gideon Barstow"}, {"index": 17, "h_idx": 0, "t_idx": 28, "r_idx": 8, "score": 1.0, "intrain": false, "r": "P570", "title": "Gideon Barstow"}, {"index": 17, "h_idx": 4, "t_idx": 3, "r_idx": 2, "score": 1.0, "intrain": false, "r": "P131", "title": "Gideon Barstow"}, {"index": 17, "h_idx": 8, "t_idx": 3, "r_idx": 2, "score": 1.0, "intrain": false, "r": "P131", "title": "Gideon Barstow"}, {"index": 17, "h_idx": 11, "t_idx": 3, "r_idx": 1, "score": 1.0, "intrain": false, "r": "P17", "title": "Gideon Barstow"}, {"index": 17, "h_idx": 23, "t_idx": 22, "r_idx": 17, "score": 1.0, "intrain": false, "r": "P102", "title": "Gideon Barstow"}, {"index": 18, "h_idx": 4, "t_idx": 7, "r_idx": 41, "score": 1.0, "intrain": false, "r": "P710", "title": "Vielleicht geschieht ein Wunder"}, {"index": 18, "h_idx": 4, "t_idx": 11, "r_idx": 41, "score": 1.0, "intrain": false, "r": "P710", "title": "Vielleicht geschieht ein Wunder"}, {"index": 18, "h_idx": 4, "t_idx": 14, "r_idx": 41, "score": 1.0, "intrain": false, "r": "P710", "title": "Vielleicht geschieht ein Wunder"}, {"index": 18, "h_idx": 4, "t_idx": 19, "r_idx": 41, "score": 1.0, "intrain": false, "r": "P710", "title": "Vielleicht geschieht ein Wunder"}, {"index": 18, "h_idx": 9, "t_idx": 11, "r_idx": 41, "score": 1.0, "intrain": false, "r": "P710", "title": "Vielleicht geschieht ein Wunder"}, {"index": 18, "h_idx": 9, "t_idx": 14, "r_idx": 41, "score": 1.0, "intrain": false, "r": "P710", "title": "Vielleicht geschieht ein Wunder"}, {"index": 18, "h_idx": 14, "t_idx": 4, "r_idx": 32, "score": 1.0, "intrain": false, "r": "P1344", "title": "Vielleicht geschieht ein Wunder"}, {"index": 18, "h_idx": 14, "t_idx": 9, "r_idx": 32, "score": 1.0, "intrain": false, "r": "P1344", "title": "Vielleicht geschieht ein Wunder"}, {"index": 18, "h_idx": 14, "t_idx": 13, "r_idx": 3, "score": 1.0, "intrain": false, "r": "P27", "title": "Vielleicht geschieht ein Wunder"}, {"index": 19, "h_idx": 10, "t_idx": 7, "r_idx": 1, "score": 1.0, "intrain": false, "r": "P17", "title": "Kieran Doherty (writer)"}, {"index": 19, "h_idx": 21, "t_idx": 1, "r_idx": 4, "score": 1.0, "intrain": false, "r": "P150", "title": "Kieran Doherty (writer)"}, {"index": 20, "h_idx": 9, "t_idx": 8, "r_idx": 3, "score": 1.0, "intrain": false, "r": "P27", "title": "T\u00e6nker altid p\u00e5 dig"}, {"index": 21, "h_idx": 0, "t_idx": 5, "r_idx": 16, "score": 1.0, "intrain": false, "r": "P54", "title": "Mickey Tettleton"}, {"index": 21, "h_idx": 4, "t_idx": 3, "r_idx": 40, "score": 1.0, "intrain": false, "r": "P118", "title": "Mickey Tettleton"}, {"index": 21, "h_idx": 5, "t_idx": 3, "r_idx": 40, "score": 1.0, "intrain": false, "r": "P118", "title": "Mickey Tettleton"}, {"index": 21, "h_idx": 6, "t_idx": 3, "r_idx": 40, "score": 1.0, "intrain": false, "r": "P118", "title": "Mickey Tettleton"}, {"index": 21, "h_idx": 7, "t_idx": 3, "r_idx": 40, "score": 1.0, "intrain": false, "r": "P118", "title": "Mickey Tettleton"}, {"index": 22, "h_idx": 0, "t_idx": 1, "r_idx": 7, "score": 1.0, "intrain": false, "r": "P569", "title": "Bjarne Sandemose"}, {"index": 22, "h_idx": 0, "t_idx": 2, "r_idx": 8, "score": 1.0, "intrain": false, "r": "P570", "title": "Bjarne Sandemose"}, {"index": 22, "h_idx": 0, "t_idx": 3, "r_idx": 3, "score": 1.0, "intrain": false, "r": "P27", "title": "Bjarne Sandemose"}, {"index": 22, "h_idx": 0, "t_idx": 17, "r_idx": 8, "score": 1.0, "intrain": false, "r": "P570", "title": "Bjarne Sandemose"}, {"index": 23, "h_idx": 2, "t_idx": 5, "r_idx": 1, "score": 1.0, "intrain": false, "r": "P17", "title": "Sioux Quartzite"}, {"index": 23, "h_idx": 2, "t_idx": 5, "r_idx": 2, "score": 1.0, "intrain": false, "r": "P131", "title": "Sioux Quartzite"}, {"index": 23, "h_idx": 3, "t_idx": 5, "r_idx": 1, "score": 1.0, "intrain": false, "r": "P17", "title": "Sioux Quartzite"}, {"index": 23, "h_idx": 3, "t_idx": 5, "r_idx": 2, "score": 1.0, "intrain": false, "r": "P131", "title": "Sioux Quartzite"}, {"index": 23, "h_idx": 4, "t_idx": 5, "r_idx": 1, "score": 1.0, "intrain": false, "r": "P17", "title": "Sioux Quartzite"}, {"index": 23, "h_idx": 4, "t_idx": 5, "r_idx": 2, "score": 1.0, "intrain": false, "r": "P131", "title": "Sioux Quartzite"}, {"index": 23, "h_idx": 5, "t_idx": 2, "r_idx": 4, "score": 1.0, "intrain": false, "r": "P150", "title": "Sioux Quartzite"}, {"index": 23, "h_idx": 5, "t_idx": 3, "r_idx": 4, "score": 1.0, "intrain": false, "r": "P150", "title": "Sioux Quartzite"}, {"index": 23, "h_idx": 5, "t_idx": 4, "r_idx": 4, "score": 1.0, "intrain": false, "r": "P150", "title": "Sioux Quartzite"}, {"index": 25, "h_idx": 0, "t_idx": 4, "r_idx": 1, "score": 1.0, "intrain": false, "r": "P17", "title": "Gyeongbokgung"}, {"index": 25, "h_idx": 3, "t_idx": 4, "r_idx": 1, "score": 1.0, "intrain": false, "r": "P17", "title": "Gyeongbokgung"}, {"index": 25, "h_idx": 3, "t_idx": 4, "r_idx": 2, "score": 1.0, "intrain": false, "r": "P131", "title": "Gyeongbokgung"}, {"index": 25, "h_idx": 4, "t_idx": 3, "r_idx": 4, "score": 1.0, "intrain": false, "r": "P150", "title": "Gyeongbokgung"}, {"index": 25, "h_idx": 21, "t_idx": 4, "r_idx": 1, "score": 1.0, "intrain": false, "r": "P17", "title": "Gyeongbokgung"}, {"index": 26, "h_idx": 15, "t_idx": 16, "r_idx": 5, "score": 1.0, "intrain": false, "r": "P577", "title": "Hurdy Gurdy Man"}, {"index": 26, "h_idx": 21, "t_idx": 22, "r_idx": 11, "score": 1.0, "intrain": false, "r": "P527", "title": "Hurdy Gurdy Man"}, {"index": 27, "h_idx": 0, "t_idx": 2, "r_idx": 15, "score": 1.0, "intrain": false, "r": "P571", "title": "Armenian Soviet Socialist Republic"}, {"index": 27, "h_idx": 0, "t_idx": 5, "r_idx": 15, "score": 1.0, "intrain": false, "r": "P571", "title": "Armenian Soviet Socialist Republic"}, {"index": 28, "h_idx": 0, "t_idx": 2, "r_idx": 5, "score": 1.0, "intrain": false, "r": "P577", "title": "The Great Appeal"}, {"index": 28, "h_idx": 0, "t_idx": 4, "r_idx": 28, "score": 1.0, "intrain": false, "r": "P57", "title": "The Great Appeal"}, {"index": 28, "h_idx": 0, "t_idx": 5, "r_idx": 9, "score": 1.0, "intrain": false, "r": "P161", "title": "The Great Appeal"}, {"index": 28, "h_idx": 0, "t_idx": 6, "r_idx": 9, "score": 1.0, "intrain": false, "r": "P161", "title": "The Great Appeal"}, {"index": 28, "h_idx": 0, "t_idx": 7, "r_idx": 9, "score": 1.0, "intrain": false, "r": "P161", "title": "The Great Appeal"}, {"index": 28, "h_idx": 11, "t_idx": 2, "r_idx": 5, "score": 1.0, "intrain": false, "r": "P577", "title": "The Great Appeal"}, {"index": 28, "h_idx": 11, "t_idx": 4, "r_idx": 28, "score": 1.0, "intrain": false, "r": "P57", "title": "The Great Appeal"}, {"index": 28, "h_idx": 12, "t_idx": 4, "r_idx": 28, "score": 1.0, "intrain": false, "r": "P57", "title": "The Great Appeal"}, {"index": 28, "h_idx": 12, "t_idx": 13, "r_idx": 5, "score": 1.0, "intrain": false, "r": "P577", "title": "The Great Appeal"}, {"index": 28, "h_idx": 14, "t_idx": 4, "r_idx": 28, "score": 1.0, "intrain": false, "r": "P57", "title": "The Great Appeal"}, {"index": 29, "h_idx": 0, "t_idx": 6, "r_idx": 30, "score": 1.0, "intrain": false, "r": "P22", "title": "Nezahualpilli"}, {"index": 29, "h_idx": 6, "t_idx": 0, "r_idx": 20, "score": 1.0, "intrain": false, "r": "P40", "title": "Nezahualpilli"}, {"index": 29, "h_idx": 6, "t_idx": 7, "r_idx": 8, "score": 1.0, "intrain": false, "r": "P570", "title": "Nezahualpilli"}, {"index": 30, "h_idx": 0, "t_idx": 14, "r_idx": 1, "score": 1.0, "intrain": false, "r": "P17", "title": "List of aircraft carriers of the United States Navy"}, {"index": 30, "h_idx": 14, "t_idx": 17, "r_idx": 42, "score": 1.0, "intrain": false, "r": "P6", "title": "List of aircraft carriers of the United States Navy"}, {"index": 30, "h_idx": 17, "t_idx": 14, "r_idx": 3, "score": 1.0, "intrain": false, "r": "P27", "title": "List of aircraft carriers of the United States Navy"}, {"index": 30, "h_idx": 19, "t_idx": 14, "r_idx": 1, "score": 1.0, "intrain": false, "r": "P17", "title": "List of aircraft carriers of the United States Navy"}, {"index": 31, "h_idx": 0, "t_idx": 1, "r_idx": 7, "score": 1.0, "intrain": false, "r": "P569", "title": "Henry Livermore Abbott"}, {"index": 31, "h_idx": 0, "t_idx": 2, "r_idx": 8, "score": 1.0, "intrain": false, "r": "P570", "title": "Henry Livermore Abbott"}, {"index": 31, "h_idx": 0, "t_idx": 3, "r_idx": 59, "score": 1.0, "intrain": false, "r": "P241", "title": "Henry Livermore Abbott"}, {"index": 31, "h_idx": 0, "t_idx": 4, "r_idx": 27, "score": 1.0, "intrain": false, "r": "P607", "title": "Henry Livermore Abbott"}, {"index": 31, "h_idx": 0, "t_idx": 5, "r_idx": 59, "score": 1.0, "intrain": false, "r": "P241", "title": "Henry Livermore Abbott"}, {"index": 31, "h_idx": 0, "t_idx": 7, "r_idx": 59, "score": 1.0, "intrain": false, "r": "P241", "title": "Henry Livermore Abbott"}, {"index": 31, "h_idx": 9, "t_idx": 4, "r_idx": 12, "score": 1.0, "intrain": false, "r": "P361", "title": "Henry Livermore Abbott"}, {"index": 32, "h_idx": 0, "t_idx": 4, "r_idx": 1, "score": 1.0, "intrain": false, "r": "P17", "title": "Calcutta South Club"}, {"index": 32, "h_idx": 2, "t_idx": 3, "r_idx": 2, "score": 1.0, "intrain": false, "r": "P131", "title": "Calcutta South Club"}, {"index": 32, "h_idx": 2, "t_idx": 4, "r_idx": 1, "score": 1.0, "intrain": false, "r": "P17", "title": "Calcutta South Club"}, {"index": 32, "h_idx": 3, "t_idx": 4, "r_idx": 1, "score": 1.0, "intrain": false, "r": "P17", "title": "Calcutta South Club"}, {"index": 32, "h_idx": 6, "t_idx": 4, "r_idx": 1, "score": 1.0, "intrain": false, "r": "P17", "title": "Calcutta South Club"}, {"index": 32, "h_idx": 7, "t_idx": 4, "r_idx": 1, "score": 1.0, "intrain": false, "r": "P17", "title": "Calcutta South Club"}, {"index": 33, "h_idx": 0, "t_idx": 2, "r_idx": 1, "score": 1.0, "intrain": false, "r": "P17", "title": "New York Stock Exchange"}, {"index": 33, "h_idx": 3, "t_idx": 2, "r_idx": 1, "score": 1.0, "intrain": false, "r": "P17", "title": "New York Stock Exchange"}, {"index": 33, "h_idx": 4, "t_idx": 2, "r_idx": 1, "score": 1.0, "intrain": false, "r": "P17", "title": "New York Stock Exchange"}, {"index": 33, "h_idx": 4, "t_idx": 5, "r_idx": 2, "score": 1.0, "intrain": false, "r": "P131", "title": "New York Stock Exchange"}, {"index": 33, "h_idx": 5, "t_idx": 4, "r_idx": 4, "score": 1.0, "intrain": false, "r": "P150", "title": "New York Stock Exchange"}, {"index": 34, "h_idx": 8, "t_idx": 9, "r_idx": 1, "score": 1.0, "intrain": false, "r": "P17", "title": "Midland Group"}, {"index": 35, "h_idx": 1, "t_idx": 0, "r_idx": 48, "score": 1.0, "intrain": false, "r": "P194", "title": "Supreme People's Assembly"}, {"index": 35, "h_idx": 5, "t_idx": 1, "r_idx": 1, "score": 1.0, "intrain": false, "r": "P17", "title": "Supreme People's Assembly"}, {"index": 35, "h_idx": 5, "t_idx": 6, "r_idx": 82, "score": 1.0, "intrain": false, "r": "P488", "title": "Supreme People's Assembly"}, {"index": 35, "h_idx": 6, "t_idx": 5, "r_idx": 17, "score": 1.0, "intrain": false, "r": "P102", "title": "Supreme People's Assembly"}, {"index": 35, "h_idx": 7, "t_idx": 1, "r_idx": 1, "score": 1.0, "intrain": false, "r": "P17", "title": "Supreme People's Assembly"}, {"index": 36, "h_idx": 0, "t_idx": 2, "r_idx": 14, "score": 1.0, "intrain": false, "r": "P19", "title": "Wojciech Wierzejski"}, {"index": 36, "h_idx": 0, "t_idx": 4, "r_idx": 3, "score": 1.0, "intrain": false, "r": "P27", "title": "Wojciech Wierzejski"}, {"index": 37, "h_idx": 2, "t_idx": 0, "r_idx": 3, "score": 1.0, "intrain": false, "r": "P27", "title": "Presidential car (Argentina)"}, {"index": 37, "h_idx": 8, "t_idx": 0, "r_idx": 3, "score": 1.0, "intrain": false, "r": "P27", "title": "Presidential car (Argentina)"}, {"index": 37, "h_idx": 9, "t_idx": 0, "r_idx": 3, "score": 1.0, "intrain": false, "r": "P27", "title": "Presidential car (Argentina)"}, {"index": 38, "h_idx": 2, "t_idx": 8, "r_idx": 1, "score": 1.0, "intrain": false, "r": "P17", "title": "ThaiDay"}, {"index": 38, "h_idx": 2, "t_idx": 8, "r_idx": 2, "score": 1.0, "intrain": false, "r": "P131", "title": "ThaiDay"}, {"index": 38, "h_idx": 17, "t_idx": 8, "r_idx": 3, "score": 1.0, "intrain": false, "r": "P27", "title": "ThaiDay"}, {"index": 39, "h_idx": 0, "t_idx": 13, "r_idx": 19, "score": 1.0, "intrain": false, "r": "P3373", "title": "Giovanni Antonio Galli (artist)"}, {"index": 40, "h_idx": 2, "t_idx": 3, "r_idx": 5, "score": 1.0, "intrain": false, "r": "P577", "title": "Genie (Disney)"}, {"index": 40, "h_idx": 8, "t_idx": 2, "r_idx": 55, "score": 1.0, "intrain": false, "r": "P179", "title": "Genie (Disney)"}, {"index": 40, "h_idx": 16, "t_idx": 17, "r_idx": 5, "score": 1.0, "intrain": false, "r": "P577", "title": "Genie (Disney)"}, {"index": 40, "h_idx": 18, "t_idx": 19, "r_idx": 5, "score": 1.0, "intrain": false, "r": "P577", "title": "Genie (Disney)"}, {"index": 42, "h_idx": 11, "t_idx": 4, "r_idx": 12, "score": 1.0, "intrain": false, "r": "P361", "title": "Volcano and Ryukyu Islands campaign"}, {"index": 43, "h_idx": 0, "t_idx": 4, "r_idx": 14, "score": 1.0, "intrain": false, "r": "P19", "title": "Frank John Kerr"}, {"index": 43, "h_idx": 0, "t_idx": 8, "r_idx": 25, "score": 1.0, "intrain": false, "r": "P69", "title": "Frank John Kerr"}, {"index": 43, "h_idx": 0, "t_idx": 9, "r_idx": 25, "score": 1.0, "intrain": false, "r": "P69", "title": "Frank John Kerr"}, {"index": 43, "h_idx": 0, "t_idx": 27, "r_idx": 37, "score": 1.0, "intrain": false, "r": "P20", "title": "Frank John Kerr"}, {"index": 43, "h_idx": 5, "t_idx": 4, "r_idx": 14, "score": 1.0, "intrain": false, "r": "P19", "title": "Frank John Kerr"}, {"index": 44, "h_idx": 4, "t_idx": 1, "r_idx": 13, "score": 1.0, "intrain": false, "r": "P495", "title": "Trivikram Srinivas"}, {"index": 44, "h_idx": 11, "t_idx": 12, "r_idx": 5, "score": 1.0, "intrain": false, "r": "P577", "title": "Trivikram Srinivas"}, {"index": 44, "h_idx": 13, "t_idx": 14, "r_idx": 5, "score": 1.0, "intrain": false, "r": "P577", "title": "Trivikram Srinivas"}, {"index": 44, "h_idx": 15, "t_idx": 16, "r_idx": 5, "score": 1.0, "intrain": false, "r": "P577", "title": "Trivikram Srinivas"}, {"index": 44, "h_idx": 19, "t_idx": 20, "r_idx": 5, "score": 1.0, "intrain": false, "r": "P577", "title": "Trivikram Srinivas"}, {"index": 44, "h_idx": 21, "t_idx": 22, "r_idx": 5, "score": 1.0, "intrain": false, "r": "P577", "title": "Trivikram Srinivas"}, {"index": 44, "h_idx": 23, "t_idx": 24, "r_idx": 5, "score": 1.0, "intrain": false, "r": "P577", "title": "Trivikram Srinivas"}, {"index": 45, "h_idx": 0, "t_idx": 1, "r_idx": 7, "score": 1.0, "intrain": false, "r": "P569", "title": "Bohuslav Fuchs"}, {"index": 45, "h_idx": 0, "t_idx": 2, "r_idx": 14, "score": 1.0, "intrain": false, "r": "P19", "title": "Bohuslav Fuchs"}, {"index": 45, "h_idx": 0, "t_idx": 3, "r_idx": 8, "score": 1.0, "intrain": false, "r": "P570", "title": "Bohuslav Fuchs"}, {"index": 45, "h_idx": 16, "t_idx": 4, "r_idx": 2, "score": 1.0, "intrain": false, "r": "P131", "title": "Bohuslav Fuchs"}, {"index": 46, "h_idx": 6, "t_idx": 7, "r_idx": 1, "score": 1.0, "intrain": false, "r": "P17", "title": "Aclan Bates"}, {"index": 46, "h_idx": 6, "t_idx": 7, "r_idx": 2, "score": 1.0, "intrain": false, "r": "P131", "title": "Aclan Bates"}, {"index": 47, "h_idx": 14, "t_idx": 15, "r_idx": 80, "score": 1.0, "intrain": false, "r": "P171", "title": "Friedrich von Wurmb"}, {"index": 48, "h_idx": 0, "t_idx": 3, "r_idx": 53, "score": 1.0, "intrain": false, "r": "P58", "title": "Murder on the Home Front"}, {"index": 48, "h_idx": 0, "t_idx": 4, "r_idx": 28, "score": 1.0, "intrain": false, "r": "P57", "title": "Murder on the Home Front"}, {"index": 48, "h_idx": 0, "t_idx": 5, "r_idx": 52, "score": 1.0, "intrain": false, "r": "P449", "title": "Murder on the Home Front"}, {"index": 48, "h_idx": 0, "t_idx": 6, "r_idx": 62, "score": 1.0, "intrain": false, "r": "P580", "title": "Murder on the Home Front"}, {"index": 48, "h_idx": 0, "t_idx": 7, "r_idx": 9, "score": 1.0, "intrain": false, "r": "P161", "title": "Murder on the Home Front"}, {"index": 48, "h_idx": 0, "t_idx": 8, "r_idx": 9, "score": 1.0, "intrain": false, "r": "P161", "title": "Murder on the Home Front"}, {"index": 48, "h_idx": 0, "t_idx": 21, "r_idx": 85, "score": 1.0, "intrain": false, "r": "P840", "title": "Murder on the Home Front"}, {"index": 48, "h_idx": 16, "t_idx": 17, "r_idx": 1, "score": 1.0, "intrain": false, "r": "P17", "title": "Murder on the Home Front"}, {"index": 50, "h_idx": 4, "t_idx": 5, "r_idx": 1, "score": 1.0, "intrain": false, "r": "P17", "title": "RT America"}, {"index": 50, "h_idx": 4, "t_idx": 5, "r_idx": 2, "score": 1.0, "intrain": false, "r": "P131", "title": "RT America"}, {"index": 50, "h_idx": 5, "t_idx": 4, "r_idx": 4, "score": 1.0, "intrain": false, "r": "P150", "title": "RT America"}, {"index": 50, "h_idx": 22, "t_idx": 8, "r_idx": 1, "score": 1.0, "intrain": false, "r": "P17", "title": "RT America"}, {"index": 51, "h_idx": 0, "t_idx": 7, "r_idx": 1, "score": 1.0, "intrain": false, "r": "P17", "title": "Obsha River"}, {"index": 51, "h_idx": 1, "t_idx": 2, "r_idx": 2, "score": 1.0, "intrain": false, "r": "P131", "title": "Obsha River"}, {"index": 51, "h_idx": 1, "t_idx": 7, "r_idx": 1, "score": 1.0, "intrain": false, "r": "P17", "title": "Obsha River"}, {"index": 51, "h_idx": 2, "t_idx": 1, "r_idx": 4, "score": 1.0, "intrain": false, "r": "P150", "title": "Obsha River"}, {"index": 51, "h_idx": 2, "t_idx": 7, "r_idx": 1, "score": 1.0, "intrain": false, "r": "P17", "title": "Obsha River"}, {"index": 51, "h_idx": 2, "t_idx": 7, "r_idx": 2, "score": 1.0, "intrain": false, "r": "P131", "title": "Obsha River"}, {"index": 51, "h_idx": 3, "t_idx": 7, "r_idx": 1, "score": 1.0, "intrain": false, "r": "P17", "title": "Obsha River"}, {"index": 51, "h_idx": 4, "t_idx": 7, "r_idx": 1, "score": 1.0, "intrain": false, "r": "P17", "title": "Obsha River"}, {"index": 51, "h_idx": 5, "t_idx": 7, "r_idx": 1, "score": 1.0, "intrain": false, "r": "P17", "title": "Obsha River"}, {"index": 51, "h_idx": 6, "t_idx": 7, "r_idx": 1, "score": 1.0, "intrain": false, "r": "P17", "title": "Obsha River"}, {"index": 51, "h_idx": 6, "t_idx": 7, "r_idx": 2, "score": 1.0, "intrain": false, "r": "P131", "title": "Obsha River"}, {"index": 51, "h_idx": 7, "t_idx": 2, "r_idx": 4, "score": 1.0, "intrain": false, "r": "P150", "title": "Obsha River"}, {"index": 51, "h_idx": 7, "t_idx": 6, "r_idx": 4, "score": 1.0, "intrain": false, "r": "P150", "title": "Obsha River"}, {"index": 51, "h_idx": 10, "t_idx": 7, "r_idx": 1, "score": 1.0, "intrain": false, "r": "P17", "title": "Obsha River"}, {"index": 51, "h_idx": 12, "t_idx": 7, "r_idx": 1, "score": 1.0, "intrain": false, "r": "P17", "title": "Obsha River"}, {"index": 51, "h_idx": 13, "t_idx": 7, "r_idx": 1, "score": 1.0, "intrain": false, "r": "P17", "title": "Obsha River"}, {"index": 53, "h_idx": 0, "t_idx": 3, "r_idx": 1, "score": 1.0, "intrain": false, "r": "P17", "title": "Vhembe District Municipality"}, {"index": 53, "h_idx": 2, "t_idx": 3, "r_idx": 1, "score": 1.0, "intrain": false, "r": "P17", "title": "Vhembe District Municipality"}, {"index": 53, "h_idx": 2, "t_idx": 3, "r_idx": 2, "score": 1.0, "intrain": false, "r": "P131", "title": "Vhembe District Municipality"}, {"index": 53, "h_idx": 3, "t_idx": 2, "r_idx": 4, "score": 1.0, "intrain": false, "r": "P150", "title": "Vhembe District Municipality"}, {"index": 53, "h_idx": 4, "t_idx": 3, "r_idx": 1, "score": 1.0, "intrain": false, "r": "P17", "title": "Vhembe District Municipality"}, {"index": 53, "h_idx": 4, "t_idx": 6, "r_idx": 1, "score": 1.0, "intrain": false, "r": "P17", "title": "Vhembe District Municipality"}, {"index": 53, "h_idx": 5, "t_idx": 6, "r_idx": 1, "score": 1.0, "intrain": false, "r": "P17", "title": "Vhembe District Municipality"}, {"index": 53, "h_idx": 7, "t_idx": 3, "r_idx": 1, "score": 1.0, "intrain": false, "r": "P17", "title": "Vhembe District Municipality"}, {"index": 53, "h_idx": 10, "t_idx": 3, "r_idx": 1, "score": 1.0, "intrain": false, "r": "P17", "title": "Vhembe District Municipality"}, {"index": 53, "h_idx": 11, "t_idx": 3, "r_idx": 1, "score": 1.0, "intrain": false, "r": "P17", "title": "Vhembe District Municipality"}, {"index": 53, "h_idx": 12, "t_idx": 3, "r_idx": 1, "score": 1.0, "intrain": false, "r": "P17", "title": "Vhembe District Municipality"}, {"index": 53, "h_idx": 13, "t_idx": 3, "r_idx": 1, "score": 1.0, "intrain": false, "r": "P17", "title": "Vhembe District Municipality"}, {"index": 53, "h_idx": 22, "t_idx": 3, "r_idx": 1, "score": 1.0, "intrain": false, "r": "P17", "title": "Vhembe District Municipality"}, {"index": 54, "h_idx": 0, "t_idx": 2, "r_idx": 14, "score": 1.0, "intrain": false, "r": "P19", "title": "Albert Hertzog"}, {"index": 54, "h_idx": 0, "t_idx": 3, "r_idx": 8, "score": 1.0, "intrain": false, "r": "P570", "title": "Albert Hertzog"}, {"index": 54, "h_idx": 0, "t_idx": 4, "r_idx": 37, "score": 1.0, "intrain": false, "r": "P20", "title": "Albert Hertzog"}, {"index": 54, "h_idx": 0, "t_idx": 7, "r_idx": 3, "score": 1.0, "intrain": false, "r": "P27", "title": "Albert Hertzog"}, {"index": 54, "h_idx": 0, "t_idx": 12, "r_idx": 3, "score": 1.0, "intrain": false, "r": "P27", "title": "Albert Hertzog"}, {"index": 54, "h_idx": 6, "t_idx": 7, "r_idx": 1, "score": 1.0, "intrain": false, "r": "P17", "title": "Albert Hertzog"}, {"index": 54, "h_idx": 14, "t_idx": 7, "r_idx": 1, "score": 1.0, "intrain": false, "r": "P17", "title": "Albert Hertzog"}, {"index": 54, "h_idx": 14, "t_idx": 12, "r_idx": 1, "score": 1.0, "intrain": false, "r": "P17", "title": "Albert Hertzog"}, {"index": 54, "h_idx": 16, "t_idx": 7, "r_idx": 3, "score": 1.0, "intrain": false, "r": "P27", "title": "Albert Hertzog"}, {"index": 54, "h_idx": 16, "t_idx": 12, "r_idx": 3, "score": 1.0, "intrain": false, "r": "P27", "title": "Albert Hertzog"}, {"index": 54, "h_idx": 17, "t_idx": 7, "r_idx": 3, "score": 1.0, "intrain": false, "r": "P27", "title": "Albert Hertzog"}, {"index": 54, "h_idx": 17, "t_idx": 12, "r_idx": 3, "score": 1.0, "intrain": false, "r": "P27", "title": "Albert Hertzog"}, {"index": 55, "h_idx": 1, "t_idx": 2, "r_idx": 1, "score": 1.0, "intrain": false, "r": "P17", "title": "Jaguaribe River"}, {"index": 55, "h_idx": 2, "t_idx": 1, "r_idx": 4, "score": 1.0, "intrain": false, "r": "P150", "title": "Jaguaribe River"}, {"index": 55, "h_idx": 6, "t_idx": 2, "r_idx": 1, "score": 1.0, "intrain": false, "r": "P17", "title": "Jaguaribe River"}, {"index": 55, "h_idx": 10, "t_idx": 2, "r_idx": 1, "score": 1.0, "intrain": false, "r": "P17", "title": "Jaguaribe River"}, {"index": 55, "h_idx": 12, "t_idx": 2, "r_idx": 1, "score": 1.0, "intrain": false, "r": "P17", "title": "Jaguaribe River"}, {"index": 55, "h_idx": 14, "t_idx": 2, "r_idx": 77, "score": 1.0, "intrain": false, "r": "P205", "title": "Jaguaribe River"}, {"index": 56, "h_idx": 0, "t_idx": 5, "r_idx": 1, "score": 1.0, "intrain": false, "r": "P17", "title": "Sutton Common BT Tower"}, {"index": 56, "h_idx": 2, "t_idx": 5, "r_idx": 1, "score": 1.0, "intrain": false, "r": "P17", "title": "Sutton Common BT Tower"}, {"index": 56, "h_idx": 5, "t_idx": 3, "r_idx": 4, "score": 1.0, "intrain": false, "r": "P150", "title": "Sutton Common BT Tower"}, {"index": 56, "h_idx": 6, "t_idx": 5, "r_idx": 1, "score": 1.0, "intrain": false, "r": "P17", "title": "Sutton Common BT Tower"}, {"index": 56, "h_idx": 7, "t_idx": 5, "r_idx": 1, "score": 1.0, "intrain": false, "r": "P17", "title": "Sutton Common BT Tower"}, {"index": 56, "h_idx": 9, "t_idx": 5, "r_idx": 1, "score": 1.0, "intrain": false, "r": "P17", "title": "Sutton Common BT Tower"}, {"index": 56, "h_idx": 10, "t_idx": 5, "r_idx": 1, "score": 1.0, "intrain": false, "r": "P17", "title": "Sutton Common BT Tower"}, {"index": 57, "h_idx": 11, "t_idx": 5, "r_idx": 52, "score": 1.0, "intrain": false, "r": "P449", "title": "Evil Con Carne"}, {"index": 58, "h_idx": 22, "t_idx": 23, "r_idx": 5, "score": 1.0, "intrain": false, "r": "P577", "title": "Robbie Robertson"}, {"index": 58, "h_idx": 24, "t_idx": 25, "r_idx": 5, "score": 1.0, "intrain": false, "r": "P577", "title": "Robbie Robertson"}, {"index": 59, "h_idx": 0, "t_idx": 1, "r_idx": 5, "score": 1.0, "intrain": false, "r": "P577", "title": "The People of the Kattawapiskak River"}, {"index": 60, "h_idx": 0, "t_idx": 1, "r_idx": 7, "score": 1.0, "intrain": false, "r": "P569", "title": "Adela\u00efde Ehrnrooth"}, {"index": 60, "h_idx": 0, "t_idx": 2, "r_idx": 14, "score": 1.0, "intrain": false, "r": "P19", "title": "Adela\u00efde Ehrnrooth"}, {"index": 60, "h_idx": 0, "t_idx": 3, "r_idx": 8, "score": 1.0, "intrain": false, "r": "P570", "title": "Adela\u00efde Ehrnrooth"}, {"index": 60, "h_idx": 0, "t_idx": 4, "r_idx": 37, "score": 1.0, "intrain": false, "r": "P20", "title": "Adela\u00efde Ehrnrooth"}, {"index": 60, "h_idx": 0, "t_idx": 13, "r_idx": 3, "score": 1.0, "intrain": false, "r": "P27", "title": "Adela\u00efde Ehrnrooth"}, {"index": 60, "h_idx": 6, "t_idx": 4, "r_idx": 37, "score": 1.0, "intrain": false, "r": "P20", "title": "Adela\u00efde Ehrnrooth"}, {"index": 60, "h_idx": 6, "t_idx": 13, "r_idx": 3, "score": 1.0, "intrain": false, "r": "P27", "title": "Adela\u00efde Ehrnrooth"}, {"index": 60, "h_idx": 9, "t_idx": 11, "r_idx": 20, "score": 1.0, "intrain": false, "r": "P40", "title": "Adela\u00efde Ehrnrooth"}, {"index": 61, "h_idx": 0, "t_idx": 3, "r_idx": 12, "score": 1.0, "intrain": false, "r": "P361", "title": "If I Could Turn Back Time"}, {"index": 61, "h_idx": 0, "t_idx": 4, "r_idx": 5, "score": 1.0, "intrain": false, "r": "P577", "title": "If I Could Turn Back Time"}, {"index": 61, "h_idx": 0, "t_idx": 5, "r_idx": 10, "score": 1.0, "intrain": false, "r": "P264", "title": "If I Could Turn Back Time"}, {"index": 61, "h_idx": 3, "t_idx": 2, "r_idx": 6, "score": 1.0, "intrain": false, "r": "P175", "title": "If I Could Turn Back Time"}, {"index": 61, "h_idx": 3, "t_idx": 4, "r_idx": 5, "score": 1.0, "intrain": false, "r": "P577", "title": "If I Could Turn Back Time"}, {"index": 61, "h_idx": 3, "t_idx": 5, "r_idx": 10, "score": 1.0, "intrain": false, "r": "P264", "title": "If I Could Turn Back Time"}, {"index": 62, "h_idx": 0, "t_idx": 2, "r_idx": 8, "score": 1.0, "intrain": false, "r": "P570", "title": "Marie-Anne-Louise Taschereau"}, {"index": 62, "h_idx": 0, "t_idx": 5, "r_idx": 30, "score": 1.0, "intrain": false, "r": "P22", "title": "Marie-Anne-Louise Taschereau"}, {"index": 62, "h_idx": 5, "t_idx": 0, "r_idx": 20, "score": 1.0, "intrain": false, "r": "P40", "title": "Marie-Anne-Louise Taschereau"}, {"index": 63, "h_idx": 0, "t_idx": 3, "r_idx": 5, "score": 1.0, "intrain": false, "r": "P577", "title": "Rangeela (film)"}, {"index": 63, "h_idx": 0, "t_idx": 6, "r_idx": 9, "score": 1.0, "intrain": false, "r": "P161", "title": "Rangeela (film)"}, {"index": 63, "h_idx": 0, "t_idx": 7, "r_idx": 9, "score": 1.0, "intrain": false, "r": "P161", "title": "Rangeela (film)"}, {"index": 63, "h_idx": 0, "t_idx": 8, "r_idx": 9, "score": 1.0, "intrain": false, "r": "P161", "title": "Rangeela (film)"}, {"index": 63, "h_idx": 14, "t_idx": 15, "r_idx": 1, "score": 1.0, "intrain": false, "r": "P17", "title": "Rangeela (film)"}, {"index": 64, "h_idx": 0, "t_idx": 3, "r_idx": 28, "score": 1.0, "intrain": false, "r": "P57", "title": "Narasimhudu"}, {"index": 64, "h_idx": 0, "t_idx": 5, "r_idx": 9, "score": 1.0, "intrain": false, "r": "P161", "title": "Narasimhudu"}, {"index": 64, "h_idx": 0, "t_idx": 6, "r_idx": 9, "score": 1.0, "intrain": false, "r": "P161", "title": "Narasimhudu"}, {"index": 64, "h_idx": 8, "t_idx": 3, "r_idx": 28, "score": 1.0, "intrain": false, "r": "P57", "title": "Narasimhudu"}, {"index": 64, "h_idx": 8, "t_idx": 6, "r_idx": 9, "score": 1.0, "intrain": false, "r": "P161", "title": "Narasimhudu"}, {"index": 64, "h_idx": 13, "t_idx": 12, "r_idx": 5, "score": 1.0, "intrain": false, "r": "P577", "title": "Narasimhudu"}, {"index": 65, "h_idx": 0, "t_idx": 1, "r_idx": 7, "score": 1.0, "intrain": false, "r": "P569", "title": "Fr\u00e9d\u00e9ric Monod"}, {"index": 65, "h_idx": 0, "t_idx": 2, "r_idx": 14, "score": 1.0, "intrain": false, "r": "P19", "title": "Fr\u00e9d\u00e9ric Monod"}, {"index": 65, "h_idx": 0, "t_idx": 4, "r_idx": 37, "score": 1.0, "intrain": false, "r": "P20", "title": "Fr\u00e9d\u00e9ric Monod"}, {"index": 65, "h_idx": 0, "t_idx": 20, "r_idx": 8, "score": 1.0, "intrain": false, "r": "P570", "title": "Fr\u00e9d\u00e9ric Monod"}, {"index": 65, "h_idx": 7, "t_idx": 0, "r_idx": 19, "score": 1.0, "intrain": false, "r": "P3373", "title": "Fr\u00e9d\u00e9ric Monod"}, {"index": 66, "h_idx": 0, "t_idx": 5, "r_idx": 10, "score": 1.0, "intrain": false, "r": "P264", "title": "Fingers &amp; Thumbs (Cold Summer's Day)"}, {"index": 66, "h_idx": 2, "t_idx": 5, "r_idx": 10, "score": 1.0, "intrain": false, "r": "P264", "title": "Fingers &amp; Thumbs (Cold Summer's Day)"}, {"index": 66, "h_idx": 2, "t_idx": 6, "r_idx": 10, "score": 1.0, "intrain": false, "r": "P264", "title": "Fingers &amp; Thumbs (Cold Summer's Day)"}, {"index": 66, "h_idx": 4, "t_idx": 2, "r_idx": 6, "score": 1.0, "intrain": false, "r": "P175", "title": "Fingers &amp; Thumbs (Cold Summer's Day)"}, {"index": 66, "h_idx": 4, "t_idx": 5, "r_idx": 10, "score": 1.0, "intrain": false, "r": "P264", "title": "Fingers &amp; Thumbs (Cold Summer's Day)"}, {"index": 66, "h_idx": 4, "t_idx": 6, "r_idx": 10, "score": 1.0, "intrain": false, "r": "P264", "title": "Fingers &amp; Thumbs (Cold Summer's Day)"}, {"index": 67, "h_idx": 0, "t_idx": 1, "r_idx": 2, "score": 1.0, "intrain": false, "r": "P131", "title": "Bandaraya LRT station"}, {"index": 67, "h_idx": 0, "t_idx": 2, "r_idx": 1, "score": 1.0, "intrain": false, "r": "P17", "title": "Bandaraya LRT station"}, {"index": 67, "h_idx": 0, "t_idx": 6, "r_idx": 15, "score": 1.0, "intrain": false, "r": "P571", "title": "Bandaraya LRT station"}, {"index": 67, "h_idx": 1, "t_idx": 2, "r_idx": 1, "score": 1.0, "intrain": false, "r": "P17", "title": "Bandaraya LRT station"}, {"index": 67, "h_idx": 1, "t_idx": 2, "r_idx": 2, "score": 1.0, "intrain": false, "r": "P131", "title": "Bandaraya LRT station"}, {"index": 67, "h_idx": 2, "t_idx": 1, "r_idx": 4, "score": 1.0, "intrain": false, "r": "P150", "title": "Bandaraya LRT station"}, {"index": 67, "h_idx": 3, "t_idx": 2, "r_idx": 1, "score": 1.0, "intrain": false, "r": "P17", "title": "Bandaraya LRT station"}, {"index": 67, "h_idx": 10, "t_idx": 2, "r_idx": 1, "score": 1.0, "intrain": false, "r": "P17", "title": "Bandaraya LRT station"}, {"index": 67, "h_idx": 11, "t_idx": 2, "r_idx": 1, "score": 1.0, "intrain": false, "r": "P17", "title": "Bandaraya LRT station"}, {"index": 67, "h_idx": 12, "t_idx": 2, "r_idx": 1, "score": 1.0, "intrain": false, "r": "P17", "title": "Bandaraya LRT station"}, {"index": 67, "h_idx": 14, "t_idx": 2, "r_idx": 1, "score": 1.0, "intrain": false, "r": "P17", "title": "Bandaraya LRT station"}, {"index": 67, "h_idx": 15, "t_idx": 2, "r_idx": 1, "score": 1.0, "intrain": false, "r": "P17", "title": "Bandaraya LRT station"}, {"index": 67, "h_idx": 19, "t_idx": 2, "r_idx": 1, "score": 1.0, "intrain": false, "r": "P17", "title": "Bandaraya LRT station"}, {"index": 67, "h_idx": 21, "t_idx": 2, "r_idx": 1, "score": 1.0, "intrain": false, "r": "P17", "title": "Bandaraya LRT station"}, {"index": 67, "h_idx": 22, "t_idx": 2, "r_idx": 1, "score": 1.0, "intrain": false, "r": "P17", "title": "Bandaraya LRT station"}, {"index": 68, "h_idx": 2, "t_idx": 5, "r_idx": 15, "score": 1.0, "intrain": false, "r": "P571", "title": "American Journal of Science"}, {"index": 68, "h_idx": 6, "t_idx": 12, "r_idx": 8, "score": 1.0, "intrain": false, "r": "P570", "title": "American Journal of Science"}, {"index": 69, "h_idx": 0, "t_idx": 1, "r_idx": 7, "score": 1.0, "intrain": false, "r": "P569", "title": "Herbert K. Pililaau"}, {"index": 69, "h_idx": 0, "t_idx": 2, "r_idx": 8, "score": 1.0, "intrain": false, "r": "P570", "title": "Herbert K. Pililaau"}, {"index": 69, "h_idx": 0, "t_idx": 5, "r_idx": 47, "score": 1.0, "intrain": false, "r": "P166", "title": "Herbert K. Pililaau"}, {"index": 69, "h_idx": 0, "t_idx": 6, "r_idx": 27, "score": 1.0, "intrain": false, "r": "P607", "title": "Herbert K. Pililaau"}, {"index": 69, "h_idx": 0, "t_idx": 14, "r_idx": 47, "score": 1.0, "intrain": false, "r": "P166", "title": "Herbert K. Pililaau"}, {"index": 69, "h_idx": 3, "t_idx": 4, "r_idx": 1, "score": 1.0, "intrain": false, "r": "P17", "title": "Herbert K. Pililaau"}, {"index": 69, "h_idx": 3, "t_idx": 6, "r_idx": 27, "score": 1.0, "intrain": false, "r": "P607", "title": "Herbert K. Pililaau"}, {"index": 69, "h_idx": 5, "t_idx": 4, "r_idx": 1, "score": 1.0, "intrain": false, "r": "P17", "title": "Herbert K. Pililaau"}, {"index": 70, "h_idx": 7, "t_idx": 8, "r_idx": 1, "score": 1.0, "intrain": false, "r": "P17", "title": "Les Anneaux de la M\u00e9moire"}, {"index": 72, "h_idx": 0, "t_idx": 4, "r_idx": 1, "score": 1.0, "intrain": false, "r": "P17", "title": "Purda Le\u015bna"}, {"index": 72, "h_idx": 1, "t_idx": 4, "r_idx": 1, "score": 1.0, "intrain": false, "r": "P17", "title": "Purda Le\u015bna"}, {"index": 72, "h_idx": 2, "t_idx": 1, "r_idx": 4, "score": 1.0, "intrain": false, "r": "P150", "title": "Purda Le\u015bna"}, {"index": 72, "h_idx": 5, "t_idx": 4, "r_idx": 1, "score": 1.0, "intrain": false, "r": "P17", "title": "Purda Le\u015bna"}, {"index": 73, "h_idx": 0, "t_idx": 3, "r_idx": 25, "score": 1.0, "intrain": false, "r": "P69", "title": "Ashim Chatterjee"}, {"index": 75, "h_idx": 0, "t_idx": 3, "r_idx": 22, "score": 1.0, "intrain": false, "r": "P50", "title": "Lion of Ireland"}, {"index": 75, "h_idx": 3, "t_idx": 0, "r_idx": 51, "score": 1.0, "intrain": false, "r": "P800", "title": "Lion of Ireland"}, {"index": 76, "h_idx": 20, "t_idx": 21, "r_idx": 3, "score": 1.0, "intrain": false, "r": "P27", "title": "Duran Sartor de Paernas"}, {"index": 76, "h_idx": 24, "t_idx": 25, "r_idx": 3, "score": 1.0, "intrain": false, "r": "P27", "title": "Duran Sartor de Paernas"}, {"index": 77, "h_idx": 0, "t_idx": 2, "r_idx": 1, "score": 1.0, "intrain": false, "r": "P17", "title": "Ajax\u2014Pickering"}, {"index": 77, "h_idx": 1, "t_idx": 2, "r_idx": 1, "score": 1.0, "intrain": false, "r": "P17", "title": "Ajax\u2014Pickering"}, {"index": 77, "h_idx": 1, "t_idx": 2, "r_idx": 2, "score": 1.0, "intrain": false, "r": "P131", "title": "Ajax\u2014Pickering"}, {"index": 77, "h_idx": 2, "t_idx": 1, "r_idx": 4, "score": 1.0, "intrain": false, "r": "P150", "title": "Ajax\u2014Pickering"}, {"index": 77, "h_idx": 3, "t_idx": 2, "r_idx": 1, "score": 1.0, "intrain": false, "r": "P17", "title": "Ajax\u2014Pickering"}, {"index": 77, "h_idx": 3, "t_idx": 2, "r_idx": 24, "score": 1.0, "intrain": false, "r": "P1001", "title": "Ajax\u2014Pickering"}, {"index": 77, "h_idx": 3, "t_idx": 18, "r_idx": 1, "score": 1.0, "intrain": false, "r": "P17", "title": "Ajax\u2014Pickering"}, {"index": 77, "h_idx": 3, "t_idx": 18, "r_idx": 24, "score": 1.0, "intrain": false, "r": "P1001", "title": "Ajax\u2014Pickering"}, {"index": 77, "h_idx": 5, "t_idx": 2, "r_idx": 1, "score": 1.0, "intrain": false, "r": "P17", "title": "Ajax\u2014Pickering"}, {"index": 77, "h_idx": 6, "t_idx": 2, "r_idx": 3, "score": 1.0, "intrain": false, "r": "P27", "title": "Ajax\u2014Pickering"}, {"index": 77, "h_idx": 9, "t_idx": 2, "r_idx": 1, "score": 1.0, "intrain": false, "r": "P17", "title": "Ajax\u2014Pickering"}, {"index": 77, "h_idx": 10, "t_idx": 1, "r_idx": 2, "score": 1.0, "intrain": false, "r": "P131", "title": "Ajax\u2014Pickering"}, {"index": 77, "h_idx": 10, "t_idx": 2, "r_idx": 1, "score": 1.0, "intrain": false, "r": "P17", "title": "Ajax\u2014Pickering"}, {"index": 77, "h_idx": 11, "t_idx": 2, "r_idx": 1, "score": 1.0, "intrain": false, "r": "P17", "title": "Ajax\u2014Pickering"}, {"index": 77, "h_idx": 15, "t_idx": 2, "r_idx": 1, "score": 1.0, "intrain": false, "r": "P17", "title": "Ajax\u2014Pickering"}, {"index": 77, "h_idx": 17, "t_idx": 2, "r_idx": 1, "score": 1.0, "intrain": false, "r": "P17", "title": "Ajax\u2014Pickering"}, {"index": 77, "h_idx": 21, "t_idx": 2, "r_idx": 1, "score": 1.0, "intrain": false, "r": "P17", "title": "Ajax\u2014Pickering"}, {"index": 78, "h_idx": 0, "t_idx": 2, "r_idx": 6, "score": 1.0, "intrain": false, "r": "P175", "title": "Better Alone"}, {"index": 78, "h_idx": 0, "t_idx": 3, "r_idx": 12, "score": 1.0, "intrain": false, "r": "P361", "title": "Better Alone"}, {"index": 78, "h_idx": 3, "t_idx": 2, "r_idx": 6, "score": 1.0, "intrain": false, "r": "P175", "title": "Better Alone"}, {"index": 79, "h_idx": 0, "t_idx": 1, "r_idx": 1, "score": 1.0, "intrain": false, "r": "P17", "title": "Culture in Dresden"}, {"index": 80, "h_idx": 0, "t_idx": 3, "r_idx": 15, "score": 1.0, "intrain": false, "r": "P571", "title": "Projek Kalsom"}, {"index": 81, "h_idx": 0, "t_idx": 2, "r_idx": 15, "score": 1.0, "intrain": false, "r": "P571", "title": "Commercial Bank of India"}, {"index": 82, "h_idx": 4, "t_idx": 5, "r_idx": 1, "score": 1.0, "intrain": false, "r": "P17", "title": "Cord (charity)"}, {"index": 82, "h_idx": 22, "t_idx": 5, "r_idx": 1, "score": 1.0, "intrain": false, "r": "P17", "title": "Cord (charity)"}, {"index": 83, "h_idx": 6, "t_idx": 16, "r_idx": 4, "score": 1.0, "intrain": false, "r": "P150", "title": "Drum (tobacco)"}, {"index": 83, "h_idx": 7, "t_idx": 6, "r_idx": 1, "score": 1.0, "intrain": false, "r": "P17", "title": "Drum (tobacco)"}, {"index": 83, "h_idx": 15, "t_idx": 6, "r_idx": 1, "score": 1.0, "intrain": false, "r": "P17", "title": "Drum (tobacco)"}, {"index": 83, "h_idx": 16, "t_idx": 6, "r_idx": 1, "score": 1.0, "intrain": false, "r": "P17", "title": "Drum (tobacco)"}, {"index": 83, "h_idx": 16, "t_idx": 6, "r_idx": 2, "score": 1.0, "intrain": false, "r": "P131", "title": "Drum (tobacco)"}, {"index": 84, "h_idx": 0, "t_idx": 4, "r_idx": 15, "score": 1.0, "intrain": false, "r": "P571", "title": "Kristal Kola"}, {"index": 84, "h_idx": 2, "t_idx": 3, "r_idx": 29, "score": 1.0, "intrain": false, "r": "P159", "title": "Kristal Kola"}, {"index": 85, "h_idx": 0, "t_idx": 2, "r_idx": 5, "score": 1.0, "intrain": false, "r": "P577", "title": "Unknown Road"}, {"index": 85, "h_idx": 0, "t_idx": 3, "r_idx": 10, "score": 1.0, "intrain": false, "r": "P264", "title": "Unknown Road"}, {"index": 85, "h_idx": 1, "t_idx": 3, "r_idx": 10, "score": 1.0, "intrain": false, "r": "P264", "title": "Unknown Road"}, {"index": 85, "h_idx": 4, "t_idx": 1, "r_idx": 18, "score": 1.0, "intrain": false, "r": "P463", "title": "Unknown Road"}, {"index": 85, "h_idx": 5, "t_idx": 6, "r_idx": 5, "score": 1.0, "intrain": false, "r": "P577", "title": "Unknown Road"}, {"index": 85, "h_idx": 11, "t_idx": 10, "r_idx": 5, "score": 1.0, "intrain": false, "r": "P577", "title": "Unknown Road"}, {"index": 86, "h_idx": 0, "t_idx": 4, "r_idx": 1, "score": 1.0, "intrain": false, "r": "P17", "title": "Acharya Nagarjuna University"}, {"index": 86, "h_idx": 2, "t_idx": 4, "r_idx": 1, "score": 1.0, "intrain": false, "r": "P17", "title": "Acharya Nagarjuna University"}, {"index": 86, "h_idx": 3, "t_idx": 4, "r_idx": 1, "score": 1.0, "intrain": false, "r": "P17", "title": "Acharya Nagarjuna University"}, {"index": 86, "h_idx": 5, "t_idx": 2, "r_idx": 2, "score": 1.0, "intrain": false, "r": "P131", "title": "Acharya Nagarjuna University"}, {"index": 86, "h_idx": 5, "t_idx": 4, "r_idx": 1, "score": 1.0, "intrain": false, "r": "P17", "title": "Acharya Nagarjuna University"}, {"index": 86, "h_idx": 9, "t_idx": 4, "r_idx": 1, "score": 1.0, "intrain": false, "r": "P17", "title": "Acharya Nagarjuna University"}, {"index": 86, "h_idx": 10, "t_idx": 4, "r_idx": 1, "score": 1.0, "intrain": false, "r": "P17", "title": "Acharya Nagarjuna University"}, {"index": 87, "h_idx": 0, "t_idx": 5, "r_idx": 40, "score": 1.0, "intrain": false, "r": "P118", "title": "Detroit Lions"}, {"index": 87, "h_idx": 1, "t_idx": 3, "r_idx": 4, "score": 1.0, "intrain": false, "r": "P150", "title": "Detroit Lions"}, {"index": 87, "h_idx": 4, "t_idx": 5, "r_idx": 40, "score": 1.0, "intrain": false, "r": "P118", "title": "Detroit Lions"}, {"index": 88, "h_idx": 0, "t_idx": 1, "r_idx": 7, "score": 1.0, "intrain": false, "r": "P569", "title": "James V. Monaco"}, {"index": 88, "h_idx": 0, "t_idx": 2, "r_idx": 8, "score": 1.0, "intrain": false, "r": "P570", "title": "James V. Monaco"}, {"index": 88, "h_idx": 0, "t_idx": 6, "r_idx": 14, "score": 1.0, "intrain": false, "r": "P19", "title": "James V. Monaco"}, {"index": 88, "h_idx": 0, "t_idx": 28, "r_idx": 8, "score": 1.0, "intrain": false, "r": "P570", "title": "James V. Monaco"}, {"index": 88, "h_idx": 0, "t_idx": 29, "r_idx": 37, "score": 1.0, "intrain": false, "r": "P20", "title": "James V. Monaco"}, {"index": 88, "h_idx": 5, "t_idx": 6, "r_idx": 14, "score": 1.0, "intrain": false, "r": "P19", "title": "James V. Monaco"}, {"index": 88, "h_idx": 5, "t_idx": 28, "r_idx": 8, "score": 1.0, "intrain": false, "r": "P570", "title": "James V. Monaco"}, {"index": 88, "h_idx": 5, "t_idx": 29, "r_idx": 37, "score": 1.0, "intrain": false, "r": "P20", "title": "James V. Monaco"}, {"index": 88, "h_idx": 6, "t_idx": 3, "r_idx": 1, "score": 1.0, "intrain": false, "r": "P17", "title": "James V. Monaco"}, {"index": 89, "h_idx": 0, "t_idx": 2, "r_idx": 6, "score": 1.0, "intrain": false, "r": "P175", "title": "F-F-F-Falling"}, {"index": 89, "h_idx": 0, "t_idx": 5, "r_idx": 10, "score": 1.0, "intrain": false, "r": "P264", "title": "F-F-F-Falling"}, {"index": 89, "h_idx": 2, "t_idx": 5, "r_idx": 10, "score": 1.0, "intrain": false, "r": "P264", "title": "F-F-F-Falling"}, {"index": 89, "h_idx": 3, "t_idx": 2, "r_idx": 6, "score": 1.0, "intrain": false, "r": "P175", "title": "F-F-F-Falling"}, {"index": 89, "h_idx": 10, "t_idx": 2, "r_idx": 6, "score": 1.0, "intrain": false, "r": "P175", "title": "F-F-F-Falling"}, {"index": 90, "h_idx": 0, "t_idx": 2, "r_idx": 6, "score": 1.0, "intrain": false, "r": "P175", "title": "My Worlds Acoustic"}, {"index": 90, "h_idx": 0, "t_idx": 3, "r_idx": 5, "score": 1.0, "intrain": false, "r": "P577", "title": "My Worlds Acoustic"}, {"index": 90, "h_idx": 0, "t_idx": 7, "r_idx": 39, "score": 1.0, "intrain": false, "r": "P155", "title": "My Worlds Acoustic"}, {"index": 90, "h_idx": 7, "t_idx": 8, "r_idx": 5, "score": 1.0, "intrain": false, "r": "P577", "title": "My Worlds Acoustic"}, {"index": 90, "h_idx": 9, "t_idx": 2, "r_idx": 6, "score": 1.0, "intrain": false, "r": "P175", "title": "My Worlds Acoustic"}, {"index": 91, "h_idx": 0, "t_idx": 1, "r_idx": 1, "score": 1.0, "intrain": false, "r": "P17", "title": "Schwabach"}, {"index": 91, "h_idx": 1, "t_idx": 5, "r_idx": 4, "score": 1.0, "intrain": false, "r": "P150", "title": "Schwabach"}, {"index": 91, "h_idx": 3, "t_idx": 1, "r_idx": 1, "score": 1.0, "intrain": false, "r": "P17", "title": "Schwabach"}, {"index": 92, "h_idx": 0, "t_idx": 20, "r_idx": 28, "score": 1.0, "intrain": false, "r": "P57", "title": "Great Teacher Onizuka"}, {"index": 92, "h_idx": 9, "t_idx": 10, "r_idx": 1, "score": 1.0, "intrain": false, "r": "P17", "title": "Great Teacher Onizuka"}, {"index": 92, "h_idx": 23, "t_idx": 10, "r_idx": 1, "score": 1.0, "intrain": false, "r": "P17", "title": "Great Teacher Onizuka"}, {"index": 93, "h_idx": 0, "t_idx": 1, "r_idx": 1, "score": 1.0, "intrain": false, "r": "P17", "title": "Wichqana"}, {"index": 93, "h_idx": 3, "t_idx": 1, "r_idx": 1, "score": 1.0, "intrain": false, "r": "P17", "title": "Wichqana"}, {"index": 93, "h_idx": 6, "t_idx": 1, "r_idx": 1, "score": 1.0, "intrain": false, "r": "P17", "title": "Wichqana"}, {"index": 93, "h_idx": 12, "t_idx": 1, "r_idx": 1, "score": 1.0, "intrain": false, "r": "P17", "title": "Wichqana"}, {"index": 94, "h_idx": 0, "t_idx": 1, "r_idx": 80, "score": 1.0, "intrain": false, "r": "P171", "title": "Fourspot butterflyfish"}, {"index": 94, "h_idx": 19, "t_idx": 1, "r_idx": 80, "score": 1.0, "intrain": false, "r": "P171", "title": "Fourspot butterflyfish"}, {"index": 94, "h_idx": 21, "t_idx": 1, "r_idx": 80, "score": 1.0, "intrain": false, "r": "P171", "title": "Fourspot butterflyfish"}, {"index": 94, "h_idx": 22, "t_idx": 1, "r_idx": 80, "score": 1.0, "intrain": false, "r": "P171", "title": "Fourspot butterflyfish"}, {"index": 95, "h_idx": 0, "t_idx": 3, "r_idx": 15, "score": 1.0, "intrain": false, "r": "P571", "title": "Australian Council of Film Societies"}, {"index": 95, "h_idx": 1, "t_idx": 6, "r_idx": 4, "score": 1.0, "intrain": false, "r": "P150", "title": "Australian Council of Film Societies"}, {"index": 95, "h_idx": 1, "t_idx": 7, "r_idx": 4, "score": 1.0, "intrain": false, "r": "P150", "title": "Australian Council of Film Societies"}, {"index": 95, "h_idx": 1, "t_idx": 8, "r_idx": 4, "score": 1.0, "intrain": false, "r": "P150", "title": "Australian Council of Film Societies"}, {"index": 95, "h_idx": 1, "t_idx": 9, "r_idx": 4, "score": 1.0, "intrain": false, "r": "P150", "title": "Australian Council of Film Societies"}, {"index": 95, "h_idx": 1, "t_idx": 10, "r_idx": 4, "score": 1.0, "intrain": false, "r": "P150", "title": "Australian Council of Film Societies"}, {"index": 95, "h_idx": 6, "t_idx": 1, "r_idx": 1, "score": 1.0, "intrain": false, "r": "P17", "title": "Australian Council of Film Societies"}, {"index": 95, "h_idx": 6, "t_idx": 1, "r_idx": 2, "score": 1.0, "intrain": false, "r": "P131", "title": "Australian Council of Film Societies"}, {"index": 95, "h_idx": 7, "t_idx": 1, "r_idx": 1, "score": 1.0, "intrain": false, "r": "P17", "title": "Australian Council of Film Societies"}, {"index": 95, "h_idx": 7, "t_idx": 1, "r_idx": 2, "score": 1.0, "intrain": false, "r": "P131", "title": "Australian Council of Film Societies"}, {"index": 95, "h_idx": 8, "t_idx": 1, "r_idx": 1, "score": 1.0, "intrain": false, "r": "P17", "title": "Australian Council of Film Societies"}, {"index": 95, "h_idx": 8, "t_idx": 1, "r_idx": 2, "score": 1.0, "intrain": false, "r": "P131", "title": "Australian Council of Film Societies"}, {"index": 95, "h_idx": 9, "t_idx": 1, "r_idx": 1, "score": 1.0, "intrain": false, "r": "P17", "title": "Australian Council of Film Societies"}, {"index": 95, "h_idx": 9, "t_idx": 1, "r_idx": 2, "score": 1.0, "intrain": false, "r": "P131", "title": "Australian Council of Film Societies"}, {"index": 95, "h_idx": 10, "t_idx": 1, "r_idx": 1, "score": 1.0, "intrain": false, "r": "P17", "title": "Australian Council of Film Societies"}, {"index": 95, "h_idx": 10, "t_idx": 1, "r_idx": 2, "score": 1.0, "intrain": false, "r": "P131", "title": "Australian Council of Film Societies"}, {"index": 96, "h_idx": 3, "t_idx": 1, "r_idx": 67, "score": 1.0, "intrain": false, "r": "P176", "title": "Pontiac Montana"}, {"index": 96, "h_idx": 10, "t_idx": 1, "r_idx": 67, "score": 1.0, "intrain": false, "r": "P176", "title": "Pontiac Montana"}, {"index": 97, "h_idx": 9, "t_idx": 2, "r_idx": 6, "score": 1.0, "intrain": false, "r": "P175", "title": "Hana Kuy\u014d\u2013Sanbyaku Rokuj\u016b Go Nichi Koi Moy\u014d"}, {"index": 99, "h_idx": 0, "t_idx": 1, "r_idx": 6, "score": 1.0, "intrain": false, "r": "P175", "title": "Live &amp; Rare (Korn album)"}, {"index": 99, "h_idx": 0, "t_idx": 2, "r_idx": 5, "score": 1.0, "intrain": false, "r": "P577", "title": "Live &amp; Rare (Korn album)"}, {"index": 99, "h_idx": 1, "t_idx": 18, "r_idx": 10, "score": 1.0, "intrain": false, "r": "P264", "title": "Live &amp; Rare (Korn album)"}, {"index": 100, "h_idx": 2, "t_idx": 3, "r_idx": 1, "score": 1.0, "intrain": false, "r": "P17", "title": "Benyamin Bahadori"}, {"index": 101, "h_idx": 0, "t_idx": 1, "r_idx": 7, "score": 1.0, "intrain": false, "r": "P569", "title": "\u00c9douard Drumont"}, {"index": 101, "h_idx": 0, "t_idx": 2, "r_idx": 8, "score": 1.0, "intrain": false, "r": "P570", "title": "\u00c9douard Drumont"}, {"index": 102, "h_idx": 0, "t_idx": 1, "r_idx": 7, "score": 1.0, "intrain": false, "r": "P569", "title": "Rita Faltoyano"}, {"index": 102, "h_idx": 3, "t_idx": 0, "r_idx": 26, "score": 1.0, "intrain": false, "r": "P26", "title": "Rita Faltoyano"}, {"index": 103, "h_idx": 0, "t_idx": 1, "r_idx": 6, "score": 1.0, "intrain": false, "r": "P175", "title": "Cyclorama (album)"}, {"index": 103, "h_idx": 1, "t_idx": 3, "r_idx": 11, "score": 1.0, "intrain": false, "r": "P527", "title": "Cyclorama (album)"}, {"index": 103, "h_idx": 4, "t_idx": 1, "r_idx": 18, "score": 1.0, "intrain": false, "r": "P463", "title": "Cyclorama (album)"}, {"index": 103, "h_idx": 9, "t_idx": 1, "r_idx": 6, "score": 1.0, "intrain": false, "r": "P175", "title": "Cyclorama (album)"}, {"index": 103, "h_idx": 15, "t_idx": 1, "r_idx": 6, "score": 1.0, "intrain": false, "r": "P175", "title": "Cyclorama (album)"}, {"index": 103, "h_idx": 17, "t_idx": 1, "r_idx": 6, "score": 1.0, "intrain": false, "r": "P175", "title": "Cyclorama (album)"}, {"index": 104, "h_idx": 2, "t_idx": 9, "r_idx": 42, "score": 1.0, "intrain": false, "r": "P6", "title": "George J. Terwilliger III"}, {"index": 104, "h_idx": 5, "t_idx": 6, "r_idx": 4, "score": 1.0, "intrain": false, "r": "P150", "title": "George J. Terwilliger III"}, {"index": 104, "h_idx": 5, "t_idx": 9, "r_idx": 42, "score": 1.0, "intrain": false, "r": "P6", "title": "George J. Terwilliger III"}, {"index": 104, "h_idx": 5, "t_idx": 15, "r_idx": 42, "score": 1.0, "intrain": false, "r": "P6", "title": "George J. Terwilliger III"}, {"index": 104, "h_idx": 6, "t_idx": 5, "r_idx": 1, "score": 1.0, "intrain": false, "r": "P17", "title": "George J. Terwilliger III"}, {"index": 104, "h_idx": 6, "t_idx": 5, "r_idx": 2, "score": 1.0, "intrain": false, "r": "P131", "title": "George J. Terwilliger III"}, {"index": 104, "h_idx": 8, "t_idx": 5, "r_idx": 3, "score": 1.0, "intrain": false, "r": "P27", "title": "George J. Terwilliger III"}, {"index": 104, "h_idx": 9, "t_idx": 5, "r_idx": 3, "score": 1.0, "intrain": false, "r": "P27", "title": "George J. Terwilliger III"}, {"index": 104, "h_idx": 10, "t_idx": 5, "r_idx": 1, "score": 1.0, "intrain": false, "r": "P17", "title": "George J. Terwilliger III"}, {"index": 104, "h_idx": 11, "t_idx": 5, "r_idx": 3, "score": 1.0, "intrain": false, "r": "P27", "title": "George J. Terwilliger III"}, {"index": 104, "h_idx": 14, "t_idx": 5, "r_idx": 1, "score": 1.0, "intrain": false, "r": "P17", "title": "George J. Terwilliger III"}, {"index": 104, "h_idx": 15, "t_idx": 5, "r_idx": 3, "score": 1.0, "intrain": false, "r": "P27", "title": "George J. Terwilliger III"}, {"index": 105, "h_idx": 0, "t_idx": 1, "r_idx": 5, "score": 1.0, "intrain": false, "r": "P577", "title": "WarGames"}, {"index": 105, "h_idx": 0, "t_idx": 3, "r_idx": 53, "score": 1.0, "intrain": false, "r": "P58", "title": "WarGames"}, {"index": 105, "h_idx": 0, "t_idx": 5, "r_idx": 28, "score": 1.0, "intrain": false, "r": "P57", "title": "WarGames"}, {"index": 105, "h_idx": 0, "t_idx": 6, "r_idx": 9, "score": 1.0, "intrain": false, "r": "P161", "title": "WarGames"}, {"index": 105, "h_idx": 0, "t_idx": 7, "r_idx": 9, "score": 1.0, "intrain": false, "r": "P161", "title": "WarGames"}, {"index": 105, "h_idx": 0, "t_idx": 8, "r_idx": 9, "score": 1.0, "intrain": false, "r": "P161", "title": "WarGames"}, {"index": 105, "h_idx": 0, "t_idx": 9, "r_idx": 9, "score": 1.0, "intrain": false, "r": "P161", "title": "WarGames"}, {"index": 105, "h_idx": 0, "t_idx": 11, "r_idx": 9, "score": 1.0, "intrain": false, "r": "P161", "title": "WarGames"}, {"index": 106, "h_idx": 1, "t_idx": 11, "r_idx": 48, "score": 1.0, "intrain": false, "r": "P194", "title": "United Future"}, {"index": 106, "h_idx": 1, "t_idx": 15, "r_idx": 48, "score": 1.0, "intrain": false, "r": "P194", "title": "United Future"}, {"index": 106, "h_idx": 1, "t_idx": 16, "r_idx": 48, "score": 1.0, "intrain": false, "r": "P194", "title": "United Future"}, {"index": 106, "h_idx": 17, "t_idx": 1, "r_idx": 3, "score": 1.0, "intrain": false, "r": "P27", "title": "United Future"}, {"index": 106, "h_idx": 19, "t_idx": 1, "r_idx": 1, "score": 1.0, "intrain": false, "r": "P17", "title": "United Future"}, {"index": 107, "h_idx": 10, "t_idx": 4, "r_idx": 27, "score": 1.0, "intrain": false, "r": "P607", "title": "Madrid Defense Council"}, {"index": 108, "h_idx": 0, "t_idx": 1, "r_idx": 7, "score": 1.0, "intrain": false, "r": "P569", "title": "Shaun Ley"}, {"index": 108, "h_idx": 0, "t_idx": 2, "r_idx": 14, "score": 1.0, "intrain": false, "r": "P19", "title": "Shaun Ley"}, {"index": 108, "h_idx": 7, "t_idx": 18, "r_idx": 34, "score": 1.0, "intrain": false, "r": "P127", "title": "Shaun Ley"}, {"index": 109, "h_idx": 0, "t_idx": 1, "r_idx": 7, "score": 1.0, "intrain": false, "r": "P569", "title": "Austin O'Brien"}, {"index": 109, "h_idx": 5, "t_idx": 0, "r_idx": 9, "score": 1.0, "intrain": false, "r": "P161", "title": "Austin O'Brien"}, {"index": 109, "h_idx": 7, "t_idx": 0, "r_idx": 9, "score": 1.0, "intrain": false, "r": "P161", "title": "Austin O'Brien"}, {"index": 109, "h_idx": 11, "t_idx": 10, "r_idx": 52, "score": 1.0, "intrain": false, "r": "P449", "title": "Austin O'Brien"}, {"index": 109, "h_idx": 19, "t_idx": 18, "r_idx": 19, "score": 1.0, "intrain": false, "r": "P3373", "title": "Austin O'Brien"}, {"index": 110, "h_idx": 0, "t_idx": 1, "r_idx": 15, "score": 1.0, "intrain": false, "r": "P571", "title": "Mississippi Today"}, {"index": 110, "h_idx": 2, "t_idx": 6, "r_idx": 1, "score": 1.0, "intrain": false, "r": "P17", "title": "Mississippi Today"}, {"index": 110, "h_idx": 2, "t_idx": 6, "r_idx": 2, "score": 1.0, "intrain": false, "r": "P131", "title": "Mississippi Today"}, {"index": 110, "h_idx": 6, "t_idx": 2, "r_idx": 4, "score": 1.0, "intrain": false, "r": "P150", "title": "Mississippi Today"}, {"index": 110, "h_idx": 7, "t_idx": 6, "r_idx": 1, "score": 1.0, "intrain": false, "r": "P17", "title": "Mississippi Today"}, {"index": 111, "h_idx": 0, "t_idx": 8, "r_idx": 1, "score": 1.0, "intrain": false, "r": "P17", "title": "New Rochelle Historic Sites"}, {"index": 111, "h_idx": 1, "t_idx": 8, "r_idx": 1, "score": 1.0, "intrain": false, "r": "P17", "title": "New Rochelle Historic Sites"}, {"index": 111, "h_idx": 3, "t_idx": 8, "r_idx": 1, "score": 1.0, "intrain": false, "r": "P17", "title": "New Rochelle Historic Sites"}, {"index": 111, "h_idx": 4, "t_idx": 8, "r_idx": 1, "score": 1.0, "intrain": false, "r": "P17", "title": "New Rochelle Historic Sites"}, {"index": 111, "h_idx": 5, "t_idx": 4, "r_idx": 4, "score": 1.0, "intrain": false, "r": "P150", "title": "New Rochelle Historic Sites"}, {"index": 112, "h_idx": 0, "t_idx": 3, "r_idx": 5, "score": 1.0, "intrain": false, "r": "P577", "title": "Bad Luck Streak in Dancing School"}, {"index": 112, "h_idx": 0, "t_idx": 4, "r_idx": 10, "score": 1.0, "intrain": false, "r": "P264", "title": "Bad Luck Streak in Dancing School"}, {"index": 112, "h_idx": 6, "t_idx": 4, "r_idx": 10, "score": 1.0, "intrain": false, "r": "P264", "title": "Bad Luck Streak in Dancing School"}, {"index": 112, "h_idx": 14, "t_idx": 15, "r_idx": 7, "score": 1.0, "intrain": false, "r": "P569", "title": "Bad Luck Streak in Dancing School"}, {"index": 115, "h_idx": 0, "t_idx": 4, "r_idx": 1, "score": 1.0, "intrain": false, "r": "P17", "title": "Portobello Marine Laboratory"}, {"index": 115, "h_idx": 1, "t_idx": 4, "r_idx": 1, "score": 1.0, "intrain": false, "r": "P17", "title": "Portobello Marine Laboratory"}, {"index": 115, "h_idx": 2, "t_idx": 4, "r_idx": 1, "score": 1.0, "intrain": false, "r": "P17", "title": "Portobello Marine Laboratory"}, {"index": 115, "h_idx": 3, "t_idx": 4, "r_idx": 1, "score": 1.0, "intrain": false, "r": "P17", "title": "Portobello Marine Laboratory"}, {"index": 115, "h_idx": 5, "t_idx": 4, "r_idx": 1, "score": 1.0, "intrain": false, "r": "P17", "title": "Portobello Marine Laboratory"}, {"index": 115, "h_idx": 6, "t_idx": 4, "r_idx": 1, "score": 1.0, "intrain": false, "r": "P17", "title": "Portobello Marine Laboratory"}, {"index": 115, "h_idx": 11, "t_idx": 4, "r_idx": 1, "score": 1.0, "intrain": false, "r": "P17", "title": "Portobello Marine Laboratory"}, {"index": 115, "h_idx": 13, "t_idx": 4, "r_idx": 1, "score": 1.0, "intrain": false, "r": "P17", "title": "Portobello Marine Laboratory"}, {"index": 116, "h_idx": 0, "t_idx": 1, "r_idx": 7, "score": 1.0, "intrain": false, "r": "P569", "title": "Hans Hinrich"}, {"index": 116, "h_idx": 0, "t_idx": 2, "r_idx": 8, "score": 1.0, "intrain": false, "r": "P570", "title": "Hans Hinrich"}, {"index": 116, "h_idx": 0, "t_idx": 3, "r_idx": 3, "score": 1.0, "intrain": false, "r": "P27", "title": "Hans Hinrich"}, {"index": 116, "h_idx": 9, "t_idx": 10, "r_idx": 5, "score": 1.0, "intrain": false, "r": "P577", "title": "Hans Hinrich"}, {"index": 116, "h_idx": 15, "t_idx": 14, "r_idx": 5, "score": 1.0, "intrain": false, "r": "P577", "title": "Hans Hinrich"}, {"index": 116, "h_idx": 15, "t_idx": 16, "r_idx": 9, "score": 1.0, "intrain": false, "r": "P161", "title": "Hans Hinrich"}, {"index": 116, "h_idx": 19, "t_idx": 20, "r_idx": 5, "score": 1.0, "intrain": false, "r": "P577", "title": "Hans Hinrich"}, {"index": 117, "h_idx": 0, "t_idx": 3, "r_idx": 1, "score": 1.0, "intrain": false, "r": "P17", "title": "Blue Ridge Parkway"}, {"index": 117, "h_idx": 1, "t_idx": 3, "r_idx": 1, "score": 1.0, "intrain": false, "r": "P17", "title": "Blue Ridge Parkway"}, {"index": 117, "h_idx": 2, "t_idx": 3, "r_idx": 1, "score": 1.0, "intrain": false, "r": "P17", "title": "Blue Ridge Parkway"}, {"index": 117, "h_idx": 3, "t_idx": 5, "r_idx": 4, "score": 1.0, "intrain": false, "r": "P150", "title": "Blue Ridge Parkway"}, {"index": 117, "h_idx": 3, "t_idx": 6, "r_idx": 4, "score": 1.0, "intrain": false, "r": "P150", "title": "Blue Ridge Parkway"}, {"index": 117, "h_idx": 5, "t_idx": 3, "r_idx": 1, "score": 1.0, "intrain": false, "r": "P17", "title": "Blue Ridge Parkway"}, {"index": 117, "h_idx": 5, "t_idx": 3, "r_idx": 2, "score": 1.0, "intrain": false, "r": "P131", "title": "Blue Ridge Parkway"}, {"index": 117, "h_idx": 6, "t_idx": 3, "r_idx": 1, "score": 1.0, "intrain": false, "r": "P17", "title": "Blue Ridge Parkway"}, {"index": 117, "h_idx": 6, "t_idx": 3, "r_idx": 2, "score": 1.0, "intrain": false, "r": "P131", "title": "Blue Ridge Parkway"}, {"index": 117, "h_idx": 7, "t_idx": 3, "r_idx": 1, "score": 1.0, "intrain": false, "r": "P17", "title": "Blue Ridge Parkway"}, {"index": 117, "h_idx": 8, "t_idx": 3, "r_idx": 1, "score": 1.0, "intrain": false, "r": "P17", "title": "Blue Ridge Parkway"}, {"index": 117, "h_idx": 9, "t_idx": 3, "r_idx": 1, "score": 1.0, "intrain": false, "r": "P17", "title": "Blue Ridge Parkway"}, {"index": 117, "h_idx": 12, "t_idx": 3, "r_idx": 1, "score": 1.0, "intrain": false, "r": "P17", "title": "Blue Ridge Parkway"}, {"index": 117, "h_idx": 13, "t_idx": 3, "r_idx": 1, "score": 1.0, "intrain": false, "r": "P17", "title": "Blue Ridge Parkway"}, {"index": 117, "h_idx": 14, "t_idx": 3, "r_idx": 1, "score": 1.0, "intrain": false, "r": "P17", "title": "Blue Ridge Parkway"}, {"index": 117, "h_idx": 15, "t_idx": 3, "r_idx": 1, "score": 1.0, "intrain": false, "r": "P17", "title": "Blue Ridge Parkway"}, {"index": 117, "h_idx": 16, "t_idx": 3, "r_idx": 1, "score": 1.0, "intrain": false, "r": "P17", "title": "Blue Ridge Parkway"}, {"index": 117, "h_idx": 23, "t_idx": 3, "r_idx": 1, "score": 1.0, "intrain": false, "r": "P17", "title": "Blue Ridge Parkway"}, {"index": 118, "h_idx": 0, "t_idx": 3, "r_idx": 1, "score": 1.0, "intrain": false, "r": "P17", "title": "Central Arkansas"}, {"index": 118, "h_idx": 1, "t_idx": 3, "r_idx": 1, "score": 1.0, "intrain": false, "r": "P17", "title": "Central Arkansas"}, {"index": 118, "h_idx": 2, "t_idx": 3, "r_idx": 1, "score": 1.0, "intrain": false, "r": "P17", "title": "Central Arkansas"}, {"index": 118, "h_idx": 3, "t_idx": 4, "r_idx": 4, "score": 1.0, "intrain": false, "r": "P150", "title": "Central Arkansas"}, {"index": 118, "h_idx": 4, "t_idx": 3, "r_idx": 1, "score": 1.0, "intrain": false, "r": "P17", "title": "Central Arkansas"}, {"index": 118, "h_idx": 4, "t_idx": 3, "r_idx": 2, "score": 1.0, "intrain": false, "r": "P131", "title": "Central Arkansas"}, {"index": 118, "h_idx": 10, "t_idx": 3, "r_idx": 1, "score": 1.0, "intrain": false, "r": "P17", "title": "Central Arkansas"}, {"index": 118, "h_idx": 11, "t_idx": 3, "r_idx": 1, "score": 1.0, "intrain": false, "r": "P17", "title": "Central Arkansas"}, {"index": 119, "h_idx": 0, "t_idx": 1, "r_idx": 1, "score": 1.0, "intrain": false, "r": "P17", "title": "Radical Federative Movement"}, {"index": 119, "h_idx": 0, "t_idx": 2, "r_idx": 15, "score": 1.0, "intrain": false, "r": "P571", "title": "Radical Federative Movement"}, {"index": 119, "h_idx": 3, "t_idx": 1, "r_idx": 3, "score": 1.0, "intrain": false, "r": "P27", "title": "Radical Federative Movement"}, {"index": 119, "h_idx": 3, "t_idx": 4, "r_idx": 17, "score": 1.0, "intrain": false, "r": "P102", "title": "Radical Federative Movement"}, {"index": 119, "h_idx": 4, "t_idx": 1, "r_idx": 1, "score": 1.0, "intrain": false, "r": "P17", "title": "Radical Federative Movement"}, {"index": 119, "h_idx": 5, "t_idx": 1, "r_idx": 3, "score": 1.0, "intrain": false, "r": "P27", "title": "Radical Federative Movement"}, {"index": 119, "h_idx": 5, "t_idx": 4, "r_idx": 17, "score": 1.0, "intrain": false, "r": "P102", "title": "Radical Federative Movement"}, {"index": 119, "h_idx": 6, "t_idx": 1, "r_idx": 3, "score": 1.0, "intrain": false, "r": "P27", "title": "Radical Federative Movement"}, {"index": 119, "h_idx": 7, "t_idx": 1, "r_idx": 3, "score": 1.0, "intrain": false, "r": "P27", "title": "Radical Federative Movement"}, {"index": 119, "h_idx": 8, "t_idx": 1, "r_idx": 3, "score": 1.0, "intrain": false, "r": "P27", "title": "Radical Federative Movement"}, {"index": 119, "h_idx": 9, "t_idx": 1, "r_idx": 3, "score": 1.0, "intrain": false, "r": "P27", "title": "Radical Federative Movement"}, {"index": 119, "h_idx": 10, "t_idx": 1, "r_idx": 1, "score": 1.0, "intrain": false, "r": "P17", "title": "Radical Federative Movement"}, {"index": 119, "h_idx": 11, "t_idx": 1, "r_idx": 3, "score": 1.0, "intrain": false, "r": "P27", "title": "Radical Federative Movement"}, {"index": 119, "h_idx": 13, "t_idx": 1, "r_idx": 3, "score": 1.0, "intrain": false, "r": "P27", "title": "Radical Federative Movement"}, {"index": 119, "h_idx": 15, "t_idx": 1, "r_idx": 1, "score": 1.0, "intrain": false, "r": "P17", "title": "Radical Federative Movement"}, {"index": 120, "h_idx": 0, "t_idx": 4, "r_idx": 1, "score": 1.0, "intrain": false, "r": "P17", "title": "Fulton Chain of Lakes"}, {"index": 120, "h_idx": 2, "t_idx": 4, "r_idx": 1, "score": 1.0, "intrain": false, "r": "P17", "title": "Fulton Chain of Lakes"}, {"index": 120, "h_idx": 4, "t_idx": 17, "r_idx": 4, "score": 1.0, "intrain": false, "r": "P150", "title": "Fulton Chain of Lakes"}, {"index": 120, "h_idx": 6, "t_idx": 4, "r_idx": 1, "score": 1.0, "intrain": false, "r": "P17", "title": "Fulton Chain of Lakes"}, {"index": 120, "h_idx": 7, "t_idx": 4, "r_idx": 1, "score": 1.0, "intrain": false, "r": "P17", "title": "Fulton Chain of Lakes"}, {"index": 120, "h_idx": 8, "t_idx": 4, "r_idx": 1, "score": 1.0, "intrain": false, "r": "P17", "title": "Fulton Chain of Lakes"}, {"index": 120, "h_idx": 9, "t_idx": 4, "r_idx": 1, "score": 1.0, "intrain": false, "r": "P17", "title": "Fulton Chain of Lakes"}, {"index": 120, "h_idx": 10, "t_idx": 4, "r_idx": 1, "score": 1.0, "intrain": false, "r": "P17", "title": "Fulton Chain of Lakes"}, {"index": 120, "h_idx": 15, "t_idx": 4, "r_idx": 1, "score": 1.0, "intrain": false, "r": "P17", "title": "Fulton Chain of Lakes"}, {"index": 120, "h_idx": 17, "t_idx": 4, "r_idx": 2, "score": 1.0, "intrain": false, "r": "P131", "title": "Fulton Chain of Lakes"}, {"index": 121, "h_idx": 0, "t_idx": 5, "r_idx": 1, "score": 1.0, "intrain": false, "r": "P17", "title": "Beaverkill Bridge"}, {"index": 121, "h_idx": 1, "t_idx": 5, "r_idx": 1, "score": 1.0, "intrain": false, "r": "P17", "title": "Beaverkill Bridge"}, {"index": 121, "h_idx": 2, "t_idx": 5, "r_idx": 1, "score": 1.0, "intrain": false, "r": "P17", "title": "Beaverkill Bridge"}, {"index": 121, "h_idx": 2, "t_idx": 19, "r_idx": 2, "score": 1.0, "intrain": false, "r": "P131", "title": "Beaverkill Bridge"}, {"index": 121, "h_idx": 3, "t_idx": 5, "r_idx": 1, "score": 1.0, "intrain": false, "r": "P17", "title": "Beaverkill Bridge"}, {"index": 121, "h_idx": 6, "t_idx": 5, "r_idx": 1, "score": 1.0, "intrain": false, "r": "P17", "title": "Beaverkill Bridge"}, {"index": 121, "h_idx": 7, "t_idx": 5, "r_idx": 1, "score": 1.0, "intrain": false, "r": "P17", "title": "Beaverkill Bridge"}, {"index": 121, "h_idx": 9, "t_idx": 5, "r_idx": 1, "score": 1.0, "intrain": false, "r": "P17", "title": "Beaverkill Bridge"}, {"index": 121, "h_idx": 15, "t_idx": 19, "r_idx": 4, "score": 1.0, "intrain": false, "r": "P150", "title": "Beaverkill Bridge"}, {"index": 121, "h_idx": 18, "t_idx": 5, "r_idx": 1, "score": 1.0, "intrain": false, "r": "P17", "title": "Beaverkill Bridge"}, {"index": 121, "h_idx": 19, "t_idx": 5, "r_idx": 1, "score": 1.0, "intrain": false, "r": "P17", "title": "Beaverkill Bridge"}, {"index": 122, "h_idx": 0, "t_idx": 6, "r_idx": 14, "score": 1.0, "intrain": false, "r": "P19", "title": "Samuel Woodrow Williams"}, {"index": 122, "h_idx": 0, "t_idx": 10, "r_idx": 25, "score": 1.0, "intrain": false, "r": "P69", "title": "Samuel Woodrow Williams"}, {"index": 122, "h_idx": 0, "t_idx": 11, "r_idx": 25, "score": 1.0, "intrain": false, "r": "P69", "title": "Samuel Woodrow Williams"}, {"index": 122, "h_idx": 0, "t_idx": 19, "r_idx": 18, "score": 1.0, "intrain": false, "r": "P463", "title": "Samuel Woodrow Williams"}, {"index": 122, "h_idx": 8, "t_idx": 9, "r_idx": 2, "score": 1.0, "intrain": false, "r": "P131", "title": "Samuel Woodrow Williams"}, {"index": 122, "h_idx": 9, "t_idx": 8, "r_idx": 4, "score": 1.0, "intrain": false, "r": "P150", "title": "Samuel Woodrow Williams"}, {"index": 123, "h_idx": 2, "t_idx": 1, "r_idx": 41, "score": 1.0, "intrain": false, "r": "P710", "title": "Monticello (privateer)"}, {"index": 124, "h_idx": 3, "t_idx": 9, "r_idx": 1, "score": 1.0, "intrain": false, "r": "P17", "title": "Japan (band)"}, {"index": 125, "h_idx": 0, "t_idx": 2, "r_idx": 15, "score": 1.0, "intrain": false, "r": "P571", "title": "Lithuanian National Defence Volunteer Forces"}, {"index": 125, "h_idx": 10, "t_idx": 11, "r_idx": 18, "score": 1.0, "intrain": false, "r": "P463", "title": "Lithuanian National Defence Volunteer Forces"}, {"index": 126, "h_idx": 0, "t_idx": 2, "r_idx": 1, "score": 1.0, "intrain": false, "r": "P17", "title": "Belgrave (Puffing Billy) railway station"}, {"index": 126, "h_idx": 0, "t_idx": 3, "r_idx": 2, "score": 1.0, "intrain": false, "r": "P131", "title": "Belgrave (Puffing Billy) railway station"}, {"index": 126, "h_idx": 1, "t_idx": 2, "r_idx": 1, "score": 1.0, "intrain": false, "r": "P17", "title": "Belgrave (Puffing Billy) railway station"}, {"index": 126, "h_idx": 1, "t_idx": 3, "r_idx": 2, "score": 1.0, "intrain": false, "r": "P131", "title": "Belgrave (Puffing Billy) railway station"}, {"index": 126, "h_idx": 2, "t_idx": 3, "r_idx": 4, "score": 1.0, "intrain": false, "r": "P150", "title": "Belgrave (Puffing Billy) railway station"}, {"index": 126, "h_idx": 3, "t_idx": 1, "r_idx": 4, "score": 1.0, "intrain": false, "r": "P150", "title": "Belgrave (Puffing Billy) railway station"}, {"index": 126, "h_idx": 3, "t_idx": 2, "r_idx": 1, "score": 1.0, "intrain": false, "r": "P17", "title": "Belgrave (Puffing Billy) railway station"}, {"index": 126, "h_idx": 3, "t_idx": 2, "r_idx": 2, "score": 1.0, "intrain": false, "r": "P131", "title": "Belgrave (Puffing Billy) railway station"}, {"index": 127, "h_idx": 1, "t_idx": 3, "r_idx": 18, "score": 1.0, "intrain": false, "r": "P463", "title": "R (Factortame Ltd) v Secretary of State for Transport"}, {"index": 128, "h_idx": 0, "t_idx": 1, "r_idx": 13, "score": 1.0, "intrain": false, "r": "P495", "title": "Younger Than Yesterday"}, {"index": 128, "h_idx": 0, "t_idx": 2, "r_idx": 6, "score": 1.0, "intrain": false, "r": "P175", "title": "Younger Than Yesterday"}, {"index": 128, "h_idx": 0, "t_idx": 3, "r_idx": 5, "score": 1.0, "intrain": false, "r": "P577", "title": "Younger Than Yesterday"}, {"index": 128, "h_idx": 0, "t_idx": 4, "r_idx": 10, "score": 1.0, "intrain": false, "r": "P264", "title": "Younger Than Yesterday"}, {"index": 128, "h_idx": 2, "t_idx": 6, "r_idx": 11, "score": 1.0, "intrain": false, "r": "P527", "title": "Younger Than Yesterday"}, {"index": 128, "h_idx": 2, "t_idx": 7, "r_idx": 11, "score": 1.0, "intrain": false, "r": "P527", "title": "Younger Than Yesterday"}, {"index": 128, "h_idx": 5, "t_idx": 1, "r_idx": 13, "score": 1.0, "intrain": false, "r": "P495", "title": "Younger Than Yesterday"}, {"index": 128, "h_idx": 7, "t_idx": 2, "r_idx": 18, "score": 1.0, "intrain": false, "r": "P463", "title": "Younger Than Yesterday"}, {"index": 128, "h_idx": 10, "t_idx": 7, "r_idx": 11, "score": 1.0, "intrain": false, "r": "P527", "title": "Younger Than Yesterday"}, {"index": 128, "h_idx": 18, "t_idx": 1, "r_idx": 13, "score": 1.0, "intrain": false, "r": "P495", "title": "Younger Than Yesterday"}, {"index": 128, "h_idx": 22, "t_idx": 2, "r_idx": 6, "score": 1.0, "intrain": false, "r": "P175", "title": "Younger Than Yesterday"}, {"index": 128, "h_idx": 23, "t_idx": 2, "r_idx": 6, "score": 1.0, "intrain": false, "r": "P175", "title": "Younger Than Yesterday"}, {"index": 129, "h_idx": 1, "t_idx": 7, "r_idx": 4, "score": 1.0, "intrain": false, "r": "P150", "title": "Thruston's Additional Continental Regiment"}, {"index": 129, "h_idx": 3, "t_idx": 4, "r_idx": 27, "score": 1.0, "intrain": false, "r": "P607", "title": "Thruston's Additional Continental Regiment"}, {"index": 129, "h_idx": 16, "t_idx": 4, "r_idx": 12, "score": 1.0, "intrain": false, "r": "P361", "title": "Thruston's Additional Continental Regiment"}, {"index": 130, "h_idx": 0, "t_idx": 4, "r_idx": 5, "score": 1.0, "intrain": false, "r": "P577", "title": "Cossacks: European Wars"}, {"index": 131, "h_idx": 0, "t_idx": 4, "r_idx": 1, "score": 1.0, "intrain": false, "r": "P17", "title": "Mount Patuha"}, {"index": 131, "h_idx": 3, "t_idx": 4, "r_idx": 1, "score": 1.0, "intrain": false, "r": "P17", "title": "Mount Patuha"}, {"index": 131, "h_idx": 3, "t_idx": 4, "r_idx": 2, "score": 1.0, "intrain": false, "r": "P131", "title": "Mount Patuha"}, {"index": 131, "h_idx": 3, "t_idx": 5, "r_idx": 4, "score": 1.0, "intrain": false, "r": "P150", "title": "Mount Patuha"}, {"index": 131, "h_idx": 4, "t_idx": 3, "r_idx": 4, "score": 1.0, "intrain": false, "r": "P150", "title": "Mount Patuha"}, {"index": 131, "h_idx": 5, "t_idx": 3, "r_idx": 2, "score": 1.0, "intrain": false, "r": "P131", "title": "Mount Patuha"}, {"index": 131, "h_idx": 5, "t_idx": 4, "r_idx": 1, "score": 1.0, "intrain": false, "r": "P17", "title": "Mount Patuha"}, {"index": 131, "h_idx": 7, "t_idx": 4, "r_idx": 1, "score": 1.0, "intrain": false, "r": "P17", "title": "Mount Patuha"}, {"index": 131, "h_idx": 12, "t_idx": 4, "r_idx": 1, "score": 1.0, "intrain": false, "r": "P17", "title": "Mount Patuha"}, {"index": 132, "h_idx": 0, "t_idx": 2, "r_idx": 15, "score": 1.0, "intrain": false, "r": "P571", "title": "USSR Premier Basketball League"}, {"index": 133, "h_idx": 0, "t_idx": 12, "r_idx": 54, "score": 1.0, "intrain": false, "r": "P35", "title": "LGBT history in Uganda"}, {"index": 134, "h_idx": 1, "t_idx": 3, "r_idx": 4, "score": 1.0, "intrain": false, "r": "P150", "title": "Cassa di Risparmio di Torino"}, {"index": 134, "h_idx": 3, "t_idx": 1, "r_idx": 2, "score": 1.0, "intrain": false, "r": "P131", "title": "Cassa di Risparmio di Torino"}, {"index": 136, "h_idx": 0, "t_idx": 6, "r_idx": 9, "score": 1.0, "intrain": false, "r": "P161", "title": "List of My Husband's Lover characters"}, {"index": 136, "h_idx": 0, "t_idx": 7, "r_idx": 9, "score": 1.0, "intrain": false, "r": "P161", "title": "List of My Husband's Lover characters"}, {"index": 136, "h_idx": 0, "t_idx": 8, "r_idx": 9, "score": 1.0, "intrain": false, "r": "P161", "title": "List of My Husband's Lover characters"}, {"index": 137, "h_idx": 0, "t_idx": 7, "r_idx": 50, "score": 1.0, "intrain": false, "r": "P140", "title": "Masruq ibn al-Ajda'"}, {"index": 137, "h_idx": 4, "t_idx": 5, "r_idx": 1, "score": 1.0, "intrain": false, "r": "P17", "title": "Masruq ibn al-Ajda'"}, {"index": 137, "h_idx": 6, "t_idx": 7, "r_idx": 50, "score": 1.0, "intrain": false, "r": "P140", "title": "Masruq ibn al-Ajda'"}, {"index": 137, "h_idx": 8, "t_idx": 7, "r_idx": 50, "score": 1.0, "intrain": false, "r": "P140", "title": "Masruq ibn al-Ajda'"}, {"index": 138, "h_idx": 0, "t_idx": 2, "r_idx": 6, "score": 1.0, "intrain": false, "r": "P175", "title": "Don't Stop the Party (The Black Eyed Peas song)"}, {"index": 138, "h_idx": 9, "t_idx": 2, "r_idx": 6, "score": 1.0, "intrain": false, "r": "P175", "title": "Don't Stop the Party (The Black Eyed Peas song)"}, {"index": 138, "h_idx": 9, "t_idx": 10, "r_idx": 5, "score": 1.0, "intrain": false, "r": "P577", "title": "Don't Stop the Party (The Black Eyed Peas song)"}, {"index": 139, "h_idx": 2, "t_idx": 12, "r_idx": 12, "score": 1.0, "intrain": false, "r": "P361", "title": "Orel\u2013Kursk operation"}, {"index": 139, "h_idx": 15, "t_idx": 12, "r_idx": 27, "score": 1.0, "intrain": false, "r": "P607", "title": "Orel\u2013Kursk operation"}, {"index": 140, "h_idx": 1, "t_idx": 2, "r_idx": 17, "score": 1.0, "intrain": false, "r": "P102", "title": "Action (newspaper)"}, {"index": 141, "h_idx": 0, "t_idx": 6, "r_idx": 16, "score": 1.0, "intrain": false, "r": "P54", "title": "Mike Torchia"}, {"index": 141, "h_idx": 6, "t_idx": 5, "r_idx": 40, "score": 1.0, "intrain": false, "r": "P118", "title": "Mike Torchia"}, {"index": 142, "h_idx": 0, "t_idx": 1, "r_idx": 7, "score": 1.0, "intrain": false, "r": "P569", "title": "Waldemar Hoven"}, {"index": 142, "h_idx": 0, "t_idx": 2, "r_idx": 8, "score": 1.0, "intrain": false, "r": "P570", "title": "Waldemar Hoven"}, {"index": 142, "h_idx": 5, "t_idx": 7, "r_idx": 1, "score": 1.0, "intrain": false, "r": "P17", "title": "Waldemar Hoven"}, {"index": 142, "h_idx": 6, "t_idx": 7, "r_idx": 1, "score": 1.0, "intrain": false, "r": "P17", "title": "Waldemar Hoven"}, {"index": 142, "h_idx": 7, "t_idx": 6, "r_idx": 4, "score": 1.0, "intrain": false, "r": "P150", "title": "Waldemar Hoven"}, {"index": 143, "h_idx": 1, "t_idx": 6, "r_idx": 1, "score": 1.0, "intrain": false, "r": "P17", "title": "Buena Regional School District"}, {"index": 143, "h_idx": 2, "t_idx": 6, "r_idx": 1, "score": 1.0, "intrain": false, "r": "P17", "title": "Buena Regional School District"}, {"index": 143, "h_idx": 4, "t_idx": 5, "r_idx": 2, "score": 1.0, "intrain": false, "r": "P131", "title": "Buena Regional School District"}, {"index": 143, "h_idx": 4, "t_idx": 6, "r_idx": 1, "score": 1.0, "intrain": false, "r": "P17", "title": "Buena Regional School District"}, {"index": 143, "h_idx": 5, "t_idx": 4, "r_idx": 4, "score": 1.0, "intrain": false, "r": "P150", "title": "Buena Regional School District"}, {"index": 143, "h_idx": 5, "t_idx": 6, "r_idx": 1, "score": 1.0, "intrain": false, "r": "P17", "title": "Buena Regional School District"}, {"index": 143, "h_idx": 5, "t_idx": 6, "r_idx": 2, "score": 1.0, "intrain": false, "r": "P131", "title": "Buena Regional School District"}, {"index": 143, "h_idx": 6, "t_idx": 5, "r_idx": 4, "score": 1.0, "intrain": false, "r": "P150", "title": "Buena Regional School District"}, {"index": 143, "h_idx": 7, "t_idx": 6, "r_idx": 1, "score": 1.0, "intrain": false, "r": "P17", "title": "Buena Regional School District"}, {"index": 143, "h_idx": 8, "t_idx": 6, "r_idx": 1, "score": 1.0, "intrain": false, "r": "P17", "title": "Buena Regional School District"}, {"index": 143, "h_idx": 15, "t_idx": 6, "r_idx": 1, "score": 1.0, "intrain": false, "r": "P17", "title": "Buena Regional School District"}, {"index": 144, "h_idx": 1, "t_idx": 3, "r_idx": 1, "score": 1.0, "intrain": false, "r": "P17", "title": "New Carissa"}, {"index": 144, "h_idx": 2, "t_idx": 3, "r_idx": 1, "score": 1.0, "intrain": false, "r": "P17", "title": "New Carissa"}, {"index": 144, "h_idx": 2, "t_idx": 3, "r_idx": 2, "score": 1.0, "intrain": false, "r": "P131", "title": "New Carissa"}, {"index": 144, "h_idx": 3, "t_idx": 2, "r_idx": 4, "score": 1.0, "intrain": false, "r": "P150", "title": "New Carissa"}, {"index": 144, "h_idx": 5, "t_idx": 3, "r_idx": 1, "score": 1.0, "intrain": false, "r": "P17", "title": "New Carissa"}, {"index": 145, "h_idx": 0, "t_idx": 12, "r_idx": 25, "score": 1.0, "intrain": false, "r": "P69", "title": "Prescott Bush"}, {"index": 145, "h_idx": 0, "t_idx": 18, "r_idx": 17, "score": 1.0, "intrain": false, "r": "P102", "title": "Prescott Bush"}, {"index": 145, "h_idx": 1, "t_idx": 3, "r_idx": 4, "score": 1.0, "intrain": false, "r": "P150", "title": "Prescott Bush"}, {"index": 145, "h_idx": 21, "t_idx": 20, "r_idx": 17, "score": 1.0, "intrain": false, "r": "P102", "title": "Prescott Bush"}, {"index": 146, "h_idx": 0, "t_idx": 2, "r_idx": 62, "score": 1.0, "intrain": false, "r": "P580", "title": "Bullyparade"}, {"index": 146, "h_idx": 0, "t_idx": 8, "r_idx": 13, "score": 1.0, "intrain": false, "r": "P495", "title": "Bullyparade"}, {"index": 146, "h_idx": 4, "t_idx": 8, "r_idx": 1, "score": 1.0, "intrain": false, "r": "P17", "title": "Bullyparade"}, {"index": 146, "h_idx": 12, "t_idx": 8, "r_idx": 13, "score": 1.0, "intrain": false, "r": "P495", "title": "Bullyparade"}, {"index": 147, "h_idx": 0, "t_idx": 2, "r_idx": 1, "score": 1.0, "intrain": false, "r": "P17", "title": "Tundzha Municipality"}, {"index": 147, "h_idx": 1, "t_idx": 2, "r_idx": 1, "score": 1.0, "intrain": false, "r": "P17", "title": "Tundzha Municipality"}, {"index": 147, "h_idx": 2, "t_idx": 5, "r_idx": 4, "score": 1.0, "intrain": false, "r": "P150", "title": "Tundzha Municipality"}, {"index": 147, "h_idx": 2, "t_idx": 5, "r_idx": 70, "score": 1.0, "intrain": false, "r": "P36", "title": "Tundzha Municipality"}, {"index": 147, "h_idx": 5, "t_idx": 2, "r_idx": 79, "score": 1.0, "intrain": false, "r": "P1376", "title": "Tundzha Municipality"}, {"index": 147, "h_idx": 12, "t_idx": 13, "r_idx": 7, "score": 1.0, "intrain": false, "r": "P569", "title": "Tundzha Municipality"}, {"index": 147, "h_idx": 18, "t_idx": 2, "r_idx": 1, "score": 1.0, "intrain": false, "r": "P17", "title": "Tundzha Municipality"}, {"index": 147, "h_idx": 20, "t_idx": 2, "r_idx": 1, "score": 1.0, "intrain": false, "r": "P17", "title": "Tundzha Municipality"}, {"index": 148, "h_idx": 0, "t_idx": 2, "r_idx": 8, "score": 1.0, "intrain": false, "r": "P570", "title": "Afolabi Olabimtan"}, {"index": 148, "h_idx": 0, "t_idx": 3, "r_idx": 3, "score": 1.0, "intrain": false, "r": "P27", "title": "Afolabi Olabimtan"}, {"index": 148, "h_idx": 0, "t_idx": 7, "r_idx": 8, "score": 1.0, "intrain": false, "r": "P570", "title": "Afolabi Olabimtan"}, {"index": 148, "h_idx": 0, "t_idx": 8, "r_idx": 25, "score": 1.0, "intrain": false, "r": "P69", "title": "Afolabi Olabimtan"}, {"index": 148, "h_idx": 11, "t_idx": 12, "r_idx": 5, "score": 1.0, "intrain": false, "r": "P577", "title": "Afolabi Olabimtan"}, {"index": 148, "h_idx": 15, "t_idx": 3, "r_idx": 1, "score": 1.0, "intrain": false, "r": "P17", "title": "Afolabi Olabimtan"}, {"index": 149, "h_idx": 0, "t_idx": 3, "r_idx": 1, "score": 1.0, "intrain": false, "r": "P17", "title": "Drusenfluh"}, {"index": 149, "h_idx": 0, "t_idx": 11, "r_idx": 1, "score": 1.0, "intrain": false, "r": "P17", "title": "Drusenfluh"}, {"index": 149, "h_idx": 8, "t_idx": 3, "r_idx": 1, "score": 1.0, "intrain": false, "r": "P17", "title": "Drusenfluh"}, {"index": 149, "h_idx": 8, "t_idx": 4, "r_idx": 1, "score": 1.0, "intrain": false, "r": "P17", "title": "Drusenfluh"}, {"index": 149, "h_idx": 8, "t_idx": 11, "r_idx": 1, "score": 1.0, "intrain": false, "r": "P17", "title": "Drusenfluh"}, {"index": 149, "h_idx": 21, "t_idx": 22, "r_idx": 1, "score": 1.0, "intrain": false, "r": "P17", "title": "Drusenfluh"}, {"index": 151, "h_idx": 0, "t_idx": 1, "r_idx": 6, "score": 1.0, "intrain": false, "r": "P175", "title": "All That Remains (album)"}, {"index": 151, "h_idx": 4, "t_idx": 1, "r_idx": 18, "score": 1.0, "intrain": false, "r": "P463", "title": "All That Remains (album)"}, {"index": 151, "h_idx": 4, "t_idx": 3, "r_idx": 18, "score": 1.0, "intrain": false, "r": "P463", "title": "All That Remains (album)"}, {"index": 151, "h_idx": 9, "t_idx": 10, "r_idx": 11, "score": 1.0, "intrain": false, "r": "P527", "title": "All That Remains (album)"}, {"index": 151, "h_idx": 10, "t_idx": 9, "r_idx": 18, "score": 1.0, "intrain": false, "r": "P463", "title": "All That Remains (album)"}, {"index": 152, "h_idx": 0, "t_idx": 2, "r_idx": 2, "score": 1.0, "intrain": false, "r": "P131", "title": "Mohawk Valley (Arizona)"}, {"index": 152, "h_idx": 1, "t_idx": 2, "r_idx": 2, "score": 1.0, "intrain": false, "r": "P131", "title": "Mohawk Valley (Arizona)"}, {"index": 152, "h_idx": 4, "t_idx": 2, "r_idx": 2, "score": 1.0, "intrain": false, "r": "P131", "title": "Mohawk Valley (Arizona)"}, {"index": 152, "h_idx": 14, "t_idx": 15, "r_idx": 1, "score": 1.0, "intrain": false, "r": "P17", "title": "Mohawk Valley (Arizona)"}, {"index": 153, "h_idx": 3, "t_idx": 1, "r_idx": 1, "score": 1.0, "intrain": false, "r": "P17", "title": "Government of Thailand"}, {"index": 154, "h_idx": 0, "t_idx": 1, "r_idx": 5, "score": 1.0, "intrain": false, "r": "P577", "title": "Her Awakening"}, {"index": 154, "h_idx": 0, "t_idx": 3, "r_idx": 9, "score": 1.0, "intrain": false, "r": "P161", "title": "Her Awakening"}, {"index": 154, "h_idx": 0, "t_idx": 4, "r_idx": 28, "score": 1.0, "intrain": false, "r": "P57", "title": "Her Awakening"}, {"index": 154, "h_idx": 0, "t_idx": 5, "r_idx": 9, "score": 1.0, "intrain": false, "r": "P161", "title": "Her Awakening"}, {"index": 154, "h_idx": 0, "t_idx": 6, "r_idx": 9, "score": 1.0, "intrain": false, "r": "P161", "title": "Her Awakening"}, {"index": 154, "h_idx": 0, "t_idx": 7, "r_idx": 9, "score": 1.0, "intrain": false, "r": "P161", "title": "Her Awakening"}, {"index": 154, "h_idx": 0, "t_idx": 8, "r_idx": 9, "score": 1.0, "intrain": false, "r": "P161", "title": "Her Awakening"}, {"index": 154, "h_idx": 10, "t_idx": 12, "r_idx": 4, "score": 1.0, "intrain": false, "r": "P150", "title": "Her Awakening"}, {"index": 154, "h_idx": 11, "t_idx": 10, "r_idx": 1, "score": 1.0, "intrain": false, "r": "P17", "title": "Her Awakening"}, {"index": 154, "h_idx": 12, "t_idx": 10, "r_idx": 1, "score": 1.0, "intrain": false, "r": "P17", "title": "Her Awakening"}, {"index": 154, "h_idx": 12, "t_idx": 10, "r_idx": 2, "score": 1.0, "intrain": false, "r": "P131", "title": "Her Awakening"}, {"index": 154, "h_idx": 14, "t_idx": 10, "r_idx": 1, "score": 1.0, "intrain": false, "r": "P17", "title": "Her Awakening"}, {"index": 154, "h_idx": 14, "t_idx": 15, "r_idx": 44, "score": 1.0, "intrain": false, "r": "P276", "title": "Her Awakening"}, {"index": 155, "h_idx": 1, "t_idx": 3, "r_idx": 1, "score": 1.0, "intrain": false, "r": "P17", "title": "Brooklyn, New South Wales"}, {"index": 155, "h_idx": 2, "t_idx": 3, "r_idx": 1, "score": 1.0, "intrain": false, "r": "P17", "title": "Brooklyn, New South Wales"}, {"index": 155, "h_idx": 2, "t_idx": 3, "r_idx": 2, "score": 1.0, "intrain": false, "r": "P131", "title": "Brooklyn, New South Wales"}, {"index": 155, "h_idx": 2, "t_idx": 4, "r_idx": 4, "score": 1.0, "intrain": false, "r": "P150", "title": "Brooklyn, New South Wales"}, {"index": 155, "h_idx": 3, "t_idx": 2, "r_idx": 4, "score": 1.0, "intrain": false, "r": "P150", "title": "Brooklyn, New South Wales"}, {"index": 155, "h_idx": 4, "t_idx": 2, "r_idx": 2, "score": 1.0, "intrain": false, "r": "P131", "title": "Brooklyn, New South Wales"}, {"index": 155, "h_idx": 4, "t_idx": 3, "r_idx": 1, "score": 1.0, "intrain": false, "r": "P17", "title": "Brooklyn, New South Wales"}, {"index": 155, "h_idx": 5, "t_idx": 3, "r_idx": 1, "score": 1.0, "intrain": false, "r": "P17", "title": "Brooklyn, New South Wales"}, {"index": 155, "h_idx": 7, "t_idx": 3, "r_idx": 1, "score": 1.0, "intrain": false, "r": "P17", "title": "Brooklyn, New South Wales"}, {"index": 155, "h_idx": 8, "t_idx": 3, "r_idx": 1, "score": 1.0, "intrain": false, "r": "P17", "title": "Brooklyn, New South Wales"}, {"index": 155, "h_idx": 11, "t_idx": 2, "r_idx": 2, "score": 1.0, "intrain": false, "r": "P131", "title": "Brooklyn, New South Wales"}, {"index": 155, "h_idx": 11, "t_idx": 3, "r_idx": 1, "score": 1.0, "intrain": false, "r": "P17", "title": "Brooklyn, New South Wales"}, {"index": 155, "h_idx": 12, "t_idx": 3, "r_idx": 1, "score": 1.0, "intrain": false, "r": "P17", "title": "Brooklyn, New South Wales"}, {"index": 155, "h_idx": 14, "t_idx": 3, "r_idx": 1, "score": 1.0, "intrain": false, "r": "P17", "title": "Brooklyn, New South Wales"}, {"index": 155, "h_idx": 15, "t_idx": 3, "r_idx": 1, "score": 1.0, "intrain": false, "r": "P17", "title": "Brooklyn, New South Wales"}, {"index": 155, "h_idx": 16, "t_idx": 3, "r_idx": 1, "score": 1.0, "intrain": false, "r": "P17", "title": "Brooklyn, New South Wales"}, {"index": 155, "h_idx": 17, "t_idx": 3, "r_idx": 1, "score": 1.0, "intrain": false, "r": "P17", "title": "Brooklyn, New South Wales"}, {"index": 155, "h_idx": 18, "t_idx": 3, "r_idx": 1, "score": 1.0, "intrain": false, "r": "P17", "title": "Brooklyn, New South Wales"}, {"index": 156, "h_idx": 2, "t_idx": 7, "r_idx": 10, "score": 1.0, "intrain": false, "r": "P264", "title": "Naked (Talking Heads album)"}, {"index": 157, "h_idx": 0, "t_idx": 5, "r_idx": 15, "score": 1.0, "intrain": false, "r": "P571", "title": "Irmscher"}, {"index": 158, "h_idx": 0, "t_idx": 1, "r_idx": 7, "score": 1.0, "intrain": false, "r": "P569", "title": "Madeleine Patin"}, {"index": 158, "h_idx": 0, "t_idx": 2, "r_idx": 8, "score": 1.0, "intrain": false, "r": "P570", "title": "Madeleine Patin"}, {"index": 158, "h_idx": 0, "t_idx": 12, "r_idx": 18, "score": 1.0, "intrain": false, "r": "P463", "title": "Madeleine Patin"}, {"index": 158, "h_idx": 7, "t_idx": 3, "r_idx": 38, "score": 1.0, "intrain": false, "r": "P1412", "title": "Madeleine Patin"}, {"index": 158, "h_idx": 17, "t_idx": 18, "r_idx": 1, "score": 1.0, "intrain": false, "r": "P17", "title": "Madeleine Patin"}, {"index": 159, "h_idx": 0, "t_idx": 2, "r_idx": 3, "score": 1.0, "intrain": false, "r": "P27", "title": "Ciro Arturo Pupo Castro"}, {"index": 159, "h_idx": 0, "t_idx": 4, "r_idx": 17, "score": 1.0, "intrain": false, "r": "P102", "title": "Ciro Arturo Pupo Castro"}, {"index": 159, "h_idx": 0, "t_idx": 10, "r_idx": 25, "score": 1.0, "intrain": false, "r": "P69", "title": "Ciro Arturo Pupo Castro"}, {"index": 159, "h_idx": 3, "t_idx": 2, "r_idx": 1, "score": 1.0, "intrain": false, "r": "P17", "title": "Ciro Arturo Pupo Castro"}, {"index": 159, "h_idx": 4, "t_idx": 2, "r_idx": 1, "score": 1.0, "intrain": false, "r": "P17", "title": "Ciro Arturo Pupo Castro"}, {"index": 160, "h_idx": 0, "t_idx": 3, "r_idx": 3, "score": 1.0, "intrain": false, "r": "P27", "title": "Aleksander Kwa\u015bniewski"}, {"index": 160, "h_idx": 0, "t_idx": 6, "r_idx": 14, "score": 1.0, "intrain": false, "r": "P19", "title": "Aleksander Kwa\u015bniewski"}, {"index": 160, "h_idx": 10, "t_idx": 3, "r_idx": 1, "score": 1.0, "intrain": false, "r": "P17", "title": "Aleksander Kwa\u015bniewski"}, {"index": 160, "h_idx": 12, "t_idx": 3, "r_idx": 3, "score": 1.0, "intrain": false, "r": "P27", "title": "Aleksander Kwa\u015bniewski"}, {"index": 160, "h_idx": 13, "t_idx": 3, "r_idx": 3, "score": 1.0, "intrain": false, "r": "P27", "title": "Aleksander Kwa\u015bniewski"}, {"index": 160, "h_idx": 16, "t_idx": 3, "r_idx": 41, "score": 1.0, "intrain": false, "r": "P710", "title": "Aleksander Kwa\u015bniewski"}, {"index": 160, "h_idx": 18, "t_idx": 3, "r_idx": 3, "score": 1.0, "intrain": false, "r": "P27", "title": "Aleksander Kwa\u015bniewski"}, {"index": 162, "h_idx": 9, "t_idx": 0, "r_idx": 3, "score": 1.0, "intrain": false, "r": "P27", "title": "Supreme Military Command of the People's Republic of China"}, {"index": 162, "h_idx": 9, "t_idx": 4, "r_idx": 17, "score": 1.0, "intrain": false, "r": "P102", "title": "Supreme Military Command of the People's Republic of China"}, {"index": 162, "h_idx": 10, "t_idx": 0, "r_idx": 3, "score": 1.0, "intrain": false, "r": "P27", "title": "Supreme Military Command of the People's Republic of China"}, {"index": 162, "h_idx": 10, "t_idx": 4, "r_idx": 17, "score": 1.0, "intrain": false, "r": "P102", "title": "Supreme Military Command of the People's Republic of China"}, {"index": 162, "h_idx": 15, "t_idx": 0, "r_idx": 3, "score": 1.0, "intrain": false, "r": "P27", "title": "Supreme Military Command of the People's Republic of China"}, {"index": 162, "h_idx": 15, "t_idx": 4, "r_idx": 17, "score": 1.0, "intrain": false, "r": "P102", "title": "Supreme Military Command of the People's Republic of China"}, {"index": 163, "h_idx": 0, "t_idx": 1, "r_idx": 63, "score": 1.0, "intrain": false, "r": "P137", "title": "Keesler Air Force Base"}, {"index": 163, "h_idx": 0, "t_idx": 6, "r_idx": 1, "score": 1.0, "intrain": false, "r": "P17", "title": "Keesler Air Force Base"}, {"index": 163, "h_idx": 1, "t_idx": 6, "r_idx": 1, "score": 1.0, "intrain": false, "r": "P17", "title": "Keesler Air Force Base"}, {"index": 163, "h_idx": 2, "t_idx": 6, "r_idx": 1, "score": 1.0, "intrain": false, "r": "P17", "title": "Keesler Air Force Base"}, {"index": 163, "h_idx": 3, "t_idx": 6, "r_idx": 1, "score": 1.0, "intrain": false, "r": "P17", "title": "Keesler Air Force Base"}, {"index": 163, "h_idx": 4, "t_idx": 5, "r_idx": 2, "score": 1.0, "intrain": false, "r": "P131", "title": "Keesler Air Force Base"}, {"index": 163, "h_idx": 4, "t_idx": 6, "r_idx": 1, "score": 1.0, "intrain": false, "r": "P17", "title": "Keesler Air Force Base"}, {"index": 163, "h_idx": 5, "t_idx": 4, "r_idx": 4, "score": 1.0, "intrain": false, "r": "P150", "title": "Keesler Air Force Base"}, {"index": 163, "h_idx": 5, "t_idx": 6, "r_idx": 1, "score": 1.0, "intrain": false, "r": "P17", "title": "Keesler Air Force Base"}, {"index": 163, "h_idx": 5, "t_idx": 6, "r_idx": 2, "score": 1.0, "intrain": false, "r": "P131", "title": "Keesler Air Force Base"}, {"index": 163, "h_idx": 6, "t_idx": 5, "r_idx": 4, "score": 1.0, "intrain": false, "r": "P150", "title": "Keesler Air Force Base"}, {"index": 163, "h_idx": 7, "t_idx": 9, "r_idx": 27, "score": 1.0, "intrain": false, "r": "P607", "title": "Keesler Air Force Base"}, {"index": 163, "h_idx": 11, "t_idx": 6, "r_idx": 1, "score": 1.0, "intrain": false, "r": "P17", "title": "Keesler Air Force Base"}, {"index": 163, "h_idx": 12, "t_idx": 6, "r_idx": 1, "score": 1.0, "intrain": false, "r": "P17", "title": "Keesler Air Force Base"}, {"index": 163, "h_idx": 15, "t_idx": 6, "r_idx": 1, "score": 1.0, "intrain": false, "r": "P17", "title": "Keesler Air Force Base"}, {"index": 164, "h_idx": 0, "t_idx": 1, "r_idx": 7, "score": 1.0, "intrain": false, "r": "P569", "title": "Jean-Baptiste Capronnier"}, {"index": 164, "h_idx": 0, "t_idx": 2, "r_idx": 8, "score": 1.0, "intrain": false, "r": "P570", "title": "Jean-Baptiste Capronnier"}, {"index": 164, "h_idx": 0, "t_idx": 5, "r_idx": 7, "score": 1.0, "intrain": false, "r": "P569", "title": "Jean-Baptiste Capronnier"}, {"index": 164, "h_idx": 0, "t_idx": 14, "r_idx": 37, "score": 1.0, "intrain": false, "r": "P20", "title": "Jean-Baptiste Capronnier"}, {"index": 164, "h_idx": 0, "t_idx": 15, "r_idx": 8, "score": 1.0, "intrain": false, "r": "P570", "title": "Jean-Baptiste Capronnier"}, {"index": 164, "h_idx": 0, "t_idx": 16, "r_idx": 18, "score": 1.0, "intrain": false, "r": "P463", "title": "Jean-Baptiste Capronnier"}, {"index": 165, "h_idx": 0, "t_idx": 1, "r_idx": 7, "score": 1.0, "intrain": false, "r": "P569", "title": "Erasmo of Narni"}, {"index": 166, "h_idx": 0, "t_idx": 1, "r_idx": 7, "score": 1.0, "intrain": false, "r": "P569", "title": "Mike Bibby"}, {"index": 166, "h_idx": 0, "t_idx": 10, "r_idx": 16, "score": 1.0, "intrain": false, "r": "P54", "title": "Mike Bibby"}, {"index": 166, "h_idx": 0, "t_idx": 14, "r_idx": 16, "score": 1.0, "intrain": false, "r": "P54", "title": "Mike Bibby"}, {"index": 166, "h_idx": 0, "t_idx": 15, "r_idx": 16, "score": 1.0, "intrain": false, "r": "P54", "title": "Mike Bibby"}, {"index": 166, "h_idx": 0, "t_idx": 16, "r_idx": 16, "score": 1.0, "intrain": false, "r": "P54", "title": "Mike Bibby"}, {"index": 166, "h_idx": 14, "t_idx": 4, "r_idx": 40, "score": 1.0, "intrain": false, "r": "P118", "title": "Mike Bibby"}, {"index": 167, "h_idx": 7, "t_idx": 8, "r_idx": 26, "score": 1.0, "intrain": false, "r": "P26", "title": "The Hollow Men"}, {"index": 168, "h_idx": 0, "t_idx": 1, "r_idx": 22, "score": 1.0, "intrain": false, "r": "P50", "title": "The Cat Who Went to Paris"}, {"index": 169, "h_idx": 5, "t_idx": 4, "r_idx": 4, "score": 1.0, "intrain": false, "r": "P150", "title": "New Era Square"}, {"index": 170, "h_idx": 0, "t_idx": 3, "r_idx": 1, "score": 1.0, "intrain": false, "r": "P17", "title": "\u00c9cole sup\u00e9rieure de ballet du Qu\u00e9bec"}, {"index": 170, "h_idx": 1, "t_idx": 3, "r_idx": 1, "score": 1.0, "intrain": false, "r": "P17", "title": "\u00c9cole sup\u00e9rieure de ballet du Qu\u00e9bec"}, {"index": 170, "h_idx": 2, "t_idx": 3, "r_idx": 1, "score": 1.0, "intrain": false, "r": "P17", "title": "\u00c9cole sup\u00e9rieure de ballet du Qu\u00e9bec"}, {"index": 170, "h_idx": 2, "t_idx": 3, "r_idx": 2, "score": 1.0, "intrain": false, "r": "P131", "title": "\u00c9cole sup\u00e9rieure de ballet du Qu\u00e9bec"}, {"index": 170, "h_idx": 3, "t_idx": 2, "r_idx": 4, "score": 1.0, "intrain": false, "r": "P150", "title": "\u00c9cole sup\u00e9rieure de ballet du Qu\u00e9bec"}, {"index": 170, "h_idx": 7, "t_idx": 3, "r_idx": 1, "score": 1.0, "intrain": false, "r": "P17", "title": "\u00c9cole sup\u00e9rieure de ballet du Qu\u00e9bec"}, {"index": 170, "h_idx": 8, "t_idx": 3, "r_idx": 1, "score": 1.0, "intrain": false, "r": "P17", "title": "\u00c9cole sup\u00e9rieure de ballet du Qu\u00e9bec"}, {"index": 171, "h_idx": 0, "t_idx": 2, "r_idx": 8, "score": 1.0, "intrain": false, "r": "P570", "title": "Isaac Fawkes"}, {"index": 171, "h_idx": 3, "t_idx": 2, "r_idx": 8, "score": 1.0, "intrain": false, "r": "P570", "title": "Isaac Fawkes"}, {"index": 172, "h_idx": 2, "t_idx": 3, "r_idx": 1, "score": 1.0, "intrain": false, "r": "P17", "title": "UCL Department of Science and Technology Studies"}, {"index": 173, "h_idx": 0, "t_idx": 2, "r_idx": 55, "score": 1.0, "intrain": false, "r": "P179", "title": "Born Again (The X-Files)"}, {"index": 173, "h_idx": 0, "t_idx": 5, "r_idx": 53, "score": 1.0, "intrain": false, "r": "P58", "title": "Born Again (The X-Files)"}, {"index": 173, "h_idx": 0, "t_idx": 6, "r_idx": 53, "score": 1.0, "intrain": false, "r": "P58", "title": "Born Again (The X-Files)"}, {"index": 173, "h_idx": 0, "t_idx": 7, "r_idx": 28, "score": 1.0, "intrain": false, "r": "P57", "title": "Born Again (The X-Files)"}, {"index": 173, "h_idx": 2, "t_idx": 3, "r_idx": 52, "score": 1.0, "intrain": false, "r": "P449", "title": "Born Again (The X-Files)"}, {"index": 173, "h_idx": 2, "t_idx": 7, "r_idx": 28, "score": 1.0, "intrain": false, "r": "P57", "title": "Born Again (The X-Files)"}, {"index": 173, "h_idx": 16, "t_idx": 2, "r_idx": 23, "score": 1.0, "intrain": false, "r": "P1441", "title": "Born Again (The X-Files)"}, {"index": 174, "h_idx": 0, "t_idx": 2, "r_idx": 6, "score": 1.0, "intrain": false, "r": "P175", "title": "Charges of Indictment"}, {"index": 174, "h_idx": 1, "t_idx": 4, "r_idx": 4, "score": 1.0, "intrain": false, "r": "P150", "title": "Charges of Indictment"}, {"index": 174, "h_idx": 4, "t_idx": 1, "r_idx": 2, "score": 1.0, "intrain": false, "r": "P131", "title": "Charges of Indictment"}, {"index": 175, "h_idx": 0, "t_idx": 1, "r_idx": 22, "score": 1.0, "intrain": false, "r": "P50", "title": "In the Night Kitchen"}, {"index": 175, "h_idx": 0, "t_idx": 2, "r_idx": 5, "score": 1.0, "intrain": false, "r": "P577", "title": "In the Night Kitchen"}, {"index": 176, "h_idx": 0, "t_idx": 1, "r_idx": 21, "score": 1.0, "intrain": false, "r": "P30", "title": "Outline of the Gambia"}, {"index": 176, "h_idx": 0, "t_idx": 9, "r_idx": 18, "score": 1.0, "intrain": false, "r": "P463", "title": "Outline of the Gambia"}, {"index": 176, "h_idx": 2, "t_idx": 9, "r_idx": 18, "score": 1.0, "intrain": false, "r": "P463", "title": "Outline of the Gambia"}, {"index": 177, "h_idx": 0, "t_idx": 1, "r_idx": 7, "score": 1.0, "intrain": false, "r": "P569", "title": "John Butcher (British politician)"}, {"index": 177, "h_idx": 0, "t_idx": 2, "r_idx": 8, "score": 1.0, "intrain": false, "r": "P570", "title": "John Butcher (British politician)"}, {"index": 177, "h_idx": 0, "t_idx": 3, "r_idx": 17, "score": 1.0, "intrain": false, "r": "P102", "title": "John Butcher (British politician)"}, {"index": 177, "h_idx": 0, "t_idx": 4, "r_idx": 3, "score": 1.0, "intrain": false, "r": "P27", "title": "John Butcher (British politician)"}, {"index": 177, "h_idx": 0, "t_idx": 5, "r_idx": 14, "score": 1.0, "intrain": false, "r": "P19", "title": "John Butcher (British politician)"}, {"index": 177, "h_idx": 0, "t_idx": 7, "r_idx": 25, "score": 1.0, "intrain": false, "r": "P69", "title": "John Butcher (British politician)"}, {"index": 177, "h_idx": 0, "t_idx": 8, "r_idx": 25, "score": 1.0, "intrain": false, "r": "P69", "title": "John Butcher (British politician)"}, {"index": 177, "h_idx": 3, "t_idx": 4, "r_idx": 1, "score": 1.0, "intrain": false, "r": "P17", "title": "John Butcher (British politician)"}, {"index": 177, "h_idx": 4, "t_idx": 14, "r_idx": 48, "score": 1.0, "intrain": false, "r": "P194", "title": "John Butcher (British politician)"}, {"index": 177, "h_idx": 6, "t_idx": 4, "r_idx": 1, "score": 1.0, "intrain": false, "r": "P17", "title": "John Butcher (British politician)"}, {"index": 177, "h_idx": 9, "t_idx": 4, "r_idx": 1, "score": 1.0, "intrain": false, "r": "P17", "title": "John Butcher (British politician)"}, {"index": 177, "h_idx": 11, "t_idx": 4, "r_idx": 1, "score": 1.0, "intrain": false, "r": "P17", "title": "John Butcher (British politician)"}, {"index": 177, "h_idx": 25, "t_idx": 4, "r_idx": 1, "score": 1.0, "intrain": false, "r": "P17", "title": "John Butcher (British politician)"}, {"index": 178, "h_idx": 0, "t_idx": 1, "r_idx": 14, "score": 1.0, "intrain": false, "r": "P19", "title": "Henriette Gottlieb"}, {"index": 178, "h_idx": 0, "t_idx": 2, "r_idx": 7, "score": 1.0, "intrain": false, "r": "P569", "title": "Henriette Gottlieb"}, {"index": 178, "h_idx": 0, "t_idx": 4, "r_idx": 8, "score": 1.0, "intrain": false, "r": "P570", "title": "Henriette Gottlieb"}, {"index": 178, "h_idx": 3, "t_idx": 20, "r_idx": 1, "score": 1.0, "intrain": false, "r": "P17", "title": "Henriette Gottlieb"}, {"index": 179, "h_idx": 0, "t_idx": 2, "r_idx": 5, "score": 1.0, "intrain": false, "r": "P577", "title": "Antahpuram"}, {"index": 179, "h_idx": 0, "t_idx": 3, "r_idx": 74, "score": 1.0, "intrain": false, "r": "P364", "title": "Antahpuram"}, {"index": 179, "h_idx": 0, "t_idx": 4, "r_idx": 57, "score": 1.0, "intrain": false, "r": "P162", "title": "Antahpuram"}, {"index": 179, "h_idx": 0, "t_idx": 6, "r_idx": 28, "score": 1.0, "intrain": false, "r": "P57", "title": "Antahpuram"}, {"index": 179, "h_idx": 0, "t_idx": 7, "r_idx": 9, "score": 1.0, "intrain": false, "r": "P161", "title": "Antahpuram"}, {"index": 179, "h_idx": 0, "t_idx": 8, "r_idx": 9, "score": 1.0, "intrain": false, "r": "P161", "title": "Antahpuram"}, {"index": 179, "h_idx": 0, "t_idx": 9, "r_idx": 9, "score": 1.0, "intrain": false, "r": "P161", "title": "Antahpuram"}, {"index": 179, "h_idx": 0, "t_idx": 10, "r_idx": 9, "score": 1.0, "intrain": false, "r": "P161", "title": "Antahpuram"}, {"index": 179, "h_idx": 0, "t_idx": 11, "r_idx": 66, "score": 1.0, "intrain": false, "r": "P86", "title": "Antahpuram"}, {"index": 180, "h_idx": 12, "t_idx": 13, "r_idx": 1, "score": 1.0, "intrain": false, "r": "P17", "title": "Afang (soup)"}, {"index": 181, "h_idx": 0, "t_idx": 1, "r_idx": 7, "score": 1.0, "intrain": false, "r": "P569", "title": "Elsa Artadi"}, {"index": 181, "h_idx": 0, "t_idx": 6, "r_idx": 14, "score": 1.0, "intrain": false, "r": "P19", "title": "Elsa Artadi"}, {"index": 181, "h_idx": 0, "t_idx": 7, "r_idx": 25, "score": 1.0, "intrain": false, "r": "P69", "title": "Elsa Artadi"}, {"index": 182, "h_idx": 0, "t_idx": 1, "r_idx": 6, "score": 1.0, "intrain": false, "r": "P175", "title": "Screaming Bloody Murder (song)"}, {"index": 182, "h_idx": 0, "t_idx": 2, "r_idx": 5, "score": 1.0, "intrain": false, "r": "P577", "title": "Screaming Bloody Murder (song)"}, {"index": 184, "h_idx": 0, "t_idx": 1, "r_idx": 7, "score": 1.0, "intrain": false, "r": "P569", "title": "Ole Svan\u00f8e"}, {"index": 184, "h_idx": 0, "t_idx": 2, "r_idx": 8, "score": 1.0, "intrain": false, "r": "P570", "title": "Ole Svan\u00f8e"}, {"index": 184, "h_idx": 0, "t_idx": 3, "r_idx": 3, "score": 1.0, "intrain": false, "r": "P27", "title": "Ole Svan\u00f8e"}, {"index": 184, "h_idx": 3, "t_idx": 4, "r_idx": 48, "score": 1.0, "intrain": false, "r": "P194", "title": "Ole Svan\u00f8e"}, {"index": 185, "h_idx": 0, "t_idx": 1, "r_idx": 80, "score": 1.0, "intrain": false, "r": "P171", "title": "Bibimys chacoensis"}, {"index": 185, "h_idx": 4, "t_idx": 11, "r_idx": 1, "score": 1.0, "intrain": false, "r": "P17", "title": "Bibimys chacoensis"}, {"index": 185, "h_idx": 10, "t_idx": 11, "r_idx": 1, "score": 1.0, "intrain": false, "r": "P17", "title": "Bibimys chacoensis"}, {"index": 185, "h_idx": 15, "t_idx": 11, "r_idx": 1, "score": 1.0, "intrain": false, "r": "P17", "title": "Bibimys chacoensis"}, {"index": 185, "h_idx": 16, "t_idx": 11, "r_idx": 1, "score": 1.0, "intrain": false, "r": "P17", "title": "Bibimys chacoensis"}, {"index": 185, "h_idx": 17, "t_idx": 3, "r_idx": 21, "score": 1.0, "intrain": false, "r": "P30", "title": "Bibimys chacoensis"}, {"index": 185, "h_idx": 19, "t_idx": 5, "r_idx": 38, "score": 1.0, "intrain": false, "r": "P1412", "title": "Bibimys chacoensis"}, {"index": 186, "h_idx": 0, "t_idx": 2, "r_idx": 14, "score": 1.0, "intrain": false, "r": "P19", "title": "Olga Jarkova"}, {"index": 186, "h_idx": 0, "t_idx": 5, "r_idx": 3, "score": 1.0, "intrain": false, "r": "P27", "title": "Olga Jarkova"}, {"index": 186, "h_idx": 2, "t_idx": 3, "r_idx": 1, "score": 1.0, "intrain": false, "r": "P17", "title": "Olga Jarkova"}, {"index": 186, "h_idx": 2, "t_idx": 4, "r_idx": 2, "score": 1.0, "intrain": false, "r": "P131", "title": "Olga Jarkova"}, {"index": 186, "h_idx": 2, "t_idx": 5, "r_idx": 1, "score": 1.0, "intrain": false, "r": "P17", "title": "Olga Jarkova"}, {"index": 186, "h_idx": 2, "t_idx": 5, "r_idx": 2, "score": 1.0, "intrain": false, "r": "P131", "title": "Olga Jarkova"}, {"index": 186, "h_idx": 4, "t_idx": 2, "r_idx": 4, "score": 1.0, "intrain": false, "r": "P150", "title": "Olga Jarkova"}, {"index": 186, "h_idx": 5, "t_idx": 2, "r_idx": 4, "score": 1.0, "intrain": false, "r": "P150", "title": "Olga Jarkova"}, {"index": 187, "h_idx": 0, "t_idx": 1, "r_idx": 5, "score": 1.0, "intrain": false, "r": "P577", "title": "Eat Sleep Die"}, {"index": 187, "h_idx": 0, "t_idx": 3, "r_idx": 28, "score": 1.0, "intrain": false, "r": "P57", "title": "Eat Sleep Die"}, {"index": 187, "h_idx": 0, "t_idx": 5, "r_idx": 9, "score": 1.0, "intrain": false, "r": "P161", "title": "Eat Sleep Die"}, {"index": 187, "h_idx": 15, "t_idx": 16, "r_idx": 60, "score": 1.0, "intrain": false, "r": "P31", "title": "Eat Sleep Die"}, {"index": 188, "h_idx": 4, "t_idx": 5, "r_idx": 4, "score": 1.0, "intrain": false, "r": "P150", "title": "Khalid Batarfi"}, {"index": 188, "h_idx": 5, "t_idx": 4, "r_idx": 1, "score": 1.0, "intrain": false, "r": "P17", "title": "Khalid Batarfi"}, {"index": 188, "h_idx": 7, "t_idx": 4, "r_idx": 1, "score": 1.0, "intrain": false, "r": "P17", "title": "Khalid Batarfi"}, {"index": 188, "h_idx": 12, "t_idx": 11, "r_idx": 64, "score": 1.0, "intrain": false, "r": "P585", "title": "Khalid Batarfi"}, {"index": 190, "h_idx": 0, "t_idx": 2, "r_idx": 8, "score": 1.0, "intrain": false, "r": "P570", "title": "James Craig (VC)"}, {"index": 190, "h_idx": 0, "t_idx": 4, "r_idx": 47, "score": 1.0, "intrain": false, "r": "P166", "title": "James Craig (VC)"}, {"index": 190, "h_idx": 0, "t_idx": 10, "r_idx": 59, "score": 1.0, "intrain": false, "r": "P241", "title": "James Craig (VC)"}, {"index": 190, "h_idx": 0, "t_idx": 11, "r_idx": 27, "score": 1.0, "intrain": false, "r": "P607", "title": "James Craig (VC)"}, {"index": 190, "h_idx": 5, "t_idx": 6, "r_idx": 18, "score": 1.0, "intrain": false, "r": "P463", "title": "James Craig (VC)"}, {"index": 190, "h_idx": 10, "t_idx": 11, "r_idx": 27, "score": 1.0, "intrain": false, "r": "P607", "title": "James Craig (VC)"}, {"index": 190, "h_idx": 16, "t_idx": 17, "r_idx": 1, "score": 1.0, "intrain": false, "r": "P17", "title": "James Craig (VC)"}, {"index": 190, "h_idx": 16, "t_idx": 17, "r_idx": 2, "score": 1.0, "intrain": false, "r": "P131", "title": "James Craig (VC)"}, {"index": 191, "h_idx": 0, "t_idx": 4, "r_idx": 15, "score": 1.0, "intrain": false, "r": "P571", "title": "Civil Operations and Revolutionary Development Support"}, {"index": 191, "h_idx": 3, "t_idx": 1, "r_idx": 41, "score": 1.0, "intrain": false, "r": "P710", "title": "Civil Operations and Revolutionary Development Support"}, {"index": 191, "h_idx": 3, "t_idx": 2, "r_idx": 41, "score": 1.0, "intrain": false, "r": "P710", "title": "Civil Operations and Revolutionary Development Support"}, {"index": 191, "h_idx": 3, "t_idx": 7, "r_idx": 41, "score": 1.0, "intrain": false, "r": "P710", "title": "Civil Operations and Revolutionary Development Support"}, {"index": 191, "h_idx": 3, "t_idx": 14, "r_idx": 41, "score": 1.0, "intrain": false, "r": "P710", "title": "Civil Operations and Revolutionary Development Support"}, {"index": 192, "h_idx": 0, "t_idx": 2, "r_idx": 8, "score": 1.0, "intrain": false, "r": "P570", "title": "Qahar Asi"}, {"index": 192, "h_idx": 0, "t_idx": 3, "r_idx": 3, "score": 1.0, "intrain": false, "r": "P27", "title": "Qahar Asi"}, {"index": 192, "h_idx": 0, "t_idx": 4, "r_idx": 14, "score": 1.0, "intrain": false, "r": "P19", "title": "Qahar Asi"}, {"index": 193, "h_idx": 6, "t_idx": 0, "r_idx": 23, "score": 1.0, "intrain": false, "r": "P1441", "title": "Near (Death Note)"}, {"index": 194, "h_idx": 7, "t_idx": 1, "r_idx": 1, "score": 1.0, "intrain": false, "r": "P17", "title": "Allan Jackson"}, {"index": 194, "h_idx": 7, "t_idx": 3, "r_idx": 29, "score": 1.0, "intrain": false, "r": "P159", "title": "Allan Jackson"}, {"index": 194, "h_idx": 14, "t_idx": 15, "r_idx": 8, "score": 1.0, "intrain": false, "r": "P570", "title": "Allan Jackson"}, {"index": 195, "h_idx": 0, "t_idx": 1, "r_idx": 5, "score": 1.0, "intrain": false, "r": "P577", "title": "The Lost City of Z (film)"}, {"index": 195, "h_idx": 0, "t_idx": 3, "r_idx": 28, "score": 1.0, "intrain": false, "r": "P57", "title": "The Lost City of Z (film)"}, {"index": 195, "h_idx": 0, "t_idx": 10, "r_idx": 9, "score": 1.0, "intrain": false, "r": "P161", "title": "The Lost City of Z (film)"}, {"index": 195, "h_idx": 0, "t_idx": 12, "r_idx": 9, "score": 1.0, "intrain": false, "r": "P161", "title": "The Lost City of Z (film)"}, {"index": 195, "h_idx": 0, "t_idx": 14, "r_idx": 9, "score": 1.0, "intrain": false, "r": "P161", "title": "The Lost City of Z (film)"}, {"index": 195, "h_idx": 15, "t_idx": 16, "r_idx": 1, "score": 1.0, "intrain": false, "r": "P17", "title": "The Lost City of Z (film)"}, {"index": 195, "h_idx": 18, "t_idx": 16, "r_idx": 1, "score": 1.0, "intrain": false, "r": "P17", "title": "The Lost City of Z (film)"}, {"index": 197, "h_idx": 0, "t_idx": 13, "r_idx": 15, "score": 1.0, "intrain": false, "r": "P571", "title": "Microsoft Development Center Norway"}, {"index": 198, "h_idx": 1, "t_idx": 3, "r_idx": 4, "score": 1.0, "intrain": false, "r": "P150", "title": "Cape Flattery"}, {"index": 198, "h_idx": 2, "t_idx": 1, "r_idx": 1, "score": 1.0, "intrain": false, "r": "P17", "title": "Cape Flattery"}, {"index": 198, "h_idx": 2, "t_idx": 3, "r_idx": 2, "score": 1.0, "intrain": false, "r": "P131", "title": "Cape Flattery"}, {"index": 198, "h_idx": 3, "t_idx": 1, "r_idx": 1, "score": 1.0, "intrain": false, "r": "P17", "title": "Cape Flattery"}, {"index": 198, "h_idx": 3, "t_idx": 1, "r_idx": 2, "score": 1.0, "intrain": false, "r": "P131", "title": "Cape Flattery"}, {"index": 198, "h_idx": 4, "t_idx": 1, "r_idx": 1, "score": 1.0, "intrain": false, "r": "P17", "title": "Cape Flattery"}, {"index": 198, "h_idx": 6, "t_idx": 1, "r_idx": 77, "score": 1.0, "intrain": false, "r": "P205", "title": "Cape Flattery"}, {"index": 198, "h_idx": 7, "t_idx": 1, "r_idx": 1, "score": 1.0, "intrain": false, "r": "P17", "title": "Cape Flattery"}, {"index": 198, "h_idx": 8, "t_idx": 1, "r_idx": 1, "score": 1.0, "intrain": false, "r": "P17", "title": "Cape Flattery"}, {"index": 198, "h_idx": 10, "t_idx": 1, "r_idx": 1, "score": 1.0, "intrain": false, "r": "P17", "title": "Cape Flattery"}, {"index": 198, "h_idx": 13, "t_idx": 1, "r_idx": 1, "score": 1.0, "intrain": false, "r": "P17", "title": "Cape Flattery"}, {"index": 198, "h_idx": 14, "t_idx": 1, "r_idx": 1, "score": 1.0, "intrain": false, "r": "P17", "title": "Cape Flattery"}, {"index": 198, "h_idx": 15, "t_idx": 1, "r_idx": 1, "score": 1.0, "intrain": false, "r": "P17", "title": "Cape Flattery"}, {"index": 199, "h_idx": 18, "t_idx": 17, "r_idx": 3, "score": 1.0, "intrain": false, "r": "P27", "title": "Rock 'n' Roll Kids"}, {"index": 199, "h_idx": 25, "t_idx": 23, "r_idx": 6, "score": 1.0, "intrain": false, "r": "P175", "title": "Rock 'n' Roll Kids"}, {"index": 200, "h_idx": 0, "t_idx": 3, "r_idx": 14, "score": 1.0, "intrain": false, "r": "P19", "title": "Kiyoshi Kitagawa"}, {"index": 200, "h_idx": 11, "t_idx": 10, "r_idx": 1, "score": 1.0, "intrain": false, "r": "P17", "title": "Kiyoshi Kitagawa"}, {"index": 201, "h_idx": 0, "t_idx": 5, "r_idx": 15, "score": 1.0, "intrain": false, "r": "P571", "title": "Suomen Sisu"}, {"index": 201, "h_idx": 10, "t_idx": 1, "r_idx": 3, "score": 1.0, "intrain": false, "r": "P27", "title": "Suomen Sisu"}, {"index": 201, "h_idx": 11, "t_idx": 1, "r_idx": 3, "score": 1.0, "intrain": false, "r": "P27", "title": "Suomen Sisu"}, {"index": 201, "h_idx": 16, "t_idx": 1, "r_idx": 3, "score": 1.0, "intrain": false, "r": "P27", "title": "Suomen Sisu"}, {"index": 201, "h_idx": 17, "t_idx": 1, "r_idx": 3, "score": 1.0, "intrain": false, "r": "P27", "title": "Suomen Sisu"}, {"index": 202, "h_idx": 1, "t_idx": 3, "r_idx": 8, "score": 1.0, "intrain": false, "r": "P570", "title": "Elizabethan literature"}, {"index": 202, "h_idx": 17, "t_idx": 18, "r_idx": 7, "score": 1.0, "intrain": false, "r": "P569", "title": "Elizabethan literature"}, {"index": 203, "h_idx": 0, "t_idx": 1, "r_idx": 7, "score": 1.0, "intrain": false, "r": "P569", "title": "John Perry (musician)"}, {"index": 204, "h_idx": 0, "t_idx": 1, "r_idx": 7, "score": 1.0, "intrain": false, "r": "P569", "title": "Harry Styles"}, {"index": 204, "h_idx": 19, "t_idx": 18, "r_idx": 28, "score": 1.0, "intrain": false, "r": "P57", "title": "Harry Styles"}, {"index": 204, "h_idx": 19, "t_idx": 20, "r_idx": 5, "score": 1.0, "intrain": false, "r": "P577", "title": "Harry Styles"}, {"index": 205, "h_idx": 4, "t_idx": 11, "r_idx": 1, "score": 1.0, "intrain": false, "r": "P17", "title": "Gozlin, Count of Bidgau and Methingau"}, {"index": 205, "h_idx": 6, "t_idx": 8, "r_idx": 30, "score": 1.0, "intrain": false, "r": "P22", "title": "Gozlin, Count of Bidgau and Methingau"}, {"index": 206, "h_idx": 6, "t_idx": 1, "r_idx": 11, "score": 1.0, "intrain": false, "r": "P527", "title": "Atlanticism"}, {"index": 207, "h_idx": 0, "t_idx": 1, "r_idx": 7, "score": 1.0, "intrain": false, "r": "P569", "title": "Monroe Mark Friedman"}, {"index": 207, "h_idx": 0, "t_idx": 2, "r_idx": 8, "score": 1.0, "intrain": false, "r": "P570", "title": "Monroe Mark Friedman"}, {"index": 207, "h_idx": 0, "t_idx": 5, "r_idx": 14, "score": 1.0, "intrain": false, "r": "P19", "title": "Monroe Mark Friedman"}, {"index": 207, "h_idx": 3, "t_idx": 4, "r_idx": 4, "score": 1.0, "intrain": false, "r": "P150", "title": "Monroe Mark Friedman"}, {"index": 207, "h_idx": 3, "t_idx": 14, "r_idx": 42, "score": 1.0, "intrain": false, "r": "P6", "title": "Monroe Mark Friedman"}, {"index": 207, "h_idx": 4, "t_idx": 3, "r_idx": 1, "score": 1.0, "intrain": false, "r": "P17", "title": "Monroe Mark Friedman"}, {"index": 207, "h_idx": 4, "t_idx": 3, "r_idx": 2, "score": 1.0, "intrain": false, "r": "P131", "title": "Monroe Mark Friedman"}, {"index": 207, "h_idx": 4, "t_idx": 11, "r_idx": 4, "score": 1.0, "intrain": false, "r": "P150", "title": "Monroe Mark Friedman"}, {"index": 207, "h_idx": 5, "t_idx": 3, "r_idx": 1, "score": 1.0, "intrain": false, "r": "P17", "title": "Monroe Mark Friedman"}, {"index": 207, "h_idx": 6, "t_idx": 3, "r_idx": 1, "score": 1.0, "intrain": false, "r": "P17", "title": "Monroe Mark Friedman"}, {"index": 207, "h_idx": 6, "t_idx": 3, "r_idx": 2, "score": 1.0, "intrain": false, "r": "P131", "title": "Monroe Mark Friedman"}, {"index": 207, "h_idx": 11, "t_idx": 3, "r_idx": 1, "score": 1.0, "intrain": false, "r": "P17", "title": "Monroe Mark Friedman"}, {"index": 207, "h_idx": 11, "t_idx": 4, "r_idx": 2, "score": 1.0, "intrain": false, "r": "P131", "title": "Monroe Mark Friedman"}, {"index": 207, "h_idx": 14, "t_idx": 3, "r_idx": 3, "score": 1.0, "intrain": false, "r": "P27", "title": "Monroe Mark Friedman"}, {"index": 207, "h_idx": 16, "t_idx": 3, "r_idx": 1, "score": 1.0, "intrain": false, "r": "P17", "title": "Monroe Mark Friedman"}, {"index": 207, "h_idx": 17, "t_idx": 3, "r_idx": 3, "score": 1.0, "intrain": false, "r": "P27", "title": "Monroe Mark Friedman"}, {"index": 207, "h_idx": 19, "t_idx": 3, "r_idx": 24, "score": 1.0, "intrain": false, "r": "P1001", "title": "Monroe Mark Friedman"}, {"index": 207, "h_idx": 23, "t_idx": 3, "r_idx": 1, "score": 1.0, "intrain": false, "r": "P17", "title": "Monroe Mark Friedman"}, {"index": 208, "h_idx": 0, "t_idx": 6, "r_idx": 9, "score": 1.0, "intrain": false, "r": "P161", "title": "Mohanlal (film)"}, {"index": 208, "h_idx": 4, "t_idx": 3, "r_idx": 38, "score": 1.0, "intrain": false, "r": "P1412", "title": "Mohanlal (film)"}, {"index": 208, "h_idx": 5, "t_idx": 3, "r_idx": 38, "score": 1.0, "intrain": false, "r": "P1412", "title": "Mohanlal (film)"}, {"index": 208, "h_idx": 6, "t_idx": 3, "r_idx": 38, "score": 1.0, "intrain": false, "r": "P1412", "title": "Mohanlal (film)"}, {"index": 208, "h_idx": 7, "t_idx": 3, "r_idx": 38, "score": 1.0, "intrain": false, "r": "P1412", "title": "Mohanlal (film)"}, {"index": 208, "h_idx": 8, "t_idx": 3, "r_idx": 38, "score": 1.0, "intrain": false, "r": "P1412", "title": "Mohanlal (film)"}, {"index": 209, "h_idx": 0, "t_idx": 1, "r_idx": 7, "score": 1.0, "intrain": false, "r": "P569", "title": "Sabrina Mulrain"}, {"index": 209, "h_idx": 0, "t_idx": 7, "r_idx": 32, "score": 1.0, "intrain": false, "r": "P1344", "title": "Sabrina Mulrain"}, {"index": 209, "h_idx": 9, "t_idx": 18, "r_idx": 3, "score": 1.0, "intrain": false, "r": "P27", "title": "Sabrina Mulrain"}, {"index": 211, "h_idx": 0, "t_idx": 2, "r_idx": 1, "score": 1.0, "intrain": false, "r": "P17", "title": "JNU Stadium"}, {"index": 211, "h_idx": 0, "t_idx": 3, "r_idx": 34, "score": 1.0, "intrain": false, "r": "P127", "title": "JNU Stadium"}, {"index": 211, "h_idx": 1, "t_idx": 2, "r_idx": 1, "score": 1.0, "intrain": false, "r": "P17", "title": "JNU Stadium"}, {"index": 211, "h_idx": 2, "t_idx": 1, "r_idx": 4, "score": 1.0, "intrain": false, "r": "P150", "title": "JNU Stadium"}, {"index": 212, "h_idx": 0, "t_idx": 2, "r_idx": 8, "score": 1.0, "intrain": false, "r": "P570", "title": "Paul Nash (artist)"}, {"index": 212, "h_idx": 0, "t_idx": 7, "r_idx": 14, "score": 1.0, "intrain": false, "r": "P19", "title": "Paul Nash (artist)"}, {"index": 212, "h_idx": 0, "t_idx": 9, "r_idx": 25, "score": 1.0, "intrain": false, "r": "P69", "title": "Paul Nash (artist)"}, {"index": 212, "h_idx": 0, "t_idx": 18, "r_idx": 19, "score": 1.0, "intrain": false, "r": "P3373", "title": "Paul Nash (artist)"}, {"index": 212, "h_idx": 14, "t_idx": 16, "r_idx": 45, "score": 1.0, "intrain": false, "r": "P156", "title": "Paul Nash (artist)"}, {"index": 212, "h_idx": 16, "t_idx": 14, "r_idx": 39, "score": 1.0, "intrain": false, "r": "P155", "title": "Paul Nash (artist)"}, {"index": 212, "h_idx": 18, "t_idx": 0, "r_idx": 19, "score": 1.0, "intrain": false, "r": "P3373", "title": "Paul Nash (artist)"}, {"index": 213, "h_idx": 0, "t_idx": 2, "r_idx": 6, "score": 1.0, "intrain": false, "r": "P175", "title": "Larger than Life (song)"}, {"index": 213, "h_idx": 0, "t_idx": 3, "r_idx": 5, "score": 1.0, "intrain": false, "r": "P577", "title": "Larger than Life (song)"}, {"index": 213, "h_idx": 2, "t_idx": 5, "r_idx": 11, "score": 1.0, "intrain": false, "r": "P527", "title": "Larger than Life (song)"}, {"index": 213, "h_idx": 4, "t_idx": 2, "r_idx": 6, "score": 1.0, "intrain": false, "r": "P175", "title": "Larger than Life (song)"}, {"index": 213, "h_idx": 5, "t_idx": 2, "r_idx": 18, "score": 1.0, "intrain": false, "r": "P463", "title": "Larger than Life (song)"}, {"index": 213, "h_idx": 18, "t_idx": 17, "r_idx": 52, "score": 1.0, "intrain": false, "r": "P449", "title": "Larger than Life (song)"}, {"index": 214, "h_idx": 0, "t_idx": 18, "r_idx": 1, "score": 1.0, "intrain": false, "r": "P17", "title": "Pender Harbour, British Columbia"}, {"index": 214, "h_idx": 2, "t_idx": 18, "r_idx": 1, "score": 1.0, "intrain": false, "r": "P17", "title": "Pender Harbour, British Columbia"}, {"index": 214, "h_idx": 6, "t_idx": 1, "r_idx": 2, "score": 1.0, "intrain": false, "r": "P131", "title": "Pender Harbour, British Columbia"}, {"index": 214, "h_idx": 6, "t_idx": 18, "r_idx": 1, "score": 1.0, "intrain": false, "r": "P17", "title": "Pender Harbour, British Columbia"}, {"index": 214, "h_idx": 7, "t_idx": 18, "r_idx": 1, "score": 1.0, "intrain": false, "r": "P17", "title": "Pender Harbour, British Columbia"}, {"index": 214, "h_idx": 12, "t_idx": 18, "r_idx": 1, "score": 1.0, "intrain": false, "r": "P17", "title": "Pender Harbour, British Columbia"}, {"index": 214, "h_idx": 14, "t_idx": 18, "r_idx": 1, "score": 1.0, "intrain": false, "r": "P17", "title": "Pender Harbour, British Columbia"}, {"index": 214, "h_idx": 17, "t_idx": 18, "r_idx": 1, "score": 1.0, "intrain": false, "r": "P17", "title": "Pender Harbour, British Columbia"}, {"index": 214, "h_idx": 17, "t_idx": 18, "r_idx": 2, "score": 1.0, "intrain": false, "r": "P131", "title": "Pender Harbour, British Columbia"}, {"index": 214, "h_idx": 18, "t_idx": 1, "r_idx": 4, "score": 1.0, "intrain": false, "r": "P150", "title": "Pender Harbour, British Columbia"}, {"index": 214, "h_idx": 18, "t_idx": 17, "r_idx": 4, "score": 1.0, "intrain": false, "r": "P150", "title": "Pender Harbour, British Columbia"}, {"index": 215, "h_idx": 0, "t_idx": 2, "r_idx": 8, "score": 1.0, "intrain": false, "r": "P570", "title": "Francis Sheehy-Skeffington"}, {"index": 216, "h_idx": 0, "t_idx": 1, "r_idx": 7, "score": 1.0, "intrain": false, "r": "P569", "title": "Roland Dorgel\u00e8s"}, {"index": 216, "h_idx": 0, "t_idx": 2, "r_idx": 8, "score": 1.0, "intrain": false, "r": "P570", "title": "Roland Dorgel\u00e8s"}, {"index": 216, "h_idx": 0, "t_idx": 4, "r_idx": 18, "score": 1.0, "intrain": false, "r": "P463", "title": "Roland Dorgel\u00e8s"}, {"index": 216, "h_idx": 0, "t_idx": 5, "r_idx": 14, "score": 1.0, "intrain": false, "r": "P19", "title": "Roland Dorgel\u00e8s"}, {"index": 217, "h_idx": 0, "t_idx": 3, "r_idx": 7, "score": 1.0, "intrain": false, "r": "P569", "title": "Yuen Qiu"}, {"index": 218, "h_idx": 0, "t_idx": 3, "r_idx": 10, "score": 1.0, "intrain": false, "r": "P264", "title": "Chuck Berry on Stage"}, {"index": 218, "h_idx": 1, "t_idx": 3, "r_idx": 10, "score": 1.0, "intrain": false, "r": "P264", "title": "Chuck Berry on Stage"}, {"index": 219, "h_idx": 0, "t_idx": 1, "r_idx": 7, "score": 1.0, "intrain": false, "r": "P569", "title": "Emanuele Appiani"}, {"index": 219, "h_idx": 0, "t_idx": 21, "r_idx": 8, "score": 1.0, "intrain": false, "r": "P570", "title": "Emanuele Appiani"}, {"index": 220, "h_idx": 0, "t_idx": 1, "r_idx": 7, "score": 1.0, "intrain": false, "r": "P569", "title": "Sadek (rapper)"}, {"index": 221, "h_idx": 0, "t_idx": 1, "r_idx": 7, "score": 1.0, "intrain": false, "r": "P569", "title": "Rafe Champion"}, {"index": 221, "h_idx": 2, "t_idx": 3, "r_idx": 4, "score": 1.0, "intrain": false, "r": "P150", "title": "Rafe Champion"}, {"index": 221, "h_idx": 3, "t_idx": 2, "r_idx": 2, "score": 1.0, "intrain": false, "r": "P131", "title": "Rafe Champion"}, {"index": 221, "h_idx": 4, "t_idx": 2, "r_idx": 1, "score": 1.0, "intrain": false, "r": "P17", "title": "Rafe Champion"}, {"index": 221, "h_idx": 5, "t_idx": 3, "r_idx": 2, "score": 1.0, "intrain": false, "r": "P131", "title": "Rafe Champion"}, {"index": 221, "h_idx": 12, "t_idx": 13, "r_idx": 19, "score": 1.0, "intrain": false, "r": "P3373", "title": "Rafe Champion"}, {"index": 221, "h_idx": 13, "t_idx": 12, "r_idx": 19, "score": 1.0, "intrain": false, "r": "P3373", "title": "Rafe Champion"}, {"index": 222, "h_idx": 3, "t_idx": 5, "r_idx": 4, "score": 1.0, "intrain": false, "r": "P150", "title": "Chenchu people"}, {"index": 222, "h_idx": 3, "t_idx": 6, "r_idx": 4, "score": 1.0, "intrain": false, "r": "P150", "title": "Chenchu people"}, {"index": 222, "h_idx": 5, "t_idx": 3, "r_idx": 2, "score": 1.0, "intrain": false, "r": "P131", "title": "Chenchu people"}, {"index": 223, "h_idx": 0, "t_idx": 1, "r_idx": 3, "score": 1.0, "intrain": false, "r": "P27", "title": "Mark Nicolson"}, {"index": 223, "h_idx": 0, "t_idx": 3, "r_idx": 14, "score": 1.0, "intrain": false, "r": "P19", "title": "Mark Nicolson"}, {"index": 223, "h_idx": 0, "t_idx": 6, "r_idx": 25, "score": 1.0, "intrain": false, "r": "P69", "title": "Mark Nicolson"}, {"index": 223, "h_idx": 0, "t_idx": 7, "r_idx": 25, "score": 1.0, "intrain": false, "r": "P69", "title": "Mark Nicolson"}, {"index": 223, "h_idx": 0, "t_idx": 8, "r_idx": 25, "score": 1.0, "intrain": false, "r": "P69", "title": "Mark Nicolson"}, {"index": 223, "h_idx": 4, "t_idx": 5, "r_idx": 4, "score": 1.0, "intrain": false, "r": "P150", "title": "Mark Nicolson"}, {"index": 224, "h_idx": 0, "t_idx": 2, "r_idx": 1, "score": 1.0, "intrain": false, "r": "P17", "title": "Skoparnik"}, {"index": 224, "h_idx": 1, "t_idx": 2, "r_idx": 1, "score": 1.0, "intrain": false, "r": "P17", "title": "Skoparnik"}, {"index": 224, "h_idx": 20, "t_idx": 2, "r_idx": 1, "score": 1.0, "intrain": false, "r": "P17", "title": "Skoparnik"}, {"index": 224, "h_idx": 21, "t_idx": 2, "r_idx": 1, "score": 1.0, "intrain": false, "r": "P17", "title": "Skoparnik"}, {"index": 224, "h_idx": 22, "t_idx": 2, "r_idx": 1, "score": 1.0, "intrain": false, "r": "P17", "title": "Skoparnik"}, {"index": 224, "h_idx": 24, "t_idx": 2, "r_idx": 1, "score": 1.0, "intrain": false, "r": "P17", "title": "Skoparnik"}, {"index": 224, "h_idx": 24, "t_idx": 26, "r_idx": 21, "score": 1.0, "intrain": false, "r": "P30", "title": "Skoparnik"}, {"index": 224, "h_idx": 25, "t_idx": 26, "r_idx": 21, "score": 1.0, "intrain": false, "r": "P30", "title": "Skoparnik"}, {"index": 225, "h_idx": 2, "t_idx": 9, "r_idx": 1, "score": 1.0, "intrain": false, "r": "P17", "title": "Karthikai Deepam"}, {"index": 225, "h_idx": 2, "t_idx": 9, "r_idx": 2, "score": 1.0, "intrain": false, "r": "P131", "title": "Karthikai Deepam"}, {"index": 225, "h_idx": 9, "t_idx": 2, "r_idx": 4, "score": 1.0, "intrain": false, "r": "P150", "title": "Karthikai Deepam"}, {"index": 225, "h_idx": 9, "t_idx": 4, "r_idx": 4, "score": 1.0, "intrain": false, "r": "P150", "title": "Karthikai Deepam"}, {"index": 226, "h_idx": 0, "t_idx": 1, "r_idx": 7, "score": 1.0, "intrain": false, "r": "P569", "title": "Sylk-E. Fyne"}, {"index": 227, "h_idx": 0, "t_idx": 1, "r_idx": 7, "score": 1.0, "intrain": false, "r": "P569", "title": "Bob Rothel"}, {"index": 227, "h_idx": 0, "t_idx": 4, "r_idx": 8, "score": 1.0, "intrain": false, "r": "P570", "title": "Bob Rothel"}, {"index": 227, "h_idx": 0, "t_idx": 26, "r_idx": 8, "score": 1.0, "intrain": false, "r": "P570", "title": "Bob Rothel"}, {"index": 227, "h_idx": 6, "t_idx": 7, "r_idx": 40, "score": 1.0, "intrain": false, "r": "P118", "title": "Bob Rothel"}, {"index": 228, "h_idx": 0, "t_idx": 3, "r_idx": 14, "score": 1.0, "intrain": false, "r": "P19", "title": "Pongsatorn Sripinta"}, {"index": 228, "h_idx": 8, "t_idx": 9, "r_idx": 5, "score": 1.0, "intrain": false, "r": "P577", "title": "Pongsatorn Sripinta"}, {"index": 229, "h_idx": 0, "t_idx": 3, "r_idx": 15, "score": 1.0, "intrain": false, "r": "P571", "title": "Cellius"}, {"index": 229, "h_idx": 1, "t_idx": 2, "r_idx": 2, "score": 1.0, "intrain": false, "r": "P131", "title": "Cellius"}, {"index": 229, "h_idx": 2, "t_idx": 1, "r_idx": 4, "score": 1.0, "intrain": false, "r": "P150", "title": "Cellius"}, {"index": 230, "h_idx": 3, "t_idx": 5, "r_idx": 1, "score": 1.0, "intrain": false, "r": "P17", "title": "WXYB"}, {"index": 230, "h_idx": 4, "t_idx": 5, "r_idx": 1, "score": 1.0, "intrain": false, "r": "P17", "title": "WXYB"}, {"index": 230, "h_idx": 4, "t_idx": 5, "r_idx": 2, "score": 1.0, "intrain": false, "r": "P131", "title": "WXYB"}, {"index": 230, "h_idx": 5, "t_idx": 4, "r_idx": 4, "score": 1.0, "intrain": false, "r": "P150", "title": "WXYB"}, {"index": 230, "h_idx": 9, "t_idx": 8, "r_idx": 4, "score": 1.0, "intrain": false, "r": "P150", "title": "WXYB"}, {"index": 231, "h_idx": 0, "t_idx": 3, "r_idx": 1, "score": 1.0, "intrain": false, "r": "P17", "title": "List of Continental Army units"}, {"index": 231, "h_idx": 0, "t_idx": 4, "r_idx": 27, "score": 1.0, "intrain": false, "r": "P607", "title": "List of Continental Army units"}, {"index": 231, "h_idx": 3, "t_idx": 5, "r_idx": 48, "score": 1.0, "intrain": false, "r": "P194", "title": "List of Continental Army units"}, {"index": 231, "h_idx": 5, "t_idx": 3, "r_idx": 24, "score": 1.0, "intrain": false, "r": "P1001", "title": "List of Continental Army units"}, {"index": 231, "h_idx": 8, "t_idx": 4, "r_idx": 12, "score": 1.0, "intrain": false, "r": "P361", "title": "List of Continental Army units"}, {"index": 231, "h_idx": 12, "t_idx": 3, "r_idx": 1, "score": 1.0, "intrain": false, "r": "P17", "title": "List of Continental Army units"}, {"index": 235, "h_idx": 0, "t_idx": 3, "r_idx": 1, "score": 1.0, "intrain": false, "r": "P17", "title": "Br\u00f8ndby Municipality"}, {"index": 235, "h_idx": 1, "t_idx": 3, "r_idx": 1, "score": 1.0, "intrain": false, "r": "P17", "title": "Br\u00f8ndby Municipality"}, {"index": 235, "h_idx": 3, "t_idx": 1, "r_idx": 4, "score": 1.0, "intrain": false, "r": "P150", "title": "Br\u00f8ndby Municipality"}, {"index": 235, "h_idx": 6, "t_idx": 7, "r_idx": 17, "score": 1.0, "intrain": false, "r": "P102", "title": "Br\u00f8ndby Municipality"}, {"index": 235, "h_idx": 7, "t_idx": 3, "r_idx": 1, "score": 1.0, "intrain": false, "r": "P17", "title": "Br\u00f8ndby Municipality"}, {"index": 235, "h_idx": 8, "t_idx": 3, "r_idx": 1, "score": 1.0, "intrain": false, "r": "P17", "title": "Br\u00f8ndby Municipality"}, {"index": 235, "h_idx": 9, "t_idx": 3, "r_idx": 1, "score": 1.0, "intrain": false, "r": "P17", "title": "Br\u00f8ndby Municipality"}, {"index": 235, "h_idx": 10, "t_idx": 3, "r_idx": 1, "score": 1.0, "intrain": false, "r": "P17", "title": "Br\u00f8ndby Municipality"}, {"index": 235, "h_idx": 11, "t_idx": 3, "r_idx": 1, "score": 1.0, "intrain": false, "r": "P17", "title": "Br\u00f8ndby Municipality"}, {"index": 235, "h_idx": 13, "t_idx": 3, "r_idx": 1, "score": 1.0, "intrain": false, "r": "P17", "title": "Br\u00f8ndby Municipality"}, {"index": 235, "h_idx": 14, "t_idx": 3, "r_idx": 1, "score": 1.0, "intrain": false, "r": "P17", "title": "Br\u00f8ndby Municipality"}, {"index": 235, "h_idx": 15, "t_idx": 3, "r_idx": 1, "score": 1.0, "intrain": false, "r": "P17", "title": "Br\u00f8ndby Municipality"}, {"index": 236, "h_idx": 13, "t_idx": 23, "r_idx": 42, "score": 1.0, "intrain": false, "r": "P6", "title": "Foot in Mouth Award"}, {"index": 236, "h_idx": 23, "t_idx": 13, "r_idx": 3, "score": 1.0, "intrain": false, "r": "P27", "title": "Foot in Mouth Award"}, {"index": 237, "h_idx": 1, "t_idx": 2, "r_idx": 1, "score": 1.0, "intrain": false, "r": "P17", "title": "Radicales K"}, {"index": 237, "h_idx": 2, "t_idx": 19, "r_idx": 4, "score": 1.0, "intrain": false, "r": "P150", "title": "Radicales K"}, {"index": 237, "h_idx": 3, "t_idx": 1, "r_idx": 17, "score": 1.0, "intrain": false, "r": "P102", "title": "Radicales K"}, {"index": 237, "h_idx": 3, "t_idx": 2, "r_idx": 3, "score": 1.0, "intrain": false, "r": "P27", "title": "Radicales K"}, {"index": 237, "h_idx": 7, "t_idx": 2, "r_idx": 1, "score": 1.0, "intrain": false, "r": "P17", "title": "Radicales K"}, {"index": 237, "h_idx": 10, "t_idx": 2, "r_idx": 3, "score": 1.0, "intrain": false, "r": "P27", "title": "Radicales K"}, {"index": 237, "h_idx": 12, "t_idx": 2, "r_idx": 3, "score": 1.0, "intrain": false, "r": "P27", "title": "Radicales K"}, {"index": 237, "h_idx": 13, "t_idx": 2, "r_idx": 3, "score": 1.0, "intrain": false, "r": "P27", "title": "Radicales K"}, {"index": 237, "h_idx": 14, "t_idx": 2, "r_idx": 3, "score": 1.0, "intrain": false, "r": "P27", "title": "Radicales K"}, {"index": 237, "h_idx": 15, "t_idx": 2, "r_idx": 3, "score": 1.0, "intrain": false, "r": "P27", "title": "Radicales K"}, {"index": 237, "h_idx": 16, "t_idx": 2, "r_idx": 3, "score": 1.0, "intrain": false, "r": "P27", "title": "Radicales K"}, {"index": 237, "h_idx": 17, "t_idx": 2, "r_idx": 3, "score": 1.0, "intrain": false, "r": "P27", "title": "Radicales K"}, {"index": 237, "h_idx": 19, "t_idx": 2, "r_idx": 1, "score": 1.0, "intrain": false, "r": "P17", "title": "Radicales K"}, {"index": 237, "h_idx": 19, "t_idx": 2, "r_idx": 2, "score": 1.0, "intrain": false, "r": "P131", "title": "Radicales K"}, {"index": 237, "h_idx": 21, "t_idx": 2, "r_idx": 1, "score": 1.0, "intrain": false, "r": "P17", "title": "Radicales K"}, {"index": 237, "h_idx": 22, "t_idx": 2, "r_idx": 1, "score": 1.0, "intrain": false, "r": "P17", "title": "Radicales K"}, {"index": 237, "h_idx": 23, "t_idx": 2, "r_idx": 3, "score": 1.0, "intrain": false, "r": "P27", "title": "Radicales K"}, {"index": 237, "h_idx": 24, "t_idx": 2, "r_idx": 1, "score": 1.0, "intrain": false, "r": "P17", "title": "Radicales K"}, {"index": 238, "h_idx": 6, "t_idx": 1, "r_idx": 1, "score": 1.0, "intrain": false, "r": "P17", "title": "Kurds in Syria"}, {"index": 238, "h_idx": 9, "t_idx": 1, "r_idx": 1, "score": 1.0, "intrain": false, "r": "P17", "title": "Kurds in Syria"}, {"index": 239, "h_idx": 0, "t_idx": 5, "r_idx": 15, "score": 1.0, "intrain": false, "r": "P571", "title": "Michel-Ange \u2013 Molitor (Paris M\u00e9tro)"}, {"index": 240, "h_idx": 0, "t_idx": 1, "r_idx": 5, "score": 1.0, "intrain": false, "r": "P577", "title": "Mustang (film)"}, {"index": 240, "h_idx": 10, "t_idx": 11, "r_idx": 60, "score": 1.0, "intrain": false, "r": "P31", "title": "Mustang (film)"}, {"index": 240, "h_idx": 10, "t_idx": 12, "r_idx": 60, "score": 1.0, "intrain": false, "r": "P31", "title": "Mustang (film)"}, {"index": 241, "h_idx": 13, "t_idx": 14, "r_idx": 44, "score": 1.0, "intrain": false, "r": "P276", "title": "Adam Pretty"}, {"index": 241, "h_idx": 15, "t_idx": 16, "r_idx": 1, "score": 1.0, "intrain": false, "r": "P17", "title": "Adam Pretty"}, {"index": 242, "h_idx": 0, "t_idx": 1, "r_idx": 29, "score": 1.0, "intrain": false, "r": "P159", "title": "Air Niagara"}, {"index": 242, "h_idx": 0, "t_idx": 5, "r_idx": 1, "score": 1.0, "intrain": false, "r": "P17", "title": "Air Niagara"}, {"index": 242, "h_idx": 6, "t_idx": 5, "r_idx": 1, "score": 1.0, "intrain": false, "r": "P17", "title": "Air Niagara"}, {"index": 243, "h_idx": 0, "t_idx": 1, "r_idx": 5, "score": 1.0, "intrain": false, "r": "P577", "title": "Little Cigars (film)"}, {"index": 243, "h_idx": 0, "t_idx": 2, "r_idx": 75, "score": 1.0, "intrain": false, "r": "P272", "title": "Little Cigars (film)"}, {"index": 243, "h_idx": 0, "t_idx": 3, "r_idx": 9, "score": 1.0, "intrain": false, "r": "P161", "title": "Little Cigars (film)"}, {"index": 243, "h_idx": 0, "t_idx": 4, "r_idx": 28, "score": 1.0, "intrain": false, "r": "P57", "title": "Little Cigars (film)"}, {"index": 243, "h_idx": 0, "t_idx": 6, "r_idx": 9, "score": 1.0, "intrain": false, "r": "P161", "title": "Little Cigars (film)"}, {"index": 243, "h_idx": 0, "t_idx": 14, "r_idx": 9, "score": 1.0, "intrain": false, "r": "P161", "title": "Little Cigars (film)"}, {"index": 243, "h_idx": 0, "t_idx": 15, "r_idx": 9, "score": 1.0, "intrain": false, "r": "P161", "title": "Little Cigars (film)"}, {"index": 243, "h_idx": 9, "t_idx": 8, "r_idx": 5, "score": 1.0, "intrain": false, "r": "P577", "title": "Little Cigars (film)"}, {"index": 244, "h_idx": 0, "t_idx": 1, "r_idx": 7, "score": 1.0, "intrain": false, "r": "P569", "title": "John W. Snow"}, {"index": 244, "h_idx": 0, "t_idx": 3, "r_idx": 3, "score": 1.0, "intrain": false, "r": "P27", "title": "John W. Snow"}, {"index": 244, "h_idx": 3, "t_idx": 5, "r_idx": 42, "score": 1.0, "intrain": false, "r": "P6", "title": "John W. Snow"}, {"index": 244, "h_idx": 5, "t_idx": 3, "r_idx": 3, "score": 1.0, "intrain": false, "r": "P27", "title": "John W. Snow"}, {"index": 244, "h_idx": 6, "t_idx": 3, "r_idx": 3, "score": 1.0, "intrain": false, "r": "P27", "title": "John W. Snow"}, {"index": 244, "h_idx": 8, "t_idx": 3, "r_idx": 3, "score": 1.0, "intrain": false, "r": "P27", "title": "John W. Snow"}, {"index": 245, "h_idx": 0, "t_idx": 3, "r_idx": 5, "score": 1.0, "intrain": false, "r": "P577", "title": "Thunderbyrd"}, {"index": 245, "h_idx": 0, "t_idx": 4, "r_idx": 10, "score": 1.0, "intrain": false, "r": "P264", "title": "Thunderbyrd"}, {"index": 245, "h_idx": 2, "t_idx": 4, "r_idx": 10, "score": 1.0, "intrain": false, "r": "P264", "title": "Thunderbyrd"}, {"index": 245, "h_idx": 6, "t_idx": 5, "r_idx": 5, "score": 1.0, "intrain": false, "r": "P577", "title": "Thunderbyrd"}, {"index": 246, "h_idx": 0, "t_idx": 2, "r_idx": 3, "score": 1.0, "intrain": false, "r": "P27", "title": "Jos\u00e9 Sarney"}, {"index": 246, "h_idx": 0, "t_idx": 3, "r_idx": 3, "score": 1.0, "intrain": false, "r": "P27", "title": "Jos\u00e9 Sarney"}, {"index": 246, "h_idx": 6, "t_idx": 3, "r_idx": 3, "score": 1.0, "intrain": false, "r": "P27", "title": "Jos\u00e9 Sarney"}, {"index": 246, "h_idx": 6, "t_idx": 7, "r_idx": 8, "score": 1.0, "intrain": false, "r": "P570", "title": "Jos\u00e9 Sarney"}, {"index": 246, "h_idx": 14, "t_idx": 2, "r_idx": 3, "score": 1.0, "intrain": false, "r": "P27", "title": "Jos\u00e9 Sarney"}, {"index": 246, "h_idx": 14, "t_idx": 3, "r_idx": 3, "score": 1.0, "intrain": false, "r": "P27", "title": "Jos\u00e9 Sarney"}, {"index": 246, "h_idx": 15, "t_idx": 3, "r_idx": 1, "score": 1.0, "intrain": false, "r": "P17", "title": "Jos\u00e9 Sarney"}, {"index": 246, "h_idx": 16, "t_idx": 2, "r_idx": 3, "score": 1.0, "intrain": false, "r": "P27", "title": "Jos\u00e9 Sarney"}, {"index": 246, "h_idx": 16, "t_idx": 3, "r_idx": 3, "score": 1.0, "intrain": false, "r": "P27", "title": "Jos\u00e9 Sarney"}, {"index": 246, "h_idx": 17, "t_idx": 3, "r_idx": 1, "score": 1.0, "intrain": false, "r": "P17", "title": "Jos\u00e9 Sarney"}, {"index": 246, "h_idx": 25, "t_idx": 2, "r_idx": 1, "score": 1.0, "intrain": false, "r": "P17", "title": "Jos\u00e9 Sarney"}, {"index": 246, "h_idx": 25, "t_idx": 3, "r_idx": 1, "score": 1.0, "intrain": false, "r": "P17", "title": "Jos\u00e9 Sarney"}, {"index": 248, "h_idx": 0, "t_idx": 3, "r_idx": 28, "score": 1.0, "intrain": false, "r": "P57", "title": "Becky Sharp"}, {"index": 248, "h_idx": 0, "t_idx": 4, "r_idx": 9, "score": 1.0, "intrain": false, "r": "P161", "title": "Becky Sharp"}, {"index": 248, "h_idx": 0, "t_idx": 5, "r_idx": 9, "score": 1.0, "intrain": false, "r": "P161", "title": "Becky Sharp"}, {"index": 248, "h_idx": 0, "t_idx": 6, "r_idx": 9, "score": 1.0, "intrain": false, "r": "P161", "title": "Becky Sharp"}, {"index": 248, "h_idx": 0, "t_idx": 7, "r_idx": 9, "score": 1.0, "intrain": false, "r": "P161", "title": "Becky Sharp"}, {"index": 248, "h_idx": 0, "t_idx": 8, "r_idx": 9, "score": 1.0, "intrain": false, "r": "P161", "title": "Becky Sharp"}, {"index": 248, "h_idx": 0, "t_idx": 9, "r_idx": 9, "score": 1.0, "intrain": false, "r": "P161", "title": "Becky Sharp"}, {"index": 248, "h_idx": 0, "t_idx": 10, "r_idx": 9, "score": 1.0, "intrain": false, "r": "P161", "title": "Becky Sharp"}, {"index": 248, "h_idx": 0, "t_idx": 11, "r_idx": 9, "score": 1.0, "intrain": false, "r": "P161", "title": "Becky Sharp"}, {"index": 248, "h_idx": 0, "t_idx": 16, "r_idx": 9, "score": 1.0, "intrain": false, "r": "P161", "title": "Becky Sharp"}, {"index": 248, "h_idx": 14, "t_idx": 13, "r_idx": 22, "score": 1.0, "intrain": false, "r": "P50", "title": "Becky Sharp"}, {"index": 249, "h_idx": 0, "t_idx": 1, "r_idx": 7, "score": 1.0, "intrain": false, "r": "P569", "title": "Ivan Kornilov"}, {"index": 249, "h_idx": 0, "t_idx": 2, "r_idx": 8, "score": 1.0, "intrain": false, "r": "P570", "title": "Ivan Kornilov"}, {"index": 249, "h_idx": 0, "t_idx": 3, "r_idx": 3, "score": 1.0, "intrain": false, "r": "P27", "title": "Ivan Kornilov"}, {"index": 249, "h_idx": 0, "t_idx": 12, "r_idx": 27, "score": 1.0, "intrain": false, "r": "P607", "title": "Ivan Kornilov"}, {"index": 249, "h_idx": 4, "t_idx": 3, "r_idx": 1, "score": 1.0, "intrain": false, "r": "P17", "title": "Ivan Kornilov"}, {"index": 249, "h_idx": 9, "t_idx": 10, "r_idx": 62, "score": 1.0, "intrain": false, "r": "P580", "title": "Ivan Kornilov"}, {"index": 250, "h_idx": 0, "t_idx": 1, "r_idx": 7, "score": 1.0, "intrain": false, "r": "P569", "title": "William McCreery (Maryland)"}, {"index": 250, "h_idx": 0, "t_idx": 7, "r_idx": 17, "score": 1.0, "intrain": false, "r": "P102", "title": "William McCreery (Maryland)"}, {"index": 250, "h_idx": 0, "t_idx": 8, "r_idx": 17, "score": 1.0, "intrain": false, "r": "P102", "title": "William McCreery (Maryland)"}, {"index": 250, "h_idx": 3, "t_idx": 4, "r_idx": 4, "score": 1.0, "intrain": false, "r": "P150", "title": "William McCreery (Maryland)"}, {"index": 250, "h_idx": 3, "t_idx": 13, "r_idx": 48, "score": 1.0, "intrain": false, "r": "P194", "title": "William McCreery (Maryland)"}, {"index": 250, "h_idx": 4, "t_idx": 3, "r_idx": 1, "score": 1.0, "intrain": false, "r": "P17", "title": "William McCreery (Maryland)"}, {"index": 250, "h_idx": 4, "t_idx": 3, "r_idx": 2, "score": 1.0, "intrain": false, "r": "P131", "title": "William McCreery (Maryland)"}, {"index": 250, "h_idx": 4, "t_idx": 19, "r_idx": 4, "score": 1.0, "intrain": false, "r": "P150", "title": "William McCreery (Maryland)"}, {"index": 250, "h_idx": 15, "t_idx": 3, "r_idx": 1, "score": 1.0, "intrain": false, "r": "P17", "title": "William McCreery (Maryland)"}, {"index": 250, "h_idx": 15, "t_idx": 4, "r_idx": 24, "score": 1.0, "intrain": false, "r": "P1001", "title": "William McCreery (Maryland)"}, {"index": 250, "h_idx": 18, "t_idx": 3, "r_idx": 1, "score": 1.0, "intrain": false, "r": "P17", "title": "William McCreery (Maryland)"}, {"index": 250, "h_idx": 18, "t_idx": 19, "r_idx": 2, "score": 1.0, "intrain": false, "r": "P131", "title": "William McCreery (Maryland)"}, {"index": 250, "h_idx": 19, "t_idx": 3, "r_idx": 1, "score": 1.0, "intrain": false, "r": "P17", "title": "William McCreery (Maryland)"}, {"index": 250, "h_idx": 19, "t_idx": 4, "r_idx": 2, "score": 1.0, "intrain": false, "r": "P131", "title": "William McCreery (Maryland)"}, {"index": 251, "h_idx": 0, "t_idx": 1, "r_idx": 7, "score": 1.0, "intrain": false, "r": "P569", "title": "Abdoldjavad Falaturi"}, {"index": 251, "h_idx": 0, "t_idx": 2, "r_idx": 8, "score": 1.0, "intrain": false, "r": "P570", "title": "Abdoldjavad Falaturi"}, {"index": 252, "h_idx": 0, "t_idx": 1, "r_idx": 1, "score": 1.0, "intrain": false, "r": "P17", "title": "Judge Perez Bridge"}, {"index": 252, "h_idx": 0, "t_idx": 2, "r_idx": 2, "score": 1.0, "intrain": false, "r": "P131", "title": "Judge Perez Bridge"}, {"index": 252, "h_idx": 1, "t_idx": 2, "r_idx": 4, "score": 1.0, "intrain": false, "r": "P150", "title": "Judge Perez Bridge"}, {"index": 252, "h_idx": 2, "t_idx": 1, "r_idx": 1, "score": 1.0, "intrain": false, "r": "P17", "title": "Judge Perez Bridge"}, {"index": 252, "h_idx": 2, "t_idx": 1, "r_idx": 2, "score": 1.0, "intrain": false, "r": "P131", "title": "Judge Perez Bridge"}, {"index": 252, "h_idx": 2, "t_idx": 16, "r_idx": 4, "score": 1.0, "intrain": false, "r": "P150", "title": "Judge Perez Bridge"}, {"index": 252, "h_idx": 3, "t_idx": 1, "r_idx": 1, "score": 1.0, "intrain": false, "r": "P17", "title": "Judge Perez Bridge"}, {"index": 252, "h_idx": 3, "t_idx": 2, "r_idx": 2, "score": 1.0, "intrain": false, "r": "P131", "title": "Judge Perez Bridge"}, {"index": 252, "h_idx": 6, "t_idx": 1, "r_idx": 1, "score": 1.0, "intrain": false, "r": "P17", "title": "Judge Perez Bridge"}, {"index": 252, "h_idx": 7, "t_idx": 1, "r_idx": 1, "score": 1.0, "intrain": false, "r": "P17", "title": "Judge Perez Bridge"}, {"index": 252, "h_idx": 12, "t_idx": 1, "r_idx": 1, "score": 1.0, "intrain": false, "r": "P17", "title": "Judge Perez Bridge"}, {"index": 252, "h_idx": 16, "t_idx": 1, "r_idx": 1, "score": 1.0, "intrain": false, "r": "P17", "title": "Judge Perez Bridge"}, {"index": 252, "h_idx": 16, "t_idx": 2, "r_idx": 2, "score": 1.0, "intrain": false, "r": "P131", "title": "Judge Perez Bridge"}, {"index": 253, "h_idx": 0, "t_idx": 4, "r_idx": 15, "score": 1.0, "intrain": false, "r": "P571", "title": "Engineers Museum"}, {"index": 253, "h_idx": 5, "t_idx": 3, "r_idx": 1, "score": 1.0, "intrain": false, "r": "P17", "title": "Engineers Museum"}, {"index": 253, "h_idx": 6, "t_idx": 3, "r_idx": 1, "score": 1.0, "intrain": false, "r": "P17", "title": "Engineers Museum"}, {"index": 253, "h_idx": 14, "t_idx": 3, "r_idx": 1, "score": 1.0, "intrain": false, "r": "P17", "title": "Engineers Museum"}, {"index": 253, "h_idx": 17, "t_idx": 3, "r_idx": 1, "score": 1.0, "intrain": false, "r": "P17", "title": "Engineers Museum"}, {"index": 254, "h_idx": 0, "t_idx": 2, "r_idx": 10, "score": 1.0, "intrain": false, "r": "P264", "title": "I, Jonathan"}, {"index": 255, "h_idx": 0, "t_idx": 1, "r_idx": 7, "score": 1.0, "intrain": false, "r": "P569", "title": "Omega (singer)"}, {"index": 255, "h_idx": 4, "t_idx": 5, "r_idx": 1, "score": 1.0, "intrain": false, "r": "P17", "title": "Omega (singer)"}, {"index": 255, "h_idx": 4, "t_idx": 5, "r_idx": 2, "score": 1.0, "intrain": false, "r": "P131", "title": "Omega (singer)"}, {"index": 255, "h_idx": 5, "t_idx": 4, "r_idx": 4, "score": 1.0, "intrain": false, "r": "P150", "title": "Omega (singer)"}, {"index": 256, "h_idx": 0, "t_idx": 1, "r_idx": 7, "score": 1.0, "intrain": false, "r": "P569", "title": "Fiona Mont"}, {"index": 256, "h_idx": 2, "t_idx": 3, "r_idx": 1, "score": 1.0, "intrain": false, "r": "P17", "title": "Fiona Mont"}, {"index": 256, "h_idx": 7, "t_idx": 6, "r_idx": 21, "score": 1.0, "intrain": false, "r": "P30", "title": "Fiona Mont"}, {"index": 256, "h_idx": 8, "t_idx": 6, "r_idx": 21, "score": 1.0, "intrain": false, "r": "P30", "title": "Fiona Mont"}, {"index": 256, "h_idx": 9, "t_idx": 6, "r_idx": 21, "score": 1.0, "intrain": false, "r": "P30", "title": "Fiona Mont"}, {"index": 256, "h_idx": 10, "t_idx": 6, "r_idx": 21, "score": 1.0, "intrain": false, "r": "P30", "title": "Fiona Mont"}, {"index": 256, "h_idx": 11, "t_idx": 6, "r_idx": 21, "score": 1.0, "intrain": false, "r": "P30", "title": "Fiona Mont"}, {"index": 256, "h_idx": 12, "t_idx": 6, "r_idx": 21, "score": 1.0, "intrain": false, "r": "P30", "title": "Fiona Mont"}, {"index": 257, "h_idx": 0, "t_idx": 1, "r_idx": 3, "score": 1.0, "intrain": false, "r": "P27", "title": "Martin Masella"}, {"index": 257, "h_idx": 0, "t_idx": 6, "r_idx": 16, "score": 1.0, "intrain": false, "r": "P54", "title": "Martin Masella"}, {"index": 258, "h_idx": 0, "t_idx": 2, "r_idx": 1, "score": 1.0, "intrain": false, "r": "P17", "title": "Grand Case-Esp\u00e9rance Airport"}, {"index": 258, "h_idx": 0, "t_idx": 10, "r_idx": 1, "score": 1.0, "intrain": false, "r": "P17", "title": "Grand Case-Esp\u00e9rance Airport"}, {"index": 258, "h_idx": 1, "t_idx": 10, "r_idx": 1, "score": 1.0, "intrain": false, "r": "P17", "title": "Grand Case-Esp\u00e9rance Airport"}, {"index": 258, "h_idx": 8, "t_idx": 10, "r_idx": 1, "score": 1.0, "intrain": false, "r": "P17", "title": "Grand Case-Esp\u00e9rance Airport"}, {"index": 259, "h_idx": 2, "t_idx": 1, "r_idx": 3, "score": 1.0, "intrain": false, "r": "P27", "title": "El Dorado World Tour"}, {"index": 259, "h_idx": 3, "t_idx": 2, "r_idx": 6, "score": 1.0, "intrain": false, "r": "P175", "title": "El Dorado World Tour"}, {"index": 259, "h_idx": 11, "t_idx": 12, "r_idx": 1, "score": 1.0, "intrain": false, "r": "P17", "title": "El Dorado World Tour"}, {"index": 259, "h_idx": 13, "t_idx": 14, "r_idx": 1, "score": 1.0, "intrain": false, "r": "P17", "title": "El Dorado World Tour"}, {"index": 261, "h_idx": 2, "t_idx": 1, "r_idx": 31, "score": 1.0, "intrain": false, "r": "P400", "title": "Tales of Legendia"}, {"index": 262, "h_idx": 0, "t_idx": 1, "r_idx": 7, "score": 1.0, "intrain": false, "r": "P569", "title": "Ma Huateng"}, {"index": 262, "h_idx": 5, "t_idx": 4, "r_idx": 12, "score": 1.0, "intrain": false, "r": "P361", "title": "Ma Huateng"}, {"index": 263, "h_idx": 0, "t_idx": 3, "r_idx": 1, "score": 1.0, "intrain": false, "r": "P17", "title": "Gibbs, Tennessee"}, {"index": 263, "h_idx": 1, "t_idx": 2, "r_idx": 2, "score": 1.0, "intrain": false, "r": "P131", "title": "Gibbs, Tennessee"}, {"index": 263, "h_idx": 1, "t_idx": 3, "r_idx": 1, "score": 1.0, "intrain": false, "r": "P17", "title": "Gibbs, Tennessee"}, {"index": 263, "h_idx": 2, "t_idx": 1, "r_idx": 4, "score": 1.0, "intrain": false, "r": "P150", "title": "Gibbs, Tennessee"}, {"index": 263, "h_idx": 2, "t_idx": 3, "r_idx": 1, "score": 1.0, "intrain": false, "r": "P17", "title": "Gibbs, Tennessee"}, {"index": 263, "h_idx": 2, "t_idx": 3, "r_idx": 2, "score": 1.0, "intrain": false, "r": "P131", "title": "Gibbs, Tennessee"}, {"index": 263, "h_idx": 3, "t_idx": 2, "r_idx": 4, "score": 1.0, "intrain": false, "r": "P150", "title": "Gibbs, Tennessee"}, {"index": 263, "h_idx": 6, "t_idx": 3, "r_idx": 1, "score": 1.0, "intrain": false, "r": "P17", "title": "Gibbs, Tennessee"}, {"index": 263, "h_idx": 7, "t_idx": 1, "r_idx": 2, "score": 1.0, "intrain": false, "r": "P131", "title": "Gibbs, Tennessee"}, {"index": 263, "h_idx": 7, "t_idx": 3, "r_idx": 1, "score": 1.0, "intrain": false, "r": "P17", "title": "Gibbs, Tennessee"}, {"index": 263, "h_idx": 10, "t_idx": 3, "r_idx": 1, "score": 1.0, "intrain": false, "r": "P17", "title": "Gibbs, Tennessee"}, {"index": 263, "h_idx": 11, "t_idx": 3, "r_idx": 1, "score": 1.0, "intrain": false, "r": "P17", "title": "Gibbs, Tennessee"}, {"index": 263, "h_idx": 12, "t_idx": 3, "r_idx": 1, "score": 1.0, "intrain": false, "r": "P17", "title": "Gibbs, Tennessee"}, {"index": 263, "h_idx": 13, "t_idx": 3, "r_idx": 1, "score": 1.0, "intrain": false, "r": "P17", "title": "Gibbs, Tennessee"}, {"index": 264, "h_idx": 0, "t_idx": 1, "r_idx": 7, "score": 1.0, "intrain": false, "r": "P569", "title": "Bob Harlow"}, {"index": 264, "h_idx": 0, "t_idx": 2, "r_idx": 8, "score": 1.0, "intrain": false, "r": "P570", "title": "Bob Harlow"}, {"index": 264, "h_idx": 0, "t_idx": 4, "r_idx": 14, "score": 1.0, "intrain": false, "r": "P19", "title": "Bob Harlow"}, {"index": 264, "h_idx": 3, "t_idx": 5, "r_idx": 4, "score": 1.0, "intrain": false, "r": "P150", "title": "Bob Harlow"}, {"index": 264, "h_idx": 4, "t_idx": 3, "r_idx": 1, "score": 1.0, "intrain": false, "r": "P17", "title": "Bob Harlow"}, {"index": 264, "h_idx": 5, "t_idx": 3, "r_idx": 1, "score": 1.0, "intrain": false, "r": "P17", "title": "Bob Harlow"}, {"index": 264, "h_idx": 5, "t_idx": 3, "r_idx": 2, "score": 1.0, "intrain": false, "r": "P131", "title": "Bob Harlow"}, {"index": 265, "h_idx": 0, "t_idx": 1, "r_idx": 7, "score": 1.0, "intrain": false, "r": "P569", "title": "Steven Chaytor"}, {"index": 265, "h_idx": 0, "t_idx": 3, "r_idx": 17, "score": 1.0, "intrain": false, "r": "P102", "title": "Steven Chaytor"}, {"index": 265, "h_idx": 0, "t_idx": 9, "r_idx": 25, "score": 1.0, "intrain": false, "r": "P69", "title": "Steven Chaytor"}, {"index": 265, "h_idx": 0, "t_idx": 11, "r_idx": 25, "score": 1.0, "intrain": false, "r": "P69", "title": "Steven Chaytor"}, {"index": 265, "h_idx": 0, "t_idx": 22, "r_idx": 17, "score": 1.0, "intrain": false, "r": "P102", "title": "Steven Chaytor"}, {"index": 266, "h_idx": 0, "t_idx": 1, "r_idx": 7, "score": 1.0, "intrain": false, "r": "P569", "title": "Egon Krenz"}, {"index": 266, "h_idx": 0, "t_idx": 6, "r_idx": 17, "score": 1.0, "intrain": false, "r": "P102", "title": "Egon Krenz"}, {"index": 266, "h_idx": 0, "t_idx": 7, "r_idx": 3, "score": 1.0, "intrain": false, "r": "P27", "title": "Egon Krenz"}, {"index": 266, "h_idx": 5, "t_idx": 6, "r_idx": 17, "score": 1.0, "intrain": false, "r": "P102", "title": "Egon Krenz"}, {"index": 266, "h_idx": 6, "t_idx": 7, "r_idx": 1, "score": 1.0, "intrain": false, "r": "P17", "title": "Egon Krenz"}, {"index": 266, "h_idx": 15, "t_idx": 16, "r_idx": 2, "score": 1.0, "intrain": false, "r": "P131", "title": "Egon Krenz"}, {"index": 267, "h_idx": 0, "t_idx": 1, "r_idx": 1, "score": 1.0, "intrain": false, "r": "P17", "title": "Saigon River"}, {"index": 267, "h_idx": 0, "t_idx": 6, "r_idx": 61, "score": 1.0, "intrain": false, "r": "P403", "title": "Saigon River"}, {"index": 267, "h_idx": 2, "t_idx": 1, "r_idx": 1, "score": 1.0, "intrain": false, "r": "P17", "title": "Saigon River"}, {"index": 267, "h_idx": 6, "t_idx": 1, "r_idx": 77, "score": 1.0, "intrain": false, "r": "P205", "title": "Saigon River"}, {"index": 267, "h_idx": 8, "t_idx": 1, "r_idx": 1, "score": 1.0, "intrain": false, "r": "P17", "title": "Saigon River"}, {"index": 267, "h_idx": 11, "t_idx": 1, "r_idx": 1, "score": 1.0, "intrain": false, "r": "P17", "title": "Saigon River"}, {"index": 267, "h_idx": 14, "t_idx": 1, "r_idx": 1, "score": 1.0, "intrain": false, "r": "P17", "title": "Saigon River"}, {"index": 267, "h_idx": 15, "t_idx": 1, "r_idx": 1, "score": 1.0, "intrain": false, "r": "P17", "title": "Saigon River"}, {"index": 267, "h_idx": 17, "t_idx": 1, "r_idx": 1, "score": 1.0, "intrain": false, "r": "P17", "title": "Saigon River"}, {"index": 268, "h_idx": 0, "t_idx": 4, "r_idx": 1, "score": 1.0, "intrain": false, "r": "P17", "title": "Mundo Maya International Airport"}, {"index": 268, "h_idx": 2, "t_idx": 4, "r_idx": 1, "score": 1.0, "intrain": false, "r": "P17", "title": "Mundo Maya International Airport"}, {"index": 268, "h_idx": 5, "t_idx": 4, "r_idx": 1, "score": 1.0, "intrain": false, "r": "P17", "title": "Mundo Maya International Airport"}, {"index": 269, "h_idx": 0, "t_idx": 6, "r_idx": 1, "score": 1.0, "intrain": false, "r": "P17", "title": "Cornelia Fort Airpark"}, {"index": 269, "h_idx": 0, "t_idx": 8, "r_idx": 1, "score": 1.0, "intrain": false, "r": "P17", "title": "Cornelia Fort Airpark"}, {"index": 269, "h_idx": 3, "t_idx": 6, "r_idx": 1, "score": 1.0, "intrain": false, "r": "P17", "title": "Cornelia Fort Airpark"}, {"index": 269, "h_idx": 3, "t_idx": 8, "r_idx": 1, "score": 1.0, "intrain": false, "r": "P17", "title": "Cornelia Fort Airpark"}, {"index": 269, "h_idx": 4, "t_idx": 5, "r_idx": 2, "score": 1.0, "intrain": false, "r": "P131", "title": "Cornelia Fort Airpark"}, {"index": 269, "h_idx": 4, "t_idx": 6, "r_idx": 1, "score": 1.0, "intrain": false, "r": "P17", "title": "Cornelia Fort Airpark"}, {"index": 269, "h_idx": 4, "t_idx": 8, "r_idx": 1, "score": 1.0, "intrain": false, "r": "P17", "title": "Cornelia Fort Airpark"}, {"index": 269, "h_idx": 5, "t_idx": 4, "r_idx": 4, "score": 1.0, "intrain": false, "r": "P150", "title": "Cornelia Fort Airpark"}, {"index": 269, "h_idx": 5, "t_idx": 6, "r_idx": 1, "score": 1.0, "intrain": false, "r": "P17", "title": "Cornelia Fort Airpark"}, {"index": 269, "h_idx": 5, "t_idx": 6, "r_idx": 2, "score": 1.0, "intrain": false, "r": "P131", "title": "Cornelia Fort Airpark"}, {"index": 269, "h_idx": 5, "t_idx": 8, "r_idx": 1, "score": 1.0, "intrain": false, "r": "P17", "title": "Cornelia Fort Airpark"}, {"index": 269, "h_idx": 5, "t_idx": 8, "r_idx": 2, "score": 1.0, "intrain": false, "r": "P131", "title": "Cornelia Fort Airpark"}, {"index": 269, "h_idx": 6, "t_idx": 5, "r_idx": 4, "score": 1.0, "intrain": false, "r": "P150", "title": "Cornelia Fort Airpark"}, {"index": 269, "h_idx": 8, "t_idx": 5, "r_idx": 4, "score": 1.0, "intrain": false, "r": "P150", "title": "Cornelia Fort Airpark"}, {"index": 269, "h_idx": 15, "t_idx": 6, "r_idx": 1, "score": 1.0, "intrain": false, "r": "P17", "title": "Cornelia Fort Airpark"}, {"index": 269, "h_idx": 15, "t_idx": 8, "r_idx": 1, "score": 1.0, "intrain": false, "r": "P17", "title": "Cornelia Fort Airpark"}, {"index": 269, "h_idx": 18, "t_idx": 6, "r_idx": 1, "score": 1.0, "intrain": false, "r": "P17", "title": "Cornelia Fort Airpark"}, {"index": 269, "h_idx": 18, "t_idx": 8, "r_idx": 1, "score": 1.0, "intrain": false, "r": "P17", "title": "Cornelia Fort Airpark"}, {"index": 270, "h_idx": 0, "t_idx": 2, "r_idx": 8, "score": 1.0, "intrain": false, "r": "P570", "title": "Judith Westphalen"}, {"index": 270, "h_idx": 0, "t_idx": 4, "r_idx": 14, "score": 1.0, "intrain": false, "r": "P19", "title": "Judith Westphalen"}, {"index": 270, "h_idx": 0, "t_idx": 6, "r_idx": 7, "score": 1.0, "intrain": false, "r": "P569", "title": "Judith Westphalen"}, {"index": 270, "h_idx": 0, "t_idx": 16, "r_idx": 37, "score": 1.0, "intrain": false, "r": "P20", "title": "Judith Westphalen"}, {"index": 270, "h_idx": 0, "t_idx": 22, "r_idx": 8, "score": 1.0, "intrain": false, "r": "P570", "title": "Judith Westphalen"}, {"index": 270, "h_idx": 4, "t_idx": 5, "r_idx": 1, "score": 1.0, "intrain": false, "r": "P17", "title": "Judith Westphalen"}, {"index": 271, "h_idx": 0, "t_idx": 1, "r_idx": 5, "score": 1.0, "intrain": false, "r": "P577", "title": "Haseena Maan Jaayegi"}, {"index": 271, "h_idx": 0, "t_idx": 3, "r_idx": 74, "score": 1.0, "intrain": false, "r": "P364", "title": "Haseena Maan Jaayegi"}, {"index": 271, "h_idx": 0, "t_idx": 4, "r_idx": 28, "score": 1.0, "intrain": false, "r": "P57", "title": "Haseena Maan Jaayegi"}, {"index": 271, "h_idx": 0, "t_idx": 5, "r_idx": 9, "score": 1.0, "intrain": false, "r": "P161", "title": "Haseena Maan Jaayegi"}, {"index": 271, "h_idx": 0, "t_idx": 6, "r_idx": 9, "score": 1.0, "intrain": false, "r": "P161", "title": "Haseena Maan Jaayegi"}, {"index": 271, "h_idx": 0, "t_idx": 7, "r_idx": 9, "score": 1.0, "intrain": false, "r": "P161", "title": "Haseena Maan Jaayegi"}, {"index": 271, "h_idx": 0, "t_idx": 8, "r_idx": 9, "score": 1.0, "intrain": false, "r": "P161", "title": "Haseena Maan Jaayegi"}, {"index": 271, "h_idx": 0, "t_idx": 10, "r_idx": 9, "score": 1.0, "intrain": false, "r": "P161", "title": "Haseena Maan Jaayegi"}, {"index": 271, "h_idx": 0, "t_idx": 11, "r_idx": 9, "score": 1.0, "intrain": false, "r": "P161", "title": "Haseena Maan Jaayegi"}, {"index": 271, "h_idx": 0, "t_idx": 12, "r_idx": 9, "score": 1.0, "intrain": false, "r": "P161", "title": "Haseena Maan Jaayegi"}, {"index": 271, "h_idx": 14, "t_idx": 3, "r_idx": 74, "score": 1.0, "intrain": false, "r": "P364", "title": "Haseena Maan Jaayegi"}, {"index": 271, "h_idx": 14, "t_idx": 4, "r_idx": 28, "score": 1.0, "intrain": false, "r": "P57", "title": "Haseena Maan Jaayegi"}, {"index": 271, "h_idx": 14, "t_idx": 6, "r_idx": 9, "score": 1.0, "intrain": false, "r": "P161", "title": "Haseena Maan Jaayegi"}, {"index": 271, "h_idx": 14, "t_idx": 8, "r_idx": 9, "score": 1.0, "intrain": false, "r": "P161", "title": "Haseena Maan Jaayegi"}, {"index": 271, "h_idx": 14, "t_idx": 10, "r_idx": 9, "score": 1.0, "intrain": false, "r": "P161", "title": "Haseena Maan Jaayegi"}, {"index": 271, "h_idx": 14, "t_idx": 13, "r_idx": 5, "score": 1.0, "intrain": false, "r": "P577", "title": "Haseena Maan Jaayegi"}, {"index": 271, "h_idx": 18, "t_idx": 16, "r_idx": 5, "score": 1.0, "intrain": false, "r": "P577", "title": "Haseena Maan Jaayegi"}, {"index": 271, "h_idx": 20, "t_idx": 21, "r_idx": 5, "score": 1.0, "intrain": false, "r": "P577", "title": "Haseena Maan Jaayegi"}, {"index": 271, "h_idx": 23, "t_idx": 24, "r_idx": 5, "score": 1.0, "intrain": false, "r": "P577", "title": "Haseena Maan Jaayegi"}, {"index": 272, "h_idx": 0, "t_idx": 2, "r_idx": 55, "score": 1.0, "intrain": false, "r": "P179", "title": "The Field Where I Died"}, {"index": 272, "h_idx": 0, "t_idx": 3, "r_idx": 53, "score": 1.0, "intrain": false, "r": "P58", "title": "The Field Where I Died"}, {"index": 272, "h_idx": 0, "t_idx": 4, "r_idx": 53, "score": 1.0, "intrain": false, "r": "P58", "title": "The Field Where I Died"}, {"index": 272, "h_idx": 0, "t_idx": 5, "r_idx": 28, "score": 1.0, "intrain": false, "r": "P57", "title": "The Field Where I Died"}, {"index": 272, "h_idx": 2, "t_idx": 1, "r_idx": 13, "score": 1.0, "intrain": false, "r": "P495", "title": "The Field Where I Died"}, {"index": 272, "h_idx": 2, "t_idx": 16, "r_idx": 9, "score": 1.0, "intrain": false, "r": "P161", "title": "The Field Where I Died"}, {"index": 272, "h_idx": 13, "t_idx": 2, "r_idx": 23, "score": 1.0, "intrain": false, "r": "P1441", "title": "The Field Where I Died"}, {"index": 272, "h_idx": 13, "t_idx": 12, "r_idx": 43, "score": 1.0, "intrain": false, "r": "P108", "title": "The Field Where I Died"}, {"index": 272, "h_idx": 13, "t_idx": 17, "r_idx": 23, "score": 1.0, "intrain": false, "r": "P1441", "title": "The Field Where I Died"}, {"index": 272, "h_idx": 15, "t_idx": 2, "r_idx": 23, "score": 1.0, "intrain": false, "r": "P1441", "title": "The Field Where I Died"}, {"index": 272, "h_idx": 15, "t_idx": 12, "r_idx": 43, "score": 1.0, "intrain": false, "r": "P108", "title": "The Field Where I Died"}, {"index": 272, "h_idx": 15, "t_idx": 16, "r_idx": 6, "score": 1.0, "intrain": false, "r": "P175", "title": "The Field Where I Died"}, {"index": 272, "h_idx": 15, "t_idx": 17, "r_idx": 23, "score": 1.0, "intrain": false, "r": "P1441", "title": "The Field Where I Died"}, {"index": 272, "h_idx": 17, "t_idx": 5, "r_idx": 28, "score": 1.0, "intrain": false, "r": "P57", "title": "The Field Where I Died"}, {"index": 272, "h_idx": 17, "t_idx": 15, "r_idx": 46, "score": 1.0, "intrain": false, "r": "P674", "title": "The Field Where I Died"}, {"index": 272, "h_idx": 17, "t_idx": 16, "r_idx": 9, "score": 1.0, "intrain": false, "r": "P161", "title": "The Field Where I Died"}, {"index": 273, "h_idx": 0, "t_idx": 1, "r_idx": 7, "score": 1.0, "intrain": false, "r": "P569", "title": "Otto Siffling"}, {"index": 273, "h_idx": 0, "t_idx": 2, "r_idx": 8, "score": 1.0, "intrain": false, "r": "P570", "title": "Otto Siffling"}, {"index": 273, "h_idx": 0, "t_idx": 3, "r_idx": 3, "score": 1.0, "intrain": false, "r": "P27", "title": "Otto Siffling"}, {"index": 273, "h_idx": 0, "t_idx": 4, "r_idx": 16, "score": 1.0, "intrain": false, "r": "P54", "title": "Otto Siffling"}, {"index": 273, "h_idx": 0, "t_idx": 9, "r_idx": 32, "score": 1.0, "intrain": false, "r": "P1344", "title": "Otto Siffling"}, {"index": 274, "h_idx": 0, "t_idx": 2, "r_idx": 18, "score": 1.0, "intrain": false, "r": "P463", "title": "Foreign relations of Singapore"}, {"index": 274, "h_idx": 0, "t_idx": 4, "r_idx": 18, "score": 1.0, "intrain": false, "r": "P463", "title": "Foreign relations of Singapore"}, {"index": 274, "h_idx": 0, "t_idx": 15, "r_idx": 18, "score": 1.0, "intrain": false, "r": "P463", "title": "Foreign relations of Singapore"}, {"index": 274, "h_idx": 16, "t_idx": 2, "r_idx": 12, "score": 1.0, "intrain": false, "r": "P361", "title": "Foreign relations of Singapore"}, {"index": 274, "h_idx": 24, "t_idx": 2, "r_idx": 18, "score": 1.0, "intrain": false, "r": "P463", "title": "Foreign relations of Singapore"}, {"index": 275, "h_idx": 0, "t_idx": 8, "r_idx": 1, "score": 1.0, "intrain": false, "r": "P17", "title": "Great Neck School District"}, {"index": 275, "h_idx": 1, "t_idx": 8, "r_idx": 1, "score": 1.0, "intrain": false, "r": "P17", "title": "Great Neck School District"}, {"index": 275, "h_idx": 2, "t_idx": 8, "r_idx": 1, "score": 1.0, "intrain": false, "r": "P17", "title": "Great Neck School District"}, {"index": 275, "h_idx": 3, "t_idx": 8, "r_idx": 1, "score": 1.0, "intrain": false, "r": "P17", "title": "Great Neck School District"}, {"index": 275, "h_idx": 6, "t_idx": 7, "r_idx": 2, "score": 1.0, "intrain": false, "r": "P131", "title": "Great Neck School District"}, {"index": 275, "h_idx": 6, "t_idx": 8, "r_idx": 1, "score": 1.0, "intrain": false, "r": "P17", "title": "Great Neck School District"}, {"index": 275, "h_idx": 7, "t_idx": 8, "r_idx": 1, "score": 1.0, "intrain": false, "r": "P17", "title": "Great Neck School District"}, {"index": 275, "h_idx": 9, "t_idx": 8, "r_idx": 1, "score": 1.0, "intrain": false, "r": "P17", "title": "Great Neck School District"}, {"index": 275, "h_idx": 12, "t_idx": 8, "r_idx": 1, "score": 1.0, "intrain": false, "r": "P17", "title": "Great Neck School District"}, {"index": 276, "h_idx": 0, "t_idx": 1, "r_idx": 7, "score": 1.0, "intrain": false, "r": "P569", "title": "Madhur Bhandarkar"}, {"index": 276, "h_idx": 4, "t_idx": 5, "r_idx": 5, "score": 1.0, "intrain": false, "r": "P577", "title": "Madhur Bhandarkar"}, {"index": 276, "h_idx": 9, "t_idx": 8, "r_idx": 60, "score": 1.0, "intrain": false, "r": "P31", "title": "Madhur Bhandarkar"}, {"index": 276, "h_idx": 10, "t_idx": 11, "r_idx": 5, "score": 1.0, "intrain": false, "r": "P577", "title": "Madhur Bhandarkar"}, {"index": 276, "h_idx": 12, "t_idx": 0, "r_idx": 28, "score": 1.0, "intrain": false, "r": "P57", "title": "Madhur Bhandarkar"}, {"index": 276, "h_idx": 12, "t_idx": 2, "r_idx": 13, "score": 1.0, "intrain": false, "r": "P495", "title": "Madhur Bhandarkar"}, {"index": 276, "h_idx": 12, "t_idx": 13, "r_idx": 5, "score": 1.0, "intrain": false, "r": "P577", "title": "Madhur Bhandarkar"}, {"index": 276, "h_idx": 14, "t_idx": 15, "r_idx": 5, "score": 1.0, "intrain": false, "r": "P577", "title": "Madhur Bhandarkar"}, {"index": 276, "h_idx": 19, "t_idx": 20, "r_idx": 29, "score": 1.0, "intrain": false, "r": "P159", "title": "Madhur Bhandarkar"}, {"index": 276, "h_idx": 23, "t_idx": 2, "r_idx": 1, "score": 1.0, "intrain": false, "r": "P17", "title": "Madhur Bhandarkar"}, {"index": 277, "h_idx": 0, "t_idx": 1, "r_idx": 7, "score": 1.0, "intrain": false, "r": "P569", "title": "Marc Amsler"}, {"index": 277, "h_idx": 0, "t_idx": 2, "r_idx": 14, "score": 1.0, "intrain": false, "r": "P19", "title": "Marc Amsler"}, {"index": 277, "h_idx": 0, "t_idx": 4, "r_idx": 8, "score": 1.0, "intrain": false, "r": "P570", "title": "Marc Amsler"}, {"index": 277, "h_idx": 0, "t_idx": 6, "r_idx": 43, "score": 1.0, "intrain": false, "r": "P108", "title": "Marc Amsler"}, {"index": 277, "h_idx": 2, "t_idx": 3, "r_idx": 1, "score": 1.0, "intrain": false, "r": "P17", "title": "Marc Amsler"}, {"index": 277, "h_idx": 6, "t_idx": 7, "r_idx": 2, "score": 1.0, "intrain": false, "r": "P131", "title": "Marc Amsler"}, {"index": 277, "h_idx": 6, "t_idx": 7, "r_idx": 29, "score": 1.0, "intrain": false, "r": "P159", "title": "Marc Amsler"}, {"index": 280, "h_idx": 2, "t_idx": 17, "r_idx": 4, "score": 1.0, "intrain": false, "r": "P150", "title": "Gaucho"}, {"index": 280, "h_idx": 5, "t_idx": 3, "r_idx": 11, "score": 1.0, "intrain": false, "r": "P527", "title": "Gaucho"}, {"index": 280, "h_idx": 17, "t_idx": 1, "r_idx": 1, "score": 1.0, "intrain": false, "r": "P17", "title": "Gaucho"}, {"index": 280, "h_idx": 17, "t_idx": 1, "r_idx": 2, "score": 1.0, "intrain": false, "r": "P131", "title": "Gaucho"}, {"index": 280, "h_idx": 17, "t_idx": 2, "r_idx": 1, "score": 1.0, "intrain": false, "r": "P17", "title": "Gaucho"}, {"index": 280, "h_idx": 17, "t_idx": 2, "r_idx": 2, "score": 1.0, "intrain": false, "r": "P131", "title": "Gaucho"}, {"index": 281, "h_idx": 0, "t_idx": 1, "r_idx": 7, "score": 1.0, "intrain": false, "r": "P569", "title": "Tim Russert"}, {"index": 281, "h_idx": 0, "t_idx": 2, "r_idx": 8, "score": 1.0, "intrain": false, "r": "P570", "title": "Tim Russert"}, {"index": 281, "h_idx": 10, "t_idx": 5, "r_idx": 52, "score": 1.0, "intrain": false, "r": "P449", "title": "Tim Russert"}, {"index": 282, "h_idx": 0, "t_idx": 1, "r_idx": 7, "score": 1.0, "intrain": false, "r": "P569", "title": "Gabriel Santos (swimmer)"}, {"index": 282, "h_idx": 0, "t_idx": 2, "r_idx": 3, "score": 1.0, "intrain": false, "r": "P27", "title": "Gabriel Santos (swimmer)"}, {"index": 282, "h_idx": 0, "t_idx": 13, "r_idx": 3, "score": 1.0, "intrain": false, "r": "P27", "title": "Gabriel Santos (swimmer)"}, {"index": 282, "h_idx": 8, "t_idx": 13, "r_idx": 3, "score": 1.0, "intrain": false, "r": "P27", "title": "Gabriel Santos (swimmer)"}, {"index": 282, "h_idx": 9, "t_idx": 13, "r_idx": 3, "score": 1.0, "intrain": false, "r": "P27", "title": "Gabriel Santos (swimmer)"}, {"index": 283, "h_idx": 0, "t_idx": 3, "r_idx": 54, "score": 1.0, "intrain": false, "r": "P35", "title": "President of Yugoslavia"}, {"index": 283, "h_idx": 0, "t_idx": 14, "r_idx": 48, "score": 1.0, "intrain": false, "r": "P194", "title": "President of Yugoslavia"}, {"index": 283, "h_idx": 0, "t_idx": 19, "r_idx": 54, "score": 1.0, "intrain": false, "r": "P35", "title": "President of Yugoslavia"}, {"index": 283, "h_idx": 3, "t_idx": 0, "r_idx": 3, "score": 1.0, "intrain": false, "r": "P27", "title": "President of Yugoslavia"}, {"index": 283, "h_idx": 3, "t_idx": 5, "r_idx": 8, "score": 1.0, "intrain": false, "r": "P570", "title": "President of Yugoslavia"}, {"index": 283, "h_idx": 14, "t_idx": 0, "r_idx": 24, "score": 1.0, "intrain": false, "r": "P1001", "title": "President of Yugoslavia"}, {"index": 283, "h_idx": 19, "t_idx": 0, "r_idx": 3, "score": 1.0, "intrain": false, "r": "P27", "title": "President of Yugoslavia"}, {"index": 284, "h_idx": 16, "t_idx": 12, "r_idx": 1, "score": 1.0, "intrain": false, "r": "P17", "title": "Deanolis sublimbalis"}, {"index": 285, "h_idx": 0, "t_idx": 2, "r_idx": 5, "score": 1.0, "intrain": false, "r": "P577", "title": "Civilization Phaze III"}, {"index": 285, "h_idx": 4, "t_idx": 3, "r_idx": 5, "score": 1.0, "intrain": false, "r": "P577", "title": "Civilization Phaze III"}, {"index": 285, "h_idx": 5, "t_idx": 6, "r_idx": 5, "score": 1.0, "intrain": false, "r": "P577", "title": "Civilization Phaze III"}, {"index": 285, "h_idx": 8, "t_idx": 1, "r_idx": 57, "score": 1.0, "intrain": false, "r": "P162", "title": "Civilization Phaze III"}, {"index": 285, "h_idx": 8, "t_idx": 6, "r_idx": 5, "score": 1.0, "intrain": false, "r": "P577", "title": "Civilization Phaze III"}, {"index": 285, "h_idx": 8, "t_idx": 7, "r_idx": 5, "score": 1.0, "intrain": false, "r": "P577", "title": "Civilization Phaze III"}, {"index": 285, "h_idx": 11, "t_idx": 1, "r_idx": 57, "score": 1.0, "intrain": false, "r": "P162", "title": "Civilization Phaze III"}, {"index": 287, "h_idx": 0, "t_idx": 1, "r_idx": 7, "score": 1.0, "intrain": false, "r": "P569", "title": "Braja Kishore Tripathy"}, {"index": 287, "h_idx": 0, "t_idx": 3, "r_idx": 3, "score": 1.0, "intrain": false, "r": "P27", "title": "Braja Kishore Tripathy"}, {"index": 287, "h_idx": 0, "t_idx": 6, "r_idx": 17, "score": 1.0, "intrain": false, "r": "P102", "title": "Braja Kishore Tripathy"}, {"index": 287, "h_idx": 0, "t_idx": 8, "r_idx": 17, "score": 1.0, "intrain": false, "r": "P102", "title": "Braja Kishore Tripathy"}, {"index": 287, "h_idx": 3, "t_idx": 2, "r_idx": 48, "score": 1.0, "intrain": false, "r": "P194", "title": "Braja Kishore Tripathy"}, {"index": 287, "h_idx": 3, "t_idx": 5, "r_idx": 4, "score": 1.0, "intrain": false, "r": "P150", "title": "Braja Kishore Tripathy"}, {"index": 287, "h_idx": 3, "t_idx": 11, "r_idx": 4, "score": 1.0, "intrain": false, "r": "P150", "title": "Braja Kishore Tripathy"}, {"index": 287, "h_idx": 4, "t_idx": 3, "r_idx": 1, "score": 1.0, "intrain": false, "r": "P17", "title": "Braja Kishore Tripathy"}, {"index": 287, "h_idx": 5, "t_idx": 3, "r_idx": 1, "score": 1.0, "intrain": false, "r": "P17", "title": "Braja Kishore Tripathy"}, {"index": 287, "h_idx": 6, "t_idx": 3, "r_idx": 1, "score": 1.0, "intrain": false, "r": "P17", "title": "Braja Kishore Tripathy"}, {"index": 287, "h_idx": 8, "t_idx": 3, "r_idx": 1, "score": 1.0, "intrain": false, "r": "P17", "title": "Braja Kishore Tripathy"}, {"index": 287, "h_idx": 11, "t_idx": 3, "r_idx": 1, "score": 1.0, "intrain": false, "r": "P17", "title": "Braja Kishore Tripathy"}, {"index": 287, "h_idx": 11, "t_idx": 3, "r_idx": 2, "score": 1.0, "intrain": false, "r": "P131", "title": "Braja Kishore Tripathy"}, {"index": 287, "h_idx": 12, "t_idx": 3, "r_idx": 1, "score": 1.0, "intrain": false, "r": "P17", "title": "Braja Kishore Tripathy"}, {"index": 288, "h_idx": 0, "t_idx": 1, "r_idx": 22, "score": 1.0, "intrain": false, "r": "P50", "title": "Jean Santeuil"}, {"index": 288, "h_idx": 14, "t_idx": 15, "r_idx": 1, "score": 1.0, "intrain": false, "r": "P17", "title": "Jean Santeuil"}, {"index": 289, "h_idx": 2, "t_idx": 14, "r_idx": 11, "score": 1.0, "intrain": false, "r": "P527", "title": "The Nextwave Sessions"}, {"index": 290, "h_idx": 0, "t_idx": 1, "r_idx": 7, "score": 1.0, "intrain": false, "r": "P569", "title": "Alien Sun"}, {"index": 290, "h_idx": 12, "t_idx": 10, "r_idx": 5, "score": 1.0, "intrain": false, "r": "P577", "title": "Alien Sun"}, {"index": 290, "h_idx": 12, "t_idx": 11, "r_idx": 28, "score": 1.0, "intrain": false, "r": "P57", "title": "Alien Sun"}, {"index": 293, "h_idx": 13, "t_idx": 8, "r_idx": 1, "score": 1.0, "intrain": false, "r": "P17", "title": "United States Senate Watergate Committee"}, {"index": 293, "h_idx": 13, "t_idx": 8, "r_idx": 2, "score": 1.0, "intrain": false, "r": "P131", "title": "United States Senate Watergate Committee"}, {"index": 294, "h_idx": 0, "t_idx": 1, "r_idx": 7, "score": 1.0, "intrain": false, "r": "P569", "title": "Stephen O'Brien"}, {"index": 294, "h_idx": 0, "t_idx": 14, "r_idx": 17, "score": 1.0, "intrain": false, "r": "P102", "title": "Stephen O'Brien"}, {"index": 295, "h_idx": 24, "t_idx": 1, "r_idx": 1, "score": 1.0, "intrain": false, "r": "P17", "title": "SolarStrong"}, {"index": 295, "h_idx": 26, "t_idx": 1, "r_idx": 1, "score": 1.0, "intrain": false, "r": "P17", "title": "SolarStrong"}, {"index": 295, "h_idx": 27, "t_idx": 1, "r_idx": 1, "score": 1.0, "intrain": false, "r": "P17", "title": "SolarStrong"}, {"index": 296, "h_idx": 0, "t_idx": 3, "r_idx": 62, "score": 1.0, "intrain": false, "r": "P580", "title": "Diplomacy of the American Civil War"}, {"index": 296, "h_idx": 10, "t_idx": 7, "r_idx": 3, "score": 1.0, "intrain": false, "r": "P27", "title": "Diplomacy of the American Civil War"}, {"index": 297, "h_idx": 0, "t_idx": 2, "r_idx": 29, "score": 1.0, "intrain": false, "r": "P159", "title": "Shutterstock"}, {"index": 297, "h_idx": 0, "t_idx": 3, "r_idx": 15, "score": 1.0, "intrain": false, "r": "P571", "title": "Shutterstock"}, {"index": 297, "h_idx": 0, "t_idx": 4, "r_idx": 65, "score": 1.0, "intrain": false, "r": "P112", "title": "Shutterstock"}, {"index": 298, "h_idx": 0, "t_idx": 4, "r_idx": 1, "score": 1.0, "intrain": false, "r": "P17", "title": "Balaclava, Grey County, Ontario"}, {"index": 298, "h_idx": 1, "t_idx": 2, "r_idx": 2, "score": 1.0, "intrain": false, "r": "P131", "title": "Balaclava, Grey County, Ontario"}, {"index": 298, "h_idx": 1, "t_idx": 4, "r_idx": 1, "score": 1.0, "intrain": false, "r": "P17", "title": "Balaclava, Grey County, Ontario"}, {"index": 298, "h_idx": 2, "t_idx": 3, "r_idx": 2, "score": 1.0, "intrain": false, "r": "P131", "title": "Balaclava, Grey County, Ontario"}, {"index": 298, "h_idx": 2, "t_idx": 4, "r_idx": 1, "score": 1.0, "intrain": false, "r": "P17", "title": "Balaclava, Grey County, Ontario"}, {"index": 298, "h_idx": 3, "t_idx": 2, "r_idx": 4, "score": 1.0, "intrain": false, "r": "P150", "title": "Balaclava, Grey County, Ontario"}, {"index": 298, "h_idx": 3, "t_idx": 4, "r_idx": 1, "score": 1.0, "intrain": false, "r": "P17", "title": "Balaclava, Grey County, Ontario"}, {"index": 298, "h_idx": 3, "t_idx": 4, "r_idx": 2, "score": 1.0, "intrain": false, "r": "P131", "title": "Balaclava, Grey County, Ontario"}, {"index": 298, "h_idx": 4, "t_idx": 3, "r_idx": 4, "score": 1.0, "intrain": false, "r": "P150", "title": "Balaclava, Grey County, Ontario"}, {"index": 298, "h_idx": 19, "t_idx": 4, "r_idx": 1, "score": 1.0, "intrain": false, "r": "P17", "title": "Balaclava, Grey County, Ontario"}, {"index": 298, "h_idx": 21, "t_idx": 4, "r_idx": 1, "score": 1.0, "intrain": false, "r": "P17", "title": "Balaclava, Grey County, Ontario"}, {"index": 298, "h_idx": 22, "t_idx": 4, "r_idx": 1, "score": 1.0, "intrain": false, "r": "P17", "title": "Balaclava, Grey County, Ontario"}, {"index": 298, "h_idx": 23, "t_idx": 24, "r_idx": 62, "score": 1.0, "intrain": false, "r": "P580", "title": "Balaclava, Grey County, Ontario"}, {"index": 298, "h_idx": 23, "t_idx": 25, "r_idx": 83, "score": 1.0, "intrain": false, "r": "P582", "title": "Balaclava, Grey County, Ontario"}, {"index": 298, "h_idx": 26, "t_idx": 23, "r_idx": 12, "score": 1.0, "intrain": false, "r": "P361", "title": "Balaclava, Grey County, Ontario"}, {"index": 298, "h_idx": 26, "t_idx": 27, "r_idx": 64, "score": 1.0, "intrain": false, "r": "P585", "title": "Balaclava, Grey County, Ontario"}, {"index": 299, "h_idx": 0, "t_idx": 2, "r_idx": 14, "score": 1.0, "intrain": false, "r": "P19", "title": "Jacques Folch-Ribas"}, {"index": 299, "h_idx": 0, "t_idx": 23, "r_idx": 18, "score": 1.0, "intrain": false, "r": "P463", "title": "Jacques Folch-Ribas"}, {"index": 299, "h_idx": 2, "t_idx": 3, "r_idx": 1, "score": 1.0, "intrain": false, "r": "P17", "title": "Jacques Folch-Ribas"}, {"index": 300, "h_idx": 0, "t_idx": 1, "r_idx": 23, "score": 1.0, "intrain": false, "r": "P1441", "title": "Stewie Griffin"}, {"index": 300, "h_idx": 0, "t_idx": 6, "r_idx": 35, "score": 1.0, "intrain": false, "r": "P170", "title": "Stewie Griffin"}, {"index": 300, "h_idx": 11, "t_idx": 1, "r_idx": 23, "score": 1.0, "intrain": false, "r": "P1441", "title": "Stewie Griffin"}, {"index": 300, "h_idx": 12, "t_idx": 1, "r_idx": 23, "score": 1.0, "intrain": false, "r": "P1441", "title": "Stewie Griffin"}, {"index": 300, "h_idx": 13, "t_idx": 1, "r_idx": 55, "score": 1.0, "intrain": false, "r": "P179", "title": "Stewie Griffin"}, {"index": 300, "h_idx": 14, "t_idx": 1, "r_idx": 23, "score": 1.0, "intrain": false, "r": "P1441", "title": "Stewie Griffin"}, {"index": 300, "h_idx": 15, "t_idx": 1, "r_idx": 23, "score": 1.0, "intrain": false, "r": "P1441", "title": "Stewie Griffin"}, {"index": 300, "h_idx": 16, "t_idx": 1, "r_idx": 23, "score": 1.0, "intrain": false, "r": "P1441", "title": "Stewie Griffin"}, {"index": 300, "h_idx": 17, "t_idx": 1, "r_idx": 23, "score": 1.0, "intrain": false, "r": "P1441", "title": "Stewie Griffin"}, {"index": 301, "h_idx": 0, "t_idx": 1, "r_idx": 7, "score": 1.0, "intrain": false, "r": "P569", "title": "Batgereliin M\u00f6ng\u00f6ntuyaa"}, {"index": 301, "h_idx": 0, "t_idx": 2, "r_idx": 14, "score": 1.0, "intrain": false, "r": "P19", "title": "Batgereliin M\u00f6ng\u00f6ntuyaa"}, {"index": 301, "h_idx": 0, "t_idx": 6, "r_idx": 32, "score": 1.0, "intrain": false, "r": "P1344", "title": "Batgereliin M\u00f6ng\u00f6ntuyaa"}, {"index": 302, "h_idx": 0, "t_idx": 4, "r_idx": 12, "score": 1.0, "intrain": false, "r": "P361", "title": "Sweet Sacrifice"}, {"index": 302, "h_idx": 2, "t_idx": 5, "r_idx": 11, "score": 1.0, "intrain": false, "r": "P527", "title": "Sweet Sacrifice"}, {"index": 302, "h_idx": 8, "t_idx": 4, "r_idx": 12, "score": 1.0, "intrain": false, "r": "P361", "title": "Sweet Sacrifice"}, {"index": 302, "h_idx": 10, "t_idx": 2, "r_idx": 6, "score": 1.0, "intrain": false, "r": "P175", "title": "Sweet Sacrifice"}, {"index": 302, "h_idx": 10, "t_idx": 11, "r_idx": 5, "score": 1.0, "intrain": false, "r": "P577", "title": "Sweet Sacrifice"}, {"index": 302, "h_idx": 17, "t_idx": 18, "r_idx": 60, "score": 1.0, "intrain": false, "r": "P31", "title": "Sweet Sacrifice"}, {"index": 303, "h_idx": 0, "t_idx": 2, "r_idx": 1, "score": 1.0, "intrain": false, "r": "P17", "title": "Dalby S\u00f6derskog National Park"}, {"index": 303, "h_idx": 1, "t_idx": 2, "r_idx": 1, "score": 1.0, "intrain": false, "r": "P17", "title": "Dalby S\u00f6derskog National Park"}, {"index": 303, "h_idx": 2, "t_idx": 1, "r_idx": 4, "score": 1.0, "intrain": false, "r": "P150", "title": "Dalby S\u00f6derskog National Park"}, {"index": 303, "h_idx": 3, "t_idx": 2, "r_idx": 1, "score": 1.0, "intrain": false, "r": "P17", "title": "Dalby S\u00f6derskog National Park"}, {"index": 303, "h_idx": 4, "t_idx": 2, "r_idx": 1, "score": 1.0, "intrain": false, "r": "P17", "title": "Dalby S\u00f6derskog National Park"}, {"index": 303, "h_idx": 6, "t_idx": 2, "r_idx": 1, "score": 1.0, "intrain": false, "r": "P17", "title": "Dalby S\u00f6derskog National Park"}, {"index": 304, "h_idx": 0, "t_idx": 1, "r_idx": 7, "score": 1.0, "intrain": false, "r": "P569", "title": "Isco"}, {"index": 304, "h_idx": 0, "t_idx": 3, "r_idx": 16, "score": 1.0, "intrain": false, "r": "P54", "title": "Isco"}, {"index": 304, "h_idx": 4, "t_idx": 14, "r_idx": 1, "score": 1.0, "intrain": false, "r": "P17", "title": "Isco"}, {"index": 305, "h_idx": 0, "t_idx": 4, "r_idx": 1, "score": 1.0, "intrain": false, "r": "P17", "title": "Don Mills"}, {"index": 305, "h_idx": 1, "t_idx": 4, "r_idx": 1, "score": 1.0, "intrain": false, "r": "P17", "title": "Don Mills"}, {"index": 305, "h_idx": 2, "t_idx": 4, "r_idx": 1, "score": 1.0, "intrain": false, "r": "P17", "title": "Don Mills"}, {"index": 305, "h_idx": 3, "t_idx": 4, "r_idx": 1, "score": 1.0, "intrain": false, "r": "P17", "title": "Don Mills"}, {"index": 305, "h_idx": 3, "t_idx": 4, "r_idx": 2, "score": 1.0, "intrain": false, "r": "P131", "title": "Don Mills"}, {"index": 305, "h_idx": 4, "t_idx": 3, "r_idx": 4, "score": 1.0, "intrain": false, "r": "P150", "title": "Don Mills"}, {"index": 305, "h_idx": 6, "t_idx": 4, "r_idx": 1, "score": 1.0, "intrain": false, "r": "P17", "title": "Don Mills"}, {"index": 305, "h_idx": 7, "t_idx": 4, "r_idx": 1, "score": 1.0, "intrain": false, "r": "P17", "title": "Don Mills"}, {"index": 305, "h_idx": 8, "t_idx": 4, "r_idx": 1, "score": 1.0, "intrain": false, "r": "P17", "title": "Don Mills"}, {"index": 305, "h_idx": 9, "t_idx": 4, "r_idx": 1, "score": 1.0, "intrain": false, "r": "P17", "title": "Don Mills"}, {"index": 305, "h_idx": 10, "t_idx": 4, "r_idx": 1, "score": 1.0, "intrain": false, "r": "P17", "title": "Don Mills"}, {"index": 306, "h_idx": 0, "t_idx": 1, "r_idx": 14, "score": 1.0, "intrain": false, "r": "P19", "title": "Juan Pablo Schiavi"}, {"index": 306, "h_idx": 0, "t_idx": 3, "r_idx": 3, "score": 1.0, "intrain": false, "r": "P27", "title": "Juan Pablo Schiavi"}, {"index": 306, "h_idx": 1, "t_idx": 3, "r_idx": 2, "score": 1.0, "intrain": false, "r": "P131", "title": "Juan Pablo Schiavi"}, {"index": 306, "h_idx": 3, "t_idx": 1, "r_idx": 4, "score": 1.0, "intrain": false, "r": "P150", "title": "Juan Pablo Schiavi"}, {"index": 306, "h_idx": 4, "t_idx": 3, "r_idx": 3, "score": 1.0, "intrain": false, "r": "P27", "title": "Juan Pablo Schiavi"}, {"index": 306, "h_idx": 18, "t_idx": 3, "r_idx": 3, "score": 1.0, "intrain": false, "r": "P27", "title": "Juan Pablo Schiavi"}, {"index": 306, "h_idx": 20, "t_idx": 3, "r_idx": 3, "score": 1.0, "intrain": false, "r": "P27", "title": "Juan Pablo Schiavi"}, {"index": 308, "h_idx": 1, "t_idx": 3, "r_idx": 1, "score": 1.0, "intrain": false, "r": "P17", "title": "Northern cavefish"}, {"index": 308, "h_idx": 1, "t_idx": 3, "r_idx": 2, "score": 1.0, "intrain": false, "r": "P131", "title": "Northern cavefish"}, {"index": 308, "h_idx": 2, "t_idx": 3, "r_idx": 1, "score": 1.0, "intrain": false, "r": "P17", "title": "Northern cavefish"}, {"index": 308, "h_idx": 2, "t_idx": 3, "r_idx": 2, "score": 1.0, "intrain": false, "r": "P131", "title": "Northern cavefish"}, {"index": 308, "h_idx": 3, "t_idx": 1, "r_idx": 4, "score": 1.0, "intrain": false, "r": "P150", "title": "Northern cavefish"}, {"index": 308, "h_idx": 3, "t_idx": 2, "r_idx": 4, "score": 1.0, "intrain": false, "r": "P150", "title": "Northern cavefish"}, {"index": 308, "h_idx": 10, "t_idx": 3, "r_idx": 1, "score": 1.0, "intrain": false, "r": "P17", "title": "Northern cavefish"}, {"index": 308, "h_idx": 11, "t_idx": 3, "r_idx": 1, "score": 1.0, "intrain": false, "r": "P17", "title": "Northern cavefish"}, {"index": 309, "h_idx": 5, "t_idx": 1, "r_idx": 38, "score": 1.0, "intrain": false, "r": "P1412", "title": "Arch of Octavius"}, {"index": 310, "h_idx": 3, "t_idx": 4, "r_idx": 1, "score": 1.0, "intrain": false, "r": "P17", "title": "Invasion of \u00c5land"}, {"index": 310, "h_idx": 9, "t_idx": 2, "r_idx": 12, "score": 1.0, "intrain": false, "r": "P361", "title": "Invasion of \u00c5land"}, {"index": 311, "h_idx": 0, "t_idx": 1, "r_idx": 23, "score": 1.0, "intrain": false, "r": "P1441", "title": "Simpson family"}, {"index": 311, "h_idx": 0, "t_idx": 12, "r_idx": 35, "score": 1.0, "intrain": false, "r": "P170", "title": "Simpson family"}, {"index": 311, "h_idx": 1, "t_idx": 3, "r_idx": 46, "score": 1.0, "intrain": false, "r": "P674", "title": "Simpson family"}, {"index": 311, "h_idx": 1, "t_idx": 4, "r_idx": 46, "score": 1.0, "intrain": false, "r": "P674", "title": "Simpson family"}, {"index": 311, "h_idx": 1, "t_idx": 6, "r_idx": 46, "score": 1.0, "intrain": false, "r": "P674", "title": "Simpson family"}, {"index": 311, "h_idx": 1, "t_idx": 8, "r_idx": 46, "score": 1.0, "intrain": false, "r": "P674", "title": "Simpson family"}, {"index": 311, "h_idx": 1, "t_idx": 12, "r_idx": 35, "score": 1.0, "intrain": false, "r": "P170", "title": "Simpson family"}, {"index": 311, "h_idx": 2, "t_idx": 12, "r_idx": 35, "score": 1.0, "intrain": false, "r": "P170", "title": "Simpson family"}, {"index": 311, "h_idx": 3, "t_idx": 1, "r_idx": 23, "score": 1.0, "intrain": false, "r": "P1441", "title": "Simpson family"}, {"index": 311, "h_idx": 3, "t_idx": 12, "r_idx": 35, "score": 1.0, "intrain": false, "r": "P170", "title": "Simpson family"}, {"index": 311, "h_idx": 4, "t_idx": 1, "r_idx": 23, "score": 1.0, "intrain": false, "r": "P1441", "title": "Simpson family"}, {"index": 311, "h_idx": 4, "t_idx": 12, "r_idx": 35, "score": 1.0, "intrain": false, "r": "P170", "title": "Simpson family"}, {"index": 311, "h_idx": 6, "t_idx": 1, "r_idx": 23, "score": 1.0, "intrain": false, "r": "P1441", "title": "Simpson family"}, {"index": 311, "h_idx": 6, "t_idx": 12, "r_idx": 35, "score": 1.0, "intrain": false, "r": "P170", "title": "Simpson family"}, {"index": 311, "h_idx": 7, "t_idx": 1, "r_idx": 23, "score": 1.0, "intrain": false, "r": "P1441", "title": "Simpson family"}, {"index": 311, "h_idx": 7, "t_idx": 12, "r_idx": 35, "score": 1.0, "intrain": false, "r": "P170", "title": "Simpson family"}, {"index": 311, "h_idx": 8, "t_idx": 1, "r_idx": 23, "score": 1.0, "intrain": false, "r": "P1441", "title": "Simpson family"}, {"index": 311, "h_idx": 8, "t_idx": 12, "r_idx": 35, "score": 1.0, "intrain": false, "r": "P170", "title": "Simpson family"}, {"index": 311, "h_idx": 13, "t_idx": 12, "r_idx": 35, "score": 1.0, "intrain": false, "r": "P170", "title": "Simpson family"}, {"index": 311, "h_idx": 14, "t_idx": 11, "r_idx": 1, "score": 1.0, "intrain": false, "r": "P17", "title": "Simpson family"}, {"index": 311, "h_idx": 21, "t_idx": 26, "r_idx": 19, "score": 1.0, "intrain": false, "r": "P3373", "title": "Simpson family"}, {"index": 311, "h_idx": 25, "t_idx": 12, "r_idx": 35, "score": 1.0, "intrain": false, "r": "P170", "title": "Simpson family"}, {"index": 312, "h_idx": 0, "t_idx": 1, "r_idx": 7, "score": 1.0, "intrain": false, "r": "P569", "title": "Jeanne Combs"}, {"index": 312, "h_idx": 0, "t_idx": 8, "r_idx": 14, "score": 1.0, "intrain": false, "r": "P19", "title": "Jeanne Combs"}, {"index": 312, "h_idx": 0, "t_idx": 10, "r_idx": 25, "score": 1.0, "intrain": false, "r": "P69", "title": "Jeanne Combs"}, {"index": 312, "h_idx": 0, "t_idx": 12, "r_idx": 25, "score": 1.0, "intrain": false, "r": "P69", "title": "Jeanne Combs"}, {"index": 312, "h_idx": 2, "t_idx": 3, "r_idx": 4, "score": 1.0, "intrain": false, "r": "P150", "title": "Jeanne Combs"}, {"index": 312, "h_idx": 2, "t_idx": 9, "r_idx": 4, "score": 1.0, "intrain": false, "r": "P150", "title": "Jeanne Combs"}, {"index": 312, "h_idx": 3, "t_idx": 2, "r_idx": 1, "score": 1.0, "intrain": false, "r": "P17", "title": "Jeanne Combs"}, {"index": 312, "h_idx": 3, "t_idx": 2, "r_idx": 2, "score": 1.0, "intrain": false, "r": "P131", "title": "Jeanne Combs"}, {"index": 312, "h_idx": 3, "t_idx": 5, "r_idx": 48, "score": 1.0, "intrain": false, "r": "P194", "title": "Jeanne Combs"}, {"index": 312, "h_idx": 4, "t_idx": 2, "r_idx": 1, "score": 1.0, "intrain": false, "r": "P17", "title": "Jeanne Combs"}, {"index": 312, "h_idx": 5, "t_idx": 3, "r_idx": 24, "score": 1.0, "intrain": false, "r": "P1001", "title": "Jeanne Combs"}, {"index": 312, "h_idx": 17, "t_idx": 2, "r_idx": 1, "score": 1.0, "intrain": false, "r": "P17", "title": "Jeanne Combs"}, {"index": 313, "h_idx": 0, "t_idx": 1, "r_idx": 5, "score": 1.0, "intrain": false, "r": "P577", "title": "Tecumseh (film)"}, {"index": 313, "h_idx": 0, "t_idx": 3, "r_idx": 28, "score": 1.0, "intrain": false, "r": "P57", "title": "Tecumseh (film)"}, {"index": 313, "h_idx": 0, "t_idx": 4, "r_idx": 9, "score": 1.0, "intrain": false, "r": "P161", "title": "Tecumseh (film)"}, {"index": 313, "h_idx": 0, "t_idx": 5, "r_idx": 9, "score": 1.0, "intrain": false, "r": "P161", "title": "Tecumseh (film)"}, {"index": 313, "h_idx": 0, "t_idx": 6, "r_idx": 9, "score": 1.0, "intrain": false, "r": "P161", "title": "Tecumseh (film)"}, {"index": 314, "h_idx": 0, "t_idx": 2, "r_idx": 1, "score": 1.0, "intrain": false, "r": "P17", "title": "Temporary North-West Council"}, {"index": 314, "h_idx": 1, "t_idx": 2, "r_idx": 1, "score": 1.0, "intrain": false, "r": "P17", "title": "Temporary North-West Council"}, {"index": 314, "h_idx": 2, "t_idx": 1, "r_idx": 4, "score": 1.0, "intrain": false, "r": "P150", "title": "Temporary North-West Council"}, {"index": 314, "h_idx": 5, "t_idx": 2, "r_idx": 1, "score": 1.0, "intrain": false, "r": "P17", "title": "Temporary North-West Council"}, {"index": 314, "h_idx": 6, "t_idx": 2, "r_idx": 1, "score": 1.0, "intrain": false, "r": "P17", "title": "Temporary North-West Council"}, {"index": 315, "h_idx": 14, "t_idx": 9, "r_idx": 12, "score": 1.0, "intrain": false, "r": "P361", "title": "Re\u015fadiye-class battleship"}, {"index": 316, "h_idx": 0, "t_idx": 2, "r_idx": 14, "score": 1.0, "intrain": false, "r": "P19", "title": "Mohamed Abou El-Ghar"}, {"index": 316, "h_idx": 0, "t_idx": 3, "r_idx": 3, "score": 1.0, "intrain": false, "r": "P27", "title": "Mohamed Abou El-Ghar"}, {"index": 316, "h_idx": 6, "t_idx": 3, "r_idx": 3, "score": 1.0, "intrain": false, "r": "P27", "title": "Mohamed Abou El-Ghar"}, {"index": 316, "h_idx": 11, "t_idx": 3, "r_idx": 3, "score": 1.0, "intrain": false, "r": "P27", "title": "Mohamed Abou El-Ghar"}, {"index": 316, "h_idx": 12, "t_idx": 3, "r_idx": 3, "score": 1.0, "intrain": false, "r": "P27", "title": "Mohamed Abou El-Ghar"}, {"index": 317, "h_idx": 0, "t_idx": 1, "r_idx": 7, "score": 1.0, "intrain": false, "r": "P569", "title": "Satyam Sankaramanchi"}, {"index": 317, "h_idx": 0, "t_idx": 2, "r_idx": 8, "score": 1.0, "intrain": false, "r": "P570", "title": "Satyam Sankaramanchi"}, {"index": 317, "h_idx": 3, "t_idx": 6, "r_idx": 1, "score": 1.0, "intrain": false, "r": "P17", "title": "Satyam Sankaramanchi"}, {"index": 317, "h_idx": 4, "t_idx": 5, "r_idx": 2, "score": 1.0, "intrain": false, "r": "P131", "title": "Satyam Sankaramanchi"}, {"index": 317, "h_idx": 4, "t_idx": 6, "r_idx": 1, "score": 1.0, "intrain": false, "r": "P17", "title": "Satyam Sankaramanchi"}, {"index": 317, "h_idx": 5, "t_idx": 6, "r_idx": 1, "score": 1.0, "intrain": false, "r": "P17", "title": "Satyam Sankaramanchi"}, {"index": 317, "h_idx": 5, "t_idx": 6, "r_idx": 2, "score": 1.0, "intrain": false, "r": "P131", "title": "Satyam Sankaramanchi"}, {"index": 317, "h_idx": 6, "t_idx": 5, "r_idx": 4, "score": 1.0, "intrain": false, "r": "P150", "title": "Satyam Sankaramanchi"}, {"index": 319, "h_idx": 0, "t_idx": 1, "r_idx": 7, "score": 1.0, "intrain": false, "r": "P569", "title": "Mark Arnold (actor)"}, {"index": 319, "h_idx": 0, "t_idx": 2, "r_idx": 14, "score": 1.0, "intrain": false, "r": "P19", "title": "Mark Arnold (actor)"}, {"index": 319, "h_idx": 6, "t_idx": 4, "r_idx": 1, "score": 1.0, "intrain": false, "r": "P17", "title": "Mark Arnold (actor)"}, {"index": 319, "h_idx": 7, "t_idx": 6, "r_idx": 52, "score": 1.0, "intrain": false, "r": "P449", "title": "Mark Arnold (actor)"}, {"index": 319, "h_idx": 26, "t_idx": 25, "r_idx": 5, "score": 1.0, "intrain": false, "r": "P577", "title": "Mark Arnold (actor)"}, {"index": 320, "h_idx": 0, "t_idx": 3, "r_idx": 1, "score": 1.0, "intrain": false, "r": "P17", "title": "Falmouth, Indiana"}, {"index": 320, "h_idx": 1, "t_idx": 3, "r_idx": 1, "score": 1.0, "intrain": false, "r": "P17", "title": "Falmouth, Indiana"}, {"index": 320, "h_idx": 1, "t_idx": 4, "r_idx": 2, "score": 1.0, "intrain": false, "r": "P131", "title": "Falmouth, Indiana"}, {"index": 320, "h_idx": 2, "t_idx": 3, "r_idx": 1, "score": 1.0, "intrain": false, "r": "P17", "title": "Falmouth, Indiana"}, {"index": 320, "h_idx": 3, "t_idx": 4, "r_idx": 4, "score": 1.0, "intrain": false, "r": "P150", "title": "Falmouth, Indiana"}, {"index": 320, "h_idx": 4, "t_idx": 1, "r_idx": 4, "score": 1.0, "intrain": false, "r": "P150", "title": "Falmouth, Indiana"}, {"index": 320, "h_idx": 4, "t_idx": 2, "r_idx": 4, "score": 1.0, "intrain": false, "r": "P150", "title": "Falmouth, Indiana"}, {"index": 320, "h_idx": 4, "t_idx": 3, "r_idx": 1, "score": 1.0, "intrain": false, "r": "P17", "title": "Falmouth, Indiana"}, {"index": 320, "h_idx": 4, "t_idx": 3, "r_idx": 2, "score": 1.0, "intrain": false, "r": "P131", "title": "Falmouth, Indiana"}, {"index": 320, "h_idx": 4, "t_idx": 9, "r_idx": 4, "score": 1.0, "intrain": false, "r": "P150", "title": "Falmouth, Indiana"}, {"index": 320, "h_idx": 5, "t_idx": 3, "r_idx": 1, "score": 1.0, "intrain": false, "r": "P17", "title": "Falmouth, Indiana"}, {"index": 320, "h_idx": 6, "t_idx": 3, "r_idx": 1, "score": 1.0, "intrain": false, "r": "P17", "title": "Falmouth, Indiana"}, {"index": 320, "h_idx": 7, "t_idx": 3, "r_idx": 1, "score": 1.0, "intrain": false, "r": "P17", "title": "Falmouth, Indiana"}, {"index": 320, "h_idx": 9, "t_idx": 3, "r_idx": 1, "score": 1.0, "intrain": false, "r": "P17", "title": "Falmouth, Indiana"}, {"index": 320, "h_idx": 9, "t_idx": 4, "r_idx": 2, "score": 1.0, "intrain": false, "r": "P131", "title": "Falmouth, Indiana"}, {"index": 320, "h_idx": 11, "t_idx": 3, "r_idx": 1, "score": 1.0, "intrain": false, "r": "P17", "title": "Falmouth, Indiana"}, {"index": 320, "h_idx": 12, "t_idx": 3, "r_idx": 1, "score": 1.0, "intrain": false, "r": "P17", "title": "Falmouth, Indiana"}, {"index": 322, "h_idx": 0, "t_idx": 3, "r_idx": 15, "score": 1.0, "intrain": false, "r": "P571", "title": "Caixa Geral de Dep\u00f3sitos"}, {"index": 323, "h_idx": 0, "t_idx": 4, "r_idx": 15, "score": 1.0, "intrain": false, "r": "P571", "title": "Darkthrone"}, {"index": 323, "h_idx": 2, "t_idx": 3, "r_idx": 1, "score": 1.0, "intrain": false, "r": "P17", "title": "Darkthrone"}, {"index": 324, "h_idx": 0, "t_idx": 16, "r_idx": 37, "score": 1.0, "intrain": false, "r": "P20", "title": "Georg Maurer"}, {"index": 324, "h_idx": 4, "t_idx": 5, "r_idx": 1, "score": 1.0, "intrain": false, "r": "P17", "title": "Georg Maurer"}, {"index": 324, "h_idx": 4, "t_idx": 6, "r_idx": 1, "score": 1.0, "intrain": false, "r": "P17", "title": "Georg Maurer"}, {"index": 325, "h_idx": 1, "t_idx": 0, "r_idx": 43, "score": 1.0, "intrain": false, "r": "P108", "title": "Anton Wassmuth"}, {"index": 326, "h_idx": 0, "t_idx": 1, "r_idx": 7, "score": 1.0, "intrain": false, "r": "P569", "title": "Guy Millner"}, {"index": 326, "h_idx": 0, "t_idx": 3, "r_idx": 17, "score": 1.0, "intrain": false, "r": "P102", "title": "Guy Millner"}, {"index": 326, "h_idx": 0, "t_idx": 6, "r_idx": 3, "score": 1.0, "intrain": false, "r": "P27", "title": "Guy Millner"}, {"index": 326, "h_idx": 2, "t_idx": 4, "r_idx": 4, "score": 1.0, "intrain": false, "r": "P150", "title": "Guy Millner"}, {"index": 326, "h_idx": 3, "t_idx": 6, "r_idx": 1, "score": 1.0, "intrain": false, "r": "P17", "title": "Guy Millner"}, {"index": 326, "h_idx": 4, "t_idx": 6, "r_idx": 1, "score": 1.0, "intrain": false, "r": "P17", "title": "Guy Millner"}, {"index": 326, "h_idx": 4, "t_idx": 6, "r_idx": 2, "score": 1.0, "intrain": false, "r": "P131", "title": "Guy Millner"}, {"index": 326, "h_idx": 6, "t_idx": 4, "r_idx": 4, "score": 1.0, "intrain": false, "r": "P150", "title": "Guy Millner"}, {"index": 326, "h_idx": 11, "t_idx": 2, "r_idx": 3, "score": 1.0, "intrain": false, "r": "P27", "title": "Guy Millner"}, {"index": 326, "h_idx": 11, "t_idx": 6, "r_idx": 3, "score": 1.0, "intrain": false, "r": "P27", "title": "Guy Millner"}, {"index": 326, "h_idx": 15, "t_idx": 6, "r_idx": 1, "score": 1.0, "intrain": false, "r": "P17", "title": "Guy Millner"}, {"index": 326, "h_idx": 17, "t_idx": 2, "r_idx": 3, "score": 1.0, "intrain": false, "r": "P27", "title": "Guy Millner"}, {"index": 326, "h_idx": 17, "t_idx": 6, "r_idx": 3, "score": 1.0, "intrain": false, "r": "P27", "title": "Guy Millner"}, {"index": 327, "h_idx": 0, "t_idx": 10, "r_idx": 8, "score": 1.0, "intrain": false, "r": "P570", "title": "Salima Pasha"}, {"index": 328, "h_idx": 0, "t_idx": 1, "r_idx": 7, "score": 1.0, "intrain": false, "r": "P569", "title": "Mallikarjun Goud"}, {"index": 328, "h_idx": 0, "t_idx": 2, "r_idx": 8, "score": 1.0, "intrain": false, "r": "P570", "title": "Mallikarjun Goud"}, {"index": 328, "h_idx": 0, "t_idx": 11, "r_idx": 3, "score": 1.0, "intrain": false, "r": "P27", "title": "Mallikarjun Goud"}, {"index": 328, "h_idx": 11, "t_idx": 4, "r_idx": 48, "score": 1.0, "intrain": false, "r": "P194", "title": "Mallikarjun Goud"}, {"index": 328, "h_idx": 12, "t_idx": 11, "r_idx": 1, "score": 1.0, "intrain": false, "r": "P17", "title": "Mallikarjun Goud"}, {"index": 329, "h_idx": 0, "t_idx": 4, "r_idx": 11, "score": 1.0, "intrain": false, "r": "P527", "title": "Qango (band)"}, {"index": 329, "h_idx": 18, "t_idx": 16, "r_idx": 1, "score": 1.0, "intrain": false, "r": "P17", "title": "Qango (band)"}, {"index": 330, "h_idx": 8, "t_idx": 2, "r_idx": 1, "score": 1.0, "intrain": false, "r": "P17", "title": "Semliki River"}, {"index": 330, "h_idx": 9, "t_idx": 2, "r_idx": 1, "score": 1.0, "intrain": false, "r": "P17", "title": "Semliki River"}, {"index": 331, "h_idx": 0, "t_idx": 1, "r_idx": 2, "score": 1.0, "intrain": false, "r": "P131", "title": "List of Governors of Illinois"}, {"index": 331, "h_idx": 0, "t_idx": 2, "r_idx": 48, "score": 1.0, "intrain": false, "r": "P194", "title": "List of Governors of Illinois"}, {"index": 331, "h_idx": 1, "t_idx": 0, "r_idx": 4, "score": 1.0, "intrain": false, "r": "P150", "title": "List of Governors of Illinois"}, {"index": 331, "h_idx": 2, "t_idx": 0, "r_idx": 24, "score": 1.0, "intrain": false, "r": "P1001", "title": "List of Governors of Illinois"}, {"index": 332, "h_idx": 0, "t_idx": 2, "r_idx": 35, "score": 1.0, "intrain": false, "r": "P170", "title": "Mad Men"}, {"index": 332, "h_idx": 0, "t_idx": 4, "r_idx": 62, "score": 1.0, "intrain": false, "r": "P580", "title": "Mad Men"}, {"index": 332, "h_idx": 0, "t_idx": 5, "r_idx": 52, "score": 1.0, "intrain": false, "r": "P449", "title": "Mad Men"}, {"index": 332, "h_idx": 0, "t_idx": 12, "r_idx": 85, "score": 1.0, "intrain": false, "r": "P840", "title": "Mad Men"}, {"index": 332, "h_idx": 0, "t_idx": 21, "r_idx": 9, "score": 1.0, "intrain": false, "r": "P161", "title": "Mad Men"}, {"index": 332, "h_idx": 20, "t_idx": 2, "r_idx": 35, "score": 1.0, "intrain": false, "r": "P170", "title": "Mad Men"}, {"index": 333, "h_idx": 0, "t_idx": 3, "r_idx": 2, "score": 1.0, "intrain": false, "r": "P131", "title": "Little Miami High School"}, {"index": 333, "h_idx": 0, "t_idx": 4, "r_idx": 1, "score": 1.0, "intrain": false, "r": "P17", "title": "Little Miami High School"}, {"index": 333, "h_idx": 1, "t_idx": 4, "r_idx": 1, "score": 1.0, "intrain": false, "r": "P17", "title": "Little Miami High School"}, {"index": 333, "h_idx": 2, "t_idx": 4, "r_idx": 1, "score": 1.0, "intrain": false, "r": "P17", "title": "Little Miami High School"}, {"index": 333, "h_idx": 3, "t_idx": 4, "r_idx": 1, "score": 1.0, "intrain": false, "r": "P17", "title": "Little Miami High School"}, {"index": 333, "h_idx": 3, "t_idx": 4, "r_idx": 2, "score": 1.0, "intrain": false, "r": "P131", "title": "Little Miami High School"}, {"index": 333, "h_idx": 3, "t_idx": 8, "r_idx": 4, "score": 1.0, "intrain": false, "r": "P150", "title": "Little Miami High School"}, {"index": 333, "h_idx": 4, "t_idx": 3, "r_idx": 4, "score": 1.0, "intrain": false, "r": "P150", "title": "Little Miami High School"}, {"index": 333, "h_idx": 5, "t_idx": 4, "r_idx": 1, "score": 1.0, "intrain": false, "r": "P17", "title": "Little Miami High School"}, {"index": 333, "h_idx": 5, "t_idx": 8, "r_idx": 2, "score": 1.0, "intrain": false, "r": "P131", "title": "Little Miami High School"}, {"index": 333, "h_idx": 6, "t_idx": 4, "r_idx": 1, "score": 1.0, "intrain": false, "r": "P17", "title": "Little Miami High School"}, {"index": 333, "h_idx": 6, "t_idx": 8, "r_idx": 2, "score": 1.0, "intrain": false, "r": "P131", "title": "Little Miami High School"}, {"index": 333, "h_idx": 7, "t_idx": 3, "r_idx": 2, "score": 1.0, "intrain": false, "r": "P131", "title": "Little Miami High School"}, {"index": 333, "h_idx": 7, "t_idx": 4, "r_idx": 1, "score": 1.0, "intrain": false, "r": "P17", "title": "Little Miami High School"}, {"index": 333, "h_idx": 7, "t_idx": 8, "r_idx": 2, "score": 1.0, "intrain": false, "r": "P131", "title": "Little Miami High School"}, {"index": 333, "h_idx": 8, "t_idx": 3, "r_idx": 2, "score": 1.0, "intrain": false, "r": "P131", "title": "Little Miami High School"}, {"index": 333, "h_idx": 8, "t_idx": 4, "r_idx": 1, "score": 1.0, "intrain": false, "r": "P17", "title": "Little Miami High School"}, {"index": 334, "h_idx": 7, "t_idx": 6, "r_idx": 5, "score": 1.0, "intrain": false, "r": "P577", "title": "Farm Journal"}, {"index": 335, "h_idx": 0, "t_idx": 2, "r_idx": 5, "score": 1.0, "intrain": false, "r": "P577", "title": "Mere Sanam"}, {"index": 335, "h_idx": 0, "t_idx": 4, "r_idx": 9, "score": 1.0, "intrain": false, "r": "P161", "title": "Mere Sanam"}, {"index": 335, "h_idx": 0, "t_idx": 5, "r_idx": 9, "score": 1.0, "intrain": false, "r": "P161", "title": "Mere Sanam"}, {"index": 335, "h_idx": 0, "t_idx": 6, "r_idx": 9, "score": 1.0, "intrain": false, "r": "P161", "title": "Mere Sanam"}, {"index": 335, "h_idx": 0, "t_idx": 7, "r_idx": 9, "score": 1.0, "intrain": false, "r": "P161", "title": "Mere Sanam"}, {"index": 335, "h_idx": 0, "t_idx": 8, "r_idx": 9, "score": 1.0, "intrain": false, "r": "P161", "title": "Mere Sanam"}, {"index": 335, "h_idx": 0, "t_idx": 20, "r_idx": 28, "score": 1.0, "intrain": false, "r": "P57", "title": "Mere Sanam"}, {"index": 335, "h_idx": 0, "t_idx": 21, "r_idx": 9, "score": 1.0, "intrain": false, "r": "P161", "title": "Mere Sanam"}, {"index": 335, "h_idx": 0, "t_idx": 22, "r_idx": 9, "score": 1.0, "intrain": false, "r": "P161", "title": "Mere Sanam"}, {"index": 335, "h_idx": 0, "t_idx": 23, "r_idx": 9, "score": 1.0, "intrain": false, "r": "P161", "title": "Mere Sanam"}, {"index": 335, "h_idx": 18, "t_idx": 19, "r_idx": 5, "score": 1.0, "intrain": false, "r": "P577", "title": "Mere Sanam"}, {"index": 335, "h_idx": 18, "t_idx": 20, "r_idx": 28, "score": 1.0, "intrain": false, "r": "P57", "title": "Mere Sanam"}, {"index": 336, "h_idx": 0, "t_idx": 3, "r_idx": 15, "score": 1.0, "intrain": false, "r": "P571", "title": "Dribbling Darts"}, {"index": 336, "h_idx": 2, "t_idx": 1, "r_idx": 1, "score": 1.0, "intrain": false, "r": "P17", "title": "Dribbling Darts"}, {"index": 336, "h_idx": 9, "t_idx": 1, "r_idx": 1, "score": 1.0, "intrain": false, "r": "P17", "title": "Dribbling Darts"}, {"index": 337, "h_idx": 11, "t_idx": 4, "r_idx": 77, "score": 1.0, "intrain": false, "r": "P205", "title": "Ivangorod Fortress"}, {"index": 338, "h_idx": 0, "t_idx": 5, "r_idx": 15, "score": 1.0, "intrain": false, "r": "P571", "title": "Madison Academic Magnet High School"}, {"index": 339, "h_idx": 0, "t_idx": 1, "r_idx": 7, "score": 1.0, "intrain": false, "r": "P569", "title": "Karl Zsigmondy"}, {"index": 339, "h_idx": 0, "t_idx": 2, "r_idx": 8, "score": 1.0, "intrain": false, "r": "P570", "title": "Karl Zsigmondy"}, {"index": 339, "h_idx": 0, "t_idx": 5, "r_idx": 30, "score": 1.0, "intrain": false, "r": "P22", "title": "Karl Zsigmondy"}, {"index": 339, "h_idx": 0, "t_idx": 6, "r_idx": 14, "score": 1.0, "intrain": false, "r": "P19", "title": "Karl Zsigmondy"}, {"index": 339, "h_idx": 5, "t_idx": 0, "r_idx": 20, "score": 1.0, "intrain": false, "r": "P40", "title": "Karl Zsigmondy"}, {"index": 339, "h_idx": 5, "t_idx": 24, "r_idx": 20, "score": 1.0, "intrain": false, "r": "P40", "title": "Karl Zsigmondy"}, {"index": 339, "h_idx": 6, "t_idx": 7, "r_idx": 1, "score": 1.0, "intrain": false, "r": "P17", "title": "Karl Zsigmondy"}, {"index": 339, "h_idx": 6, "t_idx": 9, "r_idx": 1, "score": 1.0, "intrain": false, "r": "P17", "title": "Karl Zsigmondy"}, {"index": 339, "h_idx": 8, "t_idx": 9, "r_idx": 1, "score": 1.0, "intrain": false, "r": "P17", "title": "Karl Zsigmondy"}, {"index": 339, "h_idx": 8, "t_idx": 9, "r_idx": 2, "score": 1.0, "intrain": false, "r": "P131", "title": "Karl Zsigmondy"}, {"index": 339, "h_idx": 11, "t_idx": 7, "r_idx": 1, "score": 1.0, "intrain": false, "r": "P17", "title": "Karl Zsigmondy"}, {"index": 339, "h_idx": 24, "t_idx": 0, "r_idx": 19, "score": 1.0, "intrain": false, "r": "P3373", "title": "Karl Zsigmondy"}, {"index": 339, "h_idx": 24, "t_idx": 5, "r_idx": 30, "score": 1.0, "intrain": false, "r": "P22", "title": "Karl Zsigmondy"}, {"index": 339, "h_idx": 24, "t_idx": 26, "r_idx": 19, "score": 1.0, "intrain": false, "r": "P3373", "title": "Karl Zsigmondy"}, {"index": 340, "h_idx": 1, "t_idx": 2, "r_idx": 1, "score": 1.0, "intrain": false, "r": "P17", "title": "Atassi family"}, {"index": 340, "h_idx": 5, "t_idx": 6, "r_idx": 15, "score": 1.0, "intrain": false, "r": "P571", "title": "Atassi family"}, {"index": 340, "h_idx": 7, "t_idx": 2, "r_idx": 3, "score": 1.0, "intrain": false, "r": "P27", "title": "Atassi family"}, {"index": 340, "h_idx": 11, "t_idx": 2, "r_idx": 3, "score": 1.0, "intrain": false, "r": "P27", "title": "Atassi family"}, {"index": 341, "h_idx": 0, "t_idx": 1, "r_idx": 7, "score": 1.0, "intrain": false, "r": "P569", "title": "Coley Wallace"}, {"index": 341, "h_idx": 0, "t_idx": 2, "r_idx": 8, "score": 1.0, "intrain": false, "r": "P570", "title": "Coley Wallace"}, {"index": 341, "h_idx": 0, "t_idx": 16, "r_idx": 8, "score": 1.0, "intrain": false, "r": "P570", "title": "Coley Wallace"}, {"index": 341, "h_idx": 0, "t_idx": 17, "r_idx": 37, "score": 1.0, "intrain": false, "r": "P20", "title": "Coley Wallace"}, {"index": 341, "h_idx": 6, "t_idx": 3, "r_idx": 1, "score": 1.0, "intrain": false, "r": "P17", "title": "Coley Wallace"}, {"index": 342, "h_idx": 0, "t_idx": 5, "r_idx": 15, "score": 1.0, "intrain": false, "r": "P571", "title": "Rhysently Granted"}, {"index": 342, "h_idx": 6, "t_idx": 1, "r_idx": 1, "score": 1.0, "intrain": false, "r": "P17", "title": "Rhysently Granted"}, {"index": 342, "h_idx": 8, "t_idx": 1, "r_idx": 1, "score": 1.0, "intrain": false, "r": "P17", "title": "Rhysently Granted"}, {"index": 343, "h_idx": 0, "t_idx": 1, "r_idx": 2, "score": 1.0, "intrain": false, "r": "P131", "title": "Newtownmountkennedy"}, {"index": 343, "h_idx": 0, "t_idx": 2, "r_idx": 1, "score": 1.0, "intrain": false, "r": "P17", "title": "Newtownmountkennedy"}, {"index": 343, "h_idx": 1, "t_idx": 2, "r_idx": 1, "score": 1.0, "intrain": false, "r": "P17", "title": "Newtownmountkennedy"}, {"index": 343, "h_idx": 2, "t_idx": 1, "r_idx": 4, "score": 1.0, "intrain": false, "r": "P150", "title": "Newtownmountkennedy"}, {"index": 343, "h_idx": 2, "t_idx": 8, "r_idx": 4, "score": 1.0, "intrain": false, "r": "P150", "title": "Newtownmountkennedy"}, {"index": 343, "h_idx": 3, "t_idx": 2, "r_idx": 1, "score": 1.0, "intrain": false, "r": "P17", "title": "Newtownmountkennedy"}, {"index": 343, "h_idx": 7, "t_idx": 2, "r_idx": 1, "score": 1.0, "intrain": false, "r": "P17", "title": "Newtownmountkennedy"}, {"index": 343, "h_idx": 21, "t_idx": 2, "r_idx": 1, "score": 1.0, "intrain": false, "r": "P17", "title": "Newtownmountkennedy"}, {"index": 344, "h_idx": 3, "t_idx": 9, "r_idx": 26, "score": 1.0, "intrain": false, "r": "P26", "title": "Kolobeng Mission"}, {"index": 344, "h_idx": 5, "t_idx": 4, "r_idx": 21, "score": 1.0, "intrain": false, "r": "P30", "title": "Kolobeng Mission"}, {"index": 344, "h_idx": 9, "t_idx": 3, "r_idx": 26, "score": 1.0, "intrain": false, "r": "P26", "title": "Kolobeng Mission"}, {"index": 344, "h_idx": 16, "t_idx": 5, "r_idx": 1, "score": 1.0, "intrain": false, "r": "P17", "title": "Kolobeng Mission"}, {"index": 345, "h_idx": 5, "t_idx": 4, "r_idx": 1, "score": 1.0, "intrain": false, "r": "P17", "title": "Schnecken"}, {"index": 345, "h_idx": 6, "t_idx": 4, "r_idx": 1, "score": 1.0, "intrain": false, "r": "P17", "title": "Schnecken"}, {"index": 346, "h_idx": 0, "t_idx": 3, "r_idx": 31, "score": 1.0, "intrain": false, "r": "P400", "title": "Konami Krazy Racers"}, {"index": 346, "h_idx": 0, "t_idx": 4, "r_idx": 31, "score": 1.0, "intrain": false, "r": "P400", "title": "Konami Krazy Racers"}, {"index": 346, "h_idx": 0, "t_idx": 5, "r_idx": 31, "score": 1.0, "intrain": false, "r": "P400", "title": "Konami Krazy Racers"}, {"index": 347, "h_idx": 2, "t_idx": 5, "r_idx": 10, "score": 1.0, "intrain": false, "r": "P264", "title": "Flash Gordon (soundtrack)"}, {"index": 348, "h_idx": 0, "t_idx": 2, "r_idx": 15, "score": 1.0, "intrain": false, "r": "P571", "title": "National Socialist Party of America"}, {"index": 348, "h_idx": 3, "t_idx": 0, "r_idx": 17, "score": 1.0, "intrain": false, "r": "P102", "title": "National Socialist Party of America"}, {"index": 348, "h_idx": 5, "t_idx": 6, "r_idx": 8, "score": 1.0, "intrain": false, "r": "P570", "title": "National Socialist Party of America"}, {"index": 349, "h_idx": 0, "t_idx": 1, "r_idx": 7, "score": 1.0, "intrain": false, "r": "P569", "title": "Dianna Hutts Aston"}, {"index": 349, "h_idx": 0, "t_idx": 3, "r_idx": 25, "score": 1.0, "intrain": false, "r": "P69", "title": "Dianna Hutts Aston"}, {"index": 349, "h_idx": 2, "t_idx": 10, "r_idx": 42, "score": 1.0, "intrain": false, "r": "P6", "title": "Dianna Hutts Aston"}, {"index": 349, "h_idx": 19, "t_idx": 10, "r_idx": 42, "score": 1.0, "intrain": false, "r": "P6", "title": "Dianna Hutts Aston"}, {"index": 349, "h_idx": 19, "t_idx": 21, "r_idx": 4, "score": 1.0, "intrain": false, "r": "P150", "title": "Dianna Hutts Aston"}, {"index": 351, "h_idx": 0, "t_idx": 6, "r_idx": 52, "score": 1.0, "intrain": false, "r": "P449", "title": "Lincoln Heights (TV series)"}, {"index": 351, "h_idx": 13, "t_idx": 1, "r_idx": 13, "score": 1.0, "intrain": false, "r": "P495", "title": "Lincoln Heights (TV series)"}, {"index": 352, "h_idx": 0, "t_idx": 8, "r_idx": 25, "score": 1.0, "intrain": false, "r": "P69", "title": "Joseph M. Kendall"}, {"index": 352, "h_idx": 0, "t_idx": 13, "r_idx": 17, "score": 1.0, "intrain": false, "r": "P102", "title": "Joseph M. Kendall"}, {"index": 352, "h_idx": 0, "t_idx": 23, "r_idx": 8, "score": 1.0, "intrain": false, "r": "P570", "title": "Joseph M. Kendall"}, {"index": 352, "h_idx": 3, "t_idx": 4, "r_idx": 4, "score": 1.0, "intrain": false, "r": "P150", "title": "Joseph M. Kendall"}, {"index": 352, "h_idx": 3, "t_idx": 12, "r_idx": 48, "score": 1.0, "intrain": false, "r": "P194", "title": "Joseph M. Kendall"}, {"index": 352, "h_idx": 4, "t_idx": 3, "r_idx": 1, "score": 1.0, "intrain": false, "r": "P17", "title": "Joseph M. Kendall"}, {"index": 352, "h_idx": 4, "t_idx": 3, "r_idx": 2, "score": 1.0, "intrain": false, "r": "P131", "title": "Joseph M. Kendall"}, {"index": 352, "h_idx": 6, "t_idx": 3, "r_idx": 1, "score": 1.0, "intrain": false, "r": "P17", "title": "Joseph M. Kendall"}, {"index": 352, "h_idx": 7, "t_idx": 3, "r_idx": 1, "score": 1.0, "intrain": false, "r": "P17", "title": "Joseph M. Kendall"}, {"index": 352, "h_idx": 11, "t_idx": 3, "r_idx": 24, "score": 1.0, "intrain": false, "r": "P1001", "title": "Joseph M. Kendall"}, {"index": 352, "h_idx": 12, "t_idx": 3, "r_idx": 1, "score": 1.0, "intrain": false, "r": "P17", "title": "Joseph M. Kendall"}, {"index": 352, "h_idx": 19, "t_idx": 3, "r_idx": 3, "score": 1.0, "intrain": false, "r": "P27", "title": "Joseph M. Kendall"}, {"index": 352, "h_idx": 22, "t_idx": 3, "r_idx": 1, "score": 1.0, "intrain": false, "r": "P17", "title": "Joseph M. Kendall"}, {"index": 353, "h_idx": 1, "t_idx": 2, "r_idx": 2, "score": 1.0, "intrain": false, "r": "P131", "title": "Alief, Houston"}, {"index": 353, "h_idx": 1, "t_idx": 3, "r_idx": 1, "score": 1.0, "intrain": false, "r": "P17", "title": "Alief, Houston"}, {"index": 353, "h_idx": 2, "t_idx": 1, "r_idx": 4, "score": 1.0, "intrain": false, "r": "P150", "title": "Alief, Houston"}, {"index": 353, "h_idx": 2, "t_idx": 3, "r_idx": 1, "score": 1.0, "intrain": false, "r": "P17", "title": "Alief, Houston"}, {"index": 353, "h_idx": 2, "t_idx": 3, "r_idx": 2, "score": 1.0, "intrain": false, "r": "P131", "title": "Alief, Houston"}, {"index": 353, "h_idx": 3, "t_idx": 2, "r_idx": 4, "score": 1.0, "intrain": false, "r": "P150", "title": "Alief, Houston"}, {"index": 353, "h_idx": 4, "t_idx": 3, "r_idx": 1, "score": 1.0, "intrain": false, "r": "P17", "title": "Alief, Houston"}, {"index": 353, "h_idx": 6, "t_idx": 3, "r_idx": 1, "score": 1.0, "intrain": false, "r": "P17", "title": "Alief, Houston"}, {"index": 353, "h_idx": 7, "t_idx": 3, "r_idx": 1, "score": 1.0, "intrain": false, "r": "P17", "title": "Alief, Houston"}, {"index": 353, "h_idx": 8, "t_idx": 3, "r_idx": 1, "score": 1.0, "intrain": false, "r": "P17", "title": "Alief, Houston"}, {"index": 353, "h_idx": 9, "t_idx": 3, "r_idx": 1, "score": 1.0, "intrain": false, "r": "P17", "title": "Alief, Houston"}, {"index": 353, "h_idx": 10, "t_idx": 3, "r_idx": 1, "score": 1.0, "intrain": false, "r": "P17", "title": "Alief, Houston"}, {"index": 353, "h_idx": 11, "t_idx": 3, "r_idx": 1, "score": 1.0, "intrain": false, "r": "P17", "title": "Alief, Houston"}, {"index": 354, "h_idx": 1, "t_idx": 3, "r_idx": 1, "score": 1.0, "intrain": false, "r": "P17", "title": "California, Maryland"}, {"index": 354, "h_idx": 2, "t_idx": 1, "r_idx": 4, "score": 1.0, "intrain": false, "r": "P150", "title": "California, Maryland"}, {"index": 354, "h_idx": 2, "t_idx": 3, "r_idx": 1, "score": 1.0, "intrain": false, "r": "P17", "title": "California, Maryland"}, {"index": 354, "h_idx": 2, "t_idx": 3, "r_idx": 2, "score": 1.0, "intrain": false, "r": "P131", "title": "California, Maryland"}, {"index": 354, "h_idx": 3, "t_idx": 2, "r_idx": 4, "score": 1.0, "intrain": false, "r": "P150", "title": "California, Maryland"}, {"index": 354, "h_idx": 8, "t_idx": 3, "r_idx": 1, "score": 1.0, "intrain": false, "r": "P17", "title": "California, Maryland"}, {"index": 354, "h_idx": 9, "t_idx": 3, "r_idx": 1, "score": 1.0, "intrain": false, "r": "P17", "title": "California, Maryland"}, {"index": 354, "h_idx": 11, "t_idx": 3, "r_idx": 1, "score": 1.0, "intrain": false, "r": "P17", "title": "California, Maryland"}, {"index": 354, "h_idx": 12, "t_idx": 3, "r_idx": 1, "score": 1.0, "intrain": false, "r": "P17", "title": "California, Maryland"}, {"index": 354, "h_idx": 13, "t_idx": 2, "r_idx": 2, "score": 1.0, "intrain": false, "r": "P131", "title": "California, Maryland"}, {"index": 354, "h_idx": 13, "t_idx": 3, "r_idx": 1, "score": 1.0, "intrain": false, "r": "P17", "title": "California, Maryland"}, {"index": 354, "h_idx": 14, "t_idx": 3, "r_idx": 1, "score": 1.0, "intrain": false, "r": "P17", "title": "California, Maryland"}, {"index": 355, "h_idx": 0, "t_idx": 3, "r_idx": 2, "score": 1.0, "intrain": false, "r": "P131", "title": "Regional District of Kootenay Boundary"}, {"index": 355, "h_idx": 0, "t_idx": 4, "r_idx": 1, "score": 1.0, "intrain": false, "r": "P17", "title": "Regional District of Kootenay Boundary"}, {"index": 355, "h_idx": 1, "t_idx": 4, "r_idx": 1, "score": 1.0, "intrain": false, "r": "P17", "title": "Regional District of Kootenay Boundary"}, {"index": 355, "h_idx": 3, "t_idx": 4, "r_idx": 1, "score": 1.0, "intrain": false, "r": "P17", "title": "Regional District of Kootenay Boundary"}, {"index": 355, "h_idx": 3, "t_idx": 4, "r_idx": 2, "score": 1.0, "intrain": false, "r": "P131", "title": "Regional District of Kootenay Boundary"}, {"index": 355, "h_idx": 4, "t_idx": 3, "r_idx": 4, "score": 1.0, "intrain": false, "r": "P150", "title": "Regional District of Kootenay Boundary"}, {"index": 355, "h_idx": 12, "t_idx": 4, "r_idx": 1, "score": 1.0, "intrain": false, "r": "P17", "title": "Regional District of Kootenay Boundary"}, {"index": 355, "h_idx": 13, "t_idx": 4, "r_idx": 1, "score": 1.0, "intrain": false, "r": "P17", "title": "Regional District of Kootenay Boundary"}, {"index": 355, "h_idx": 14, "t_idx": 4, "r_idx": 1, "score": 1.0, "intrain": false, "r": "P17", "title": "Regional District of Kootenay Boundary"}, {"index": 355, "h_idx": 15, "t_idx": 4, "r_idx": 1, "score": 1.0, "intrain": false, "r": "P17", "title": "Regional District of Kootenay Boundary"}, {"index": 355, "h_idx": 16, "t_idx": 4, "r_idx": 1, "score": 1.0, "intrain": false, "r": "P17", "title": "Regional District of Kootenay Boundary"}, {"index": 355, "h_idx": 17, "t_idx": 4, "r_idx": 1, "score": 1.0, "intrain": false, "r": "P17", "title": "Regional District of Kootenay Boundary"}, {"index": 355, "h_idx": 18, "t_idx": 4, "r_idx": 1, "score": 1.0, "intrain": false, "r": "P17", "title": "Regional District of Kootenay Boundary"}, {"index": 355, "h_idx": 19, "t_idx": 4, "r_idx": 1, "score": 1.0, "intrain": false, "r": "P17", "title": "Regional District of Kootenay Boundary"}, {"index": 355, "h_idx": 20, "t_idx": 4, "r_idx": 1, "score": 1.0, "intrain": false, "r": "P17", "title": "Regional District of Kootenay Boundary"}, {"index": 355, "h_idx": 24, "t_idx": 4, "r_idx": 1, "score": 1.0, "intrain": false, "r": "P17", "title": "Regional District of Kootenay Boundary"}, {"index": 355, "h_idx": 26, "t_idx": 4, "r_idx": 1, "score": 1.0, "intrain": false, "r": "P17", "title": "Regional District of Kootenay Boundary"}, {"index": 355, "h_idx": 27, "t_idx": 4, "r_idx": 1, "score": 1.0, "intrain": false, "r": "P17", "title": "Regional District of Kootenay Boundary"}, {"index": 355, "h_idx": 28, "t_idx": 4, "r_idx": 1, "score": 1.0, "intrain": false, "r": "P17", "title": "Regional District of Kootenay Boundary"}, {"index": 355, "h_idx": 29, "t_idx": 4, "r_idx": 1, "score": 1.0, "intrain": false, "r": "P17", "title": "Regional District of Kootenay Boundary"}, {"index": 356, "h_idx": 0, "t_idx": 1, "r_idx": 35, "score": 1.0, "intrain": false, "r": "P170", "title": "Beany and Cecil"}, {"index": 356, "h_idx": 3, "t_idx": 1, "r_idx": 35, "score": 1.0, "intrain": false, "r": "P170", "title": "Beany and Cecil"}, {"index": 356, "h_idx": 11, "t_idx": 1, "r_idx": 35, "score": 1.0, "intrain": false, "r": "P170", "title": "Beany and Cecil"}, {"index": 357, "h_idx": 0, "t_idx": 3, "r_idx": 8, "score": 1.0, "intrain": false, "r": "P570", "title": "Pasquale Cicogna"}, {"index": 358, "h_idx": 0, "t_idx": 1, "r_idx": 7, "score": 1.0, "intrain": false, "r": "P569", "title": "Clare Palmer"}, {"index": 359, "h_idx": 0, "t_idx": 3, "r_idx": 1, "score": 1.0, "intrain": false, "r": "P17", "title": "Booneville, Kentucky"}, {"index": 359, "h_idx": 1, "t_idx": 2, "r_idx": 2, "score": 1.0, "intrain": false, "r": "P131", "title": "Booneville, Kentucky"}, {"index": 359, "h_idx": 1, "t_idx": 3, "r_idx": 1, "score": 1.0, "intrain": false, "r": "P17", "title": "Booneville, Kentucky"}, {"index": 359, "h_idx": 2, "t_idx": 1, "r_idx": 4, "score": 1.0, "intrain": false, "r": "P150", "title": "Booneville, Kentucky"}, {"index": 359, "h_idx": 2, "t_idx": 3, "r_idx": 1, "score": 1.0, "intrain": false, "r": "P17", "title": "Booneville, Kentucky"}, {"index": 359, "h_idx": 2, "t_idx": 3, "r_idx": 2, "score": 1.0, "intrain": false, "r": "P131", "title": "Booneville, Kentucky"}, {"index": 359, "h_idx": 3, "t_idx": 2, "r_idx": 4, "score": 1.0, "intrain": false, "r": "P150", "title": "Booneville, Kentucky"}, {"index": 359, "h_idx": 6, "t_idx": 2, "r_idx": 2, "score": 1.0, "intrain": false, "r": "P131", "title": "Booneville, Kentucky"}, {"index": 359, "h_idx": 6, "t_idx": 3, "r_idx": 1, "score": 1.0, "intrain": false, "r": "P17", "title": "Booneville, Kentucky"}, {"index": 359, "h_idx": 7, "t_idx": 3, "r_idx": 1, "score": 1.0, "intrain": false, "r": "P17", "title": "Booneville, Kentucky"}, {"index": 359, "h_idx": 13, "t_idx": 3, "r_idx": 1, "score": 1.0, "intrain": false, "r": "P17", "title": "Booneville, Kentucky"}, {"index": 362, "h_idx": 0, "t_idx": 4, "r_idx": 14, "score": 1.0, "intrain": false, "r": "P19", "title": "Critias"}, {"index": 362, "h_idx": 5, "t_idx": 0, "r_idx": 20, "score": 1.0, "intrain": false, "r": "P40", "title": "Critias"}, {"index": 363, "h_idx": 0, "t_idx": 7, "r_idx": 17, "score": 1.0, "intrain": false, "r": "P102", "title": "Judy Chu"}, {"index": 363, "h_idx": 20, "t_idx": 19, "r_idx": 17, "score": 1.0, "intrain": false, "r": "P102", "title": "Judy Chu"}, {"index": 364, "h_idx": 0, "t_idx": 3, "r_idx": 2, "score": 1.0, "intrain": false, "r": "P131", "title": "Kerby House"}, {"index": 364, "h_idx": 0, "t_idx": 4, "r_idx": 1, "score": 1.0, "intrain": false, "r": "P17", "title": "Kerby House"}, {"index": 364, "h_idx": 2, "t_idx": 4, "r_idx": 1, "score": 1.0, "intrain": false, "r": "P17", "title": "Kerby House"}, {"index": 364, "h_idx": 3, "t_idx": 4, "r_idx": 1, "score": 1.0, "intrain": false, "r": "P17", "title": "Kerby House"}, {"index": 364, "h_idx": 3, "t_idx": 4, "r_idx": 2, "score": 1.0, "intrain": false, "r": "P131", "title": "Kerby House"}, {"index": 364, "h_idx": 3, "t_idx": 5, "r_idx": 4, "score": 1.0, "intrain": false, "r": "P150", "title": "Kerby House"}, {"index": 364, "h_idx": 3, "t_idx": 6, "r_idx": 4, "score": 1.0, "intrain": false, "r": "P150", "title": "Kerby House"}, {"index": 364, "h_idx": 4, "t_idx": 3, "r_idx": 4, "score": 1.0, "intrain": false, "r": "P150", "title": "Kerby House"}, {"index": 364, "h_idx": 5, "t_idx": 3, "r_idx": 2, "score": 1.0, "intrain": false, "r": "P131", "title": "Kerby House"}, {"index": 364, "h_idx": 5, "t_idx": 4, "r_idx": 1, "score": 1.0, "intrain": false, "r": "P17", "title": "Kerby House"}, {"index": 364, "h_idx": 6, "t_idx": 3, "r_idx": 2, "score": 1.0, "intrain": false, "r": "P131", "title": "Kerby House"}, {"index": 364, "h_idx": 6, "t_idx": 4, "r_idx": 1, "score": 1.0, "intrain": false, "r": "P17", "title": "Kerby House"}, {"index": 365, "h_idx": 0, "t_idx": 2, "r_idx": 1, "score": 1.0, "intrain": false, "r": "P17", "title": "Red Location (township)"}, {"index": 365, "h_idx": 1, "t_idx": 2, "r_idx": 1, "score": 1.0, "intrain": false, "r": "P17", "title": "Red Location (township)"}, {"index": 365, "h_idx": 3, "t_idx": 2, "r_idx": 1, "score": 1.0, "intrain": false, "r": "P17", "title": "Red Location (township)"}, {"index": 365, "h_idx": 4, "t_idx": 2, "r_idx": 1, "score": 1.0, "intrain": false, "r": "P17", "title": "Red Location (township)"}, {"index": 365, "h_idx": 5, "t_idx": 2, "r_idx": 1, "score": 1.0, "intrain": false, "r": "P17", "title": "Red Location (township)"}, {"index": 366, "h_idx": 0, "t_idx": 1, "r_idx": 7, "score": 1.0, "intrain": false, "r": "P569", "title": "Eugene Saint Julien Cox"}, {"index": 366, "h_idx": 0, "t_idx": 2, "r_idx": 8, "score": 1.0, "intrain": false, "r": "P570", "title": "Eugene Saint Julien Cox"}, {"index": 366, "h_idx": 0, "t_idx": 16, "r_idx": 17, "score": 1.0, "intrain": false, "r": "P102", "title": "Eugene Saint Julien Cox"}, {"index": 366, "h_idx": 0, "t_idx": 22, "r_idx": 37, "score": 1.0, "intrain": false, "r": "P20", "title": "Eugene Saint Julien Cox"}, {"index": 366, "h_idx": 4, "t_idx": 6, "r_idx": 1, "score": 1.0, "intrain": false, "r": "P17", "title": "Eugene Saint Julien Cox"}, {"index": 366, "h_idx": 9, "t_idx": 6, "r_idx": 1, "score": 1.0, "intrain": false, "r": "P17", "title": "Eugene Saint Julien Cox"}, {"index": 366, "h_idx": 10, "t_idx": 6, "r_idx": 1, "score": 1.0, "intrain": false, "r": "P17", "title": "Eugene Saint Julien Cox"}, {"index": 366, "h_idx": 11, "t_idx": 6, "r_idx": 1, "score": 1.0, "intrain": false, "r": "P17", "title": "Eugene Saint Julien Cox"}, {"index": 366, "h_idx": 11, "t_idx": 6, "r_idx": 2, "score": 1.0, "intrain": false, "r": "P131", "title": "Eugene Saint Julien Cox"}, {"index": 366, "h_idx": 14, "t_idx": 6, "r_idx": 1, "score": 1.0, "intrain": false, "r": "P17", "title": "Eugene Saint Julien Cox"}, {"index": 366, "h_idx": 16, "t_idx": 6, "r_idx": 1, "score": 1.0, "intrain": false, "r": "P17", "title": "Eugene Saint Julien Cox"}, {"index": 366, "h_idx": 17, "t_idx": 6, "r_idx": 1, "score": 1.0, "intrain": false, "r": "P17", "title": "Eugene Saint Julien Cox"}, {"index": 367, "h_idx": 0, "t_idx": 6, "r_idx": 10, "score": 1.0, "intrain": false, "r": "P264", "title": "\u00c7\u00e0 et l\u00e0 du Japon"}, {"index": 367, "h_idx": 7, "t_idx": 2, "r_idx": 1, "score": 1.0, "intrain": false, "r": "P17", "title": "\u00c7\u00e0 et l\u00e0 du Japon"}, {"index": 367, "h_idx": 7, "t_idx": 2, "r_idx": 2, "score": 1.0, "intrain": false, "r": "P131", "title": "\u00c7\u00e0 et l\u00e0 du Japon"}, {"index": 368, "h_idx": 1, "t_idx": 2, "r_idx": 2, "score": 1.0, "intrain": false, "r": "P131", "title": "Wyoming, New South Wales"}, {"index": 368, "h_idx": 1, "t_idx": 3, "r_idx": 1, "score": 1.0, "intrain": false, "r": "P17", "title": "Wyoming, New South Wales"}, {"index": 368, "h_idx": 1, "t_idx": 17, "r_idx": 1, "score": 1.0, "intrain": false, "r": "P17", "title": "Wyoming, New South Wales"}, {"index": 368, "h_idx": 1, "t_idx": 18, "r_idx": 1, "score": 1.0, "intrain": false, "r": "P17", "title": "Wyoming, New South Wales"}, {"index": 368, "h_idx": 2, "t_idx": 3, "r_idx": 1, "score": 1.0, "intrain": false, "r": "P17", "title": "Wyoming, New South Wales"}, {"index": 368, "h_idx": 2, "t_idx": 3, "r_idx": 2, "score": 1.0, "intrain": false, "r": "P131", "title": "Wyoming, New South Wales"}, {"index": 368, "h_idx": 3, "t_idx": 2, "r_idx": 4, "score": 1.0, "intrain": false, "r": "P150", "title": "Wyoming, New South Wales"}, {"index": 368, "h_idx": 8, "t_idx": 9, "r_idx": 7, "score": 1.0, "intrain": false, "r": "P569", "title": "Wyoming, New South Wales"}, {"index": 368, "h_idx": 8, "t_idx": 10, "r_idx": 8, "score": 1.0, "intrain": false, "r": "P570", "title": "Wyoming, New South Wales"}, {"index": 368, "h_idx": 11, "t_idx": 3, "r_idx": 1, "score": 1.0, "intrain": false, "r": "P17", "title": "Wyoming, New South Wales"}, {"index": 368, "h_idx": 15, "t_idx": 14, "r_idx": 5, "score": 1.0, "intrain": false, "r": "P577", "title": "Wyoming, New South Wales"}, {"index": 368, "h_idx": 27, "t_idx": 3, "r_idx": 1, "score": 1.0, "intrain": false, "r": "P17", "title": "Wyoming, New South Wales"}, {"index": 369, "h_idx": 0, "t_idx": 3, "r_idx": 1, "score": 1.0, "intrain": false, "r": "P17", "title": "Guti\u00e9rrez Lake"}, {"index": 369, "h_idx": 1, "t_idx": 3, "r_idx": 1, "score": 1.0, "intrain": false, "r": "P17", "title": "Guti\u00e9rrez Lake"}, {"index": 369, "h_idx": 1, "t_idx": 3, "r_idx": 2, "score": 1.0, "intrain": false, "r": "P131", "title": "Guti\u00e9rrez Lake"}, {"index": 369, "h_idx": 2, "t_idx": 3, "r_idx": 1, "score": 1.0, "intrain": false, "r": "P17", "title": "Guti\u00e9rrez Lake"}, {"index": 369, "h_idx": 2, "t_idx": 3, "r_idx": 2, "score": 1.0, "intrain": false, "r": "P131", "title": "Guti\u00e9rrez Lake"}, {"index": 369, "h_idx": 3, "t_idx": 1, "r_idx": 4, "score": 1.0, "intrain": false, "r": "P150", "title": "Guti\u00e9rrez Lake"}, {"index": 369, "h_idx": 3, "t_idx": 2, "r_idx": 4, "score": 1.0, "intrain": false, "r": "P150", "title": "Guti\u00e9rrez Lake"}, {"index": 369, "h_idx": 9, "t_idx": 3, "r_idx": 1, "score": 1.0, "intrain": false, "r": "P17", "title": "Guti\u00e9rrez Lake"}, {"index": 370, "h_idx": 0, "t_idx": 2, "r_idx": 15, "score": 1.0, "intrain": false, "r": "P571", "title": "COUM Transmissions"}, {"index": 370, "h_idx": 6, "t_idx": 1, "r_idx": 1, "score": 1.0, "intrain": false, "r": "P17", "title": "COUM Transmissions"}, {"index": 370, "h_idx": 18, "t_idx": 20, "r_idx": 18, "score": 1.0, "intrain": false, "r": "P463", "title": "COUM Transmissions"}, {"index": 370, "h_idx": 20, "t_idx": 18, "r_idx": 11, "score": 1.0, "intrain": false, "r": "P527", "title": "COUM Transmissions"}, {"index": 371, "h_idx": 0, "t_idx": 4, "r_idx": 15, "score": 1.0, "intrain": false, "r": "P571", "title": "Gandalf Airlines"}, {"index": 371, "h_idx": 1, "t_idx": 3, "r_idx": 1, "score": 1.0, "intrain": false, "r": "P17", "title": "Gandalf Airlines"}, {"index": 371, "h_idx": 2, "t_idx": 3, "r_idx": 1, "score": 1.0, "intrain": false, "r": "P17", "title": "Gandalf Airlines"}, {"index": 372, "h_idx": 0, "t_idx": 1, "r_idx": 7, "score": 1.0, "intrain": false, "r": "P569", "title": "Thora Bjorg Helga"}, {"index": 372, "h_idx": 4, "t_idx": 0, "r_idx": 9, "score": 1.0, "intrain": false, "r": "P161", "title": "Thora Bjorg Helga"}, {"index": 372, "h_idx": 10, "t_idx": 9, "r_idx": 28, "score": 1.0, "intrain": false, "r": "P57", "title": "Thora Bjorg Helga"}, {"index": 373, "h_idx": 3, "t_idx": 2, "r_idx": 40, "score": 1.0, "intrain": false, "r": "P118", "title": "Giants\u2013Jets rivalry"}, {"index": 374, "h_idx": 0, "t_idx": 1, "r_idx": 7, "score": 1.0, "intrain": false, "r": "P569", "title": "Charles Taylor (philosopher)"}, {"index": 374, "h_idx": 0, "t_idx": 8, "r_idx": 47, "score": 1.0, "intrain": false, "r": "P166", "title": "Charles Taylor (philosopher)"}, {"index": 375, "h_idx": 0, "t_idx": 3, "r_idx": 1, "score": 1.0, "intrain": false, "r": "P17", "title": "Beaty Biodiversity Museum"}, {"index": 375, "h_idx": 1, "t_idx": 3, "r_idx": 1, "score": 1.0, "intrain": false, "r": "P17", "title": "Beaty Biodiversity Museum"}, {"index": 375, "h_idx": 2, "t_idx": 3, "r_idx": 1, "score": 1.0, "intrain": false, "r": "P17", "title": "Beaty Biodiversity Museum"}, {"index": 375, "h_idx": 2, "t_idx": 3, "r_idx": 2, "score": 1.0, "intrain": false, "r": "P131", "title": "Beaty Biodiversity Museum"}, {"index": 375, "h_idx": 3, "t_idx": 2, "r_idx": 4, "score": 1.0, "intrain": false, "r": "P150", "title": "Beaty Biodiversity Museum"}, {"index": 375, "h_idx": 4, "t_idx": 2, "r_idx": 2, "score": 1.0, "intrain": false, "r": "P131", "title": "Beaty Biodiversity Museum"}, {"index": 375, "h_idx": 4, "t_idx": 3, "r_idx": 1, "score": 1.0, "intrain": false, "r": "P17", "title": "Beaty Biodiversity Museum"}, {"index": 375, "h_idx": 11, "t_idx": 3, "r_idx": 1, "score": 1.0, "intrain": false, "r": "P17", "title": "Beaty Biodiversity Museum"}, {"index": 375, "h_idx": 12, "t_idx": 3, "r_idx": 1, "score": 1.0, "intrain": false, "r": "P17", "title": "Beaty Biodiversity Museum"}, {"index": 376, "h_idx": 0, "t_idx": 4, "r_idx": 1, "score": 1.0, "intrain": false, "r": "P17", "title": "Bronx High School of Science"}, {"index": 376, "h_idx": 0, "t_idx": 10, "r_idx": 15, "score": 1.0, "intrain": false, "r": "P571", "title": "Bronx High School of Science"}, {"index": 376, "h_idx": 1, "t_idx": 4, "r_idx": 1, "score": 1.0, "intrain": false, "r": "P17", "title": "Bronx High School of Science"}, {"index": 376, "h_idx": 1, "t_idx": 11, "r_idx": 4, "score": 1.0, "intrain": false, "r": "P150", "title": "Bronx High School of Science"}, {"index": 376, "h_idx": 3, "t_idx": 4, "r_idx": 1, "score": 1.0, "intrain": false, "r": "P17", "title": "Bronx High School of Science"}, {"index": 376, "h_idx": 11, "t_idx": 4, "r_idx": 1, "score": 1.0, "intrain": false, "r": "P17", "title": "Bronx High School of Science"}, {"index": 376, "h_idx": 12, "t_idx": 4, "r_idx": 1, "score": 1.0, "intrain": false, "r": "P17", "title": "Bronx High School of Science"}, {"index": 376, "h_idx": 13, "t_idx": 4, "r_idx": 1, "score": 1.0, "intrain": false, "r": "P17", "title": "Bronx High School of Science"}, {"index": 377, "h_idx": 4, "t_idx": 1, "r_idx": 38, "score": 1.0, "intrain": false, "r": "P1412", "title": "Lex Antonia"}, {"index": 379, "h_idx": 0, "t_idx": 2, "r_idx": 5, "score": 1.0, "intrain": false, "r": "P577", "title": "Ajantrik"}, {"index": 379, "h_idx": 0, "t_idx": 5, "r_idx": 28, "score": 1.0, "intrain": false, "r": "P57", "title": "Ajantrik"}, {"index": 379, "h_idx": 1, "t_idx": 2, "r_idx": 5, "score": 1.0, "intrain": false, "r": "P577", "title": "Ajantrik"}, {"index": 379, "h_idx": 1, "t_idx": 5, "r_idx": 28, "score": 1.0, "intrain": false, "r": "P57", "title": "Ajantrik"}, {"index": 379, "h_idx": 11, "t_idx": 12, "r_idx": 5, "score": 1.0, "intrain": false, "r": "P577", "title": "Ajantrik"}, {"index": 379, "h_idx": 16, "t_idx": 17, "r_idx": 5, "score": 1.0, "intrain": false, "r": "P577", "title": "Ajantrik"}, {"index": 380, "h_idx": 0, "t_idx": 1, "r_idx": 7, "score": 1.0, "intrain": false, "r": "P569", "title": "Henri Swinkels"}, {"index": 380, "h_idx": 0, "t_idx": 4, "r_idx": 3, "score": 1.0, "intrain": false, "r": "P27", "title": "Henri Swinkels"}, {"index": 380, "h_idx": 0, "t_idx": 5, "r_idx": 17, "score": 1.0, "intrain": false, "r": "P102", "title": "Henri Swinkels"}, {"index": 380, "h_idx": 3, "t_idx": 4, "r_idx": 1, "score": 1.0, "intrain": false, "r": "P17", "title": "Henri Swinkels"}, {"index": 380, "h_idx": 3, "t_idx": 4, "r_idx": 24, "score": 1.0, "intrain": false, "r": "P1001", "title": "Henri Swinkels"}, {"index": 380, "h_idx": 4, "t_idx": 12, "r_idx": 4, "score": 1.0, "intrain": false, "r": "P150", "title": "Henri Swinkels"}, {"index": 380, "h_idx": 10, "t_idx": 2, "r_idx": 3, "score": 1.0, "intrain": false, "r": "P27", "title": "Henri Swinkels"}, {"index": 380, "h_idx": 10, "t_idx": 4, "r_idx": 3, "score": 1.0, "intrain": false, "r": "P27", "title": "Henri Swinkels"}, {"index": 380, "h_idx": 12, "t_idx": 4, "r_idx": 1, "score": 1.0, "intrain": false, "r": "P17", "title": "Henri Swinkels"}, {"index": 380, "h_idx": 12, "t_idx": 4, "r_idx": 2, "score": 1.0, "intrain": false, "r": "P131", "title": "Henri Swinkels"}, {"index": 380, "h_idx": 18, "t_idx": 2, "r_idx": 1, "score": 1.0, "intrain": false, "r": "P17", "title": "Henri Swinkels"}, {"index": 380, "h_idx": 18, "t_idx": 4, "r_idx": 1, "score": 1.0, "intrain": false, "r": "P17", "title": "Henri Swinkels"}, {"index": 381, "h_idx": 0, "t_idx": 5, "r_idx": 8, "score": 1.0, "intrain": false, "r": "P570", "title": "Leonid Kubbel"}, {"index": 381, "h_idx": 9, "t_idx": 10, "r_idx": 19, "score": 1.0, "intrain": false, "r": "P3373", "title": "Leonid Kubbel"}, {"index": 382, "h_idx": 0, "t_idx": 1, "r_idx": 7, "score": 1.0, "intrain": false, "r": "P569", "title": "Andy Hurley"}, {"index": 382, "h_idx": 3, "t_idx": 7, "r_idx": 11, "score": 1.0, "intrain": false, "r": "P527", "title": "Andy Hurley"}, {"index": 382, "h_idx": 6, "t_idx": 7, "r_idx": 11, "score": 1.0, "intrain": false, "r": "P527", "title": "Andy Hurley"}, {"index": 382, "h_idx": 7, "t_idx": 3, "r_idx": 18, "score": 1.0, "intrain": false, "r": "P463", "title": "Andy Hurley"}, {"index": 382, "h_idx": 7, "t_idx": 6, "r_idx": 18, "score": 1.0, "intrain": false, "r": "P463", "title": "Andy Hurley"}, {"index": 382, "h_idx": 8, "t_idx": 9, "r_idx": 5, "score": 1.0, "intrain": false, "r": "P577", "title": "Andy Hurley"}, {"index": 382, "h_idx": 18, "t_idx": 19, "r_idx": 5, "score": 1.0, "intrain": false, "r": "P577", "title": "Andy Hurley"}, {"index": 383, "h_idx": 8, "t_idx": 7, "r_idx": 41, "score": 1.0, "intrain": false, "r": "P710", "title": "Op\u00e9ration Harmattan"}, {"index": 384, "h_idx": 0, "t_idx": 2, "r_idx": 36, "score": 1.0, "intrain": false, "r": "P178", "title": "CAPICOM"}, {"index": 386, "h_idx": 0, "t_idx": 2, "r_idx": 21, "score": 1.0, "intrain": false, "r": "P30", "title": "Toynbee Glacier"}, {"index": 386, "h_idx": 1, "t_idx": 2, "r_idx": 21, "score": 1.0, "intrain": false, "r": "P30", "title": "Toynbee Glacier"}, {"index": 386, "h_idx": 7, "t_idx": 2, "r_idx": 21, "score": 1.0, "intrain": false, "r": "P30", "title": "Toynbee Glacier"}, {"index": 386, "h_idx": 8, "t_idx": 2, "r_idx": 21, "score": 1.0, "intrain": false, "r": "P30", "title": "Toynbee Glacier"}, {"index": 386, "h_idx": 9, "t_idx": 2, "r_idx": 21, "score": 1.0, "intrain": false, "r": "P30", "title": "Toynbee Glacier"}, {"index": 386, "h_idx": 10, "t_idx": 2, "r_idx": 21, "score": 1.0, "intrain": false, "r": "P30", "title": "Toynbee Glacier"}, {"index": 386, "h_idx": 11, "t_idx": 2, "r_idx": 21, "score": 1.0, "intrain": false, "r": "P30", "title": "Toynbee Glacier"}, {"index": 386, "h_idx": 12, "t_idx": 2, "r_idx": 21, "score": 1.0, "intrain": false, "r": "P30", "title": "Toynbee Glacier"}, {"index": 386, "h_idx": 13, "t_idx": 2, "r_idx": 21, "score": 1.0, "intrain": false, "r": "P30", "title": "Toynbee Glacier"}, {"index": 386, "h_idx": 14, "t_idx": 2, "r_idx": 21, "score": 1.0, "intrain": false, "r": "P30", "title": "Toynbee Glacier"}, {"index": 386, "h_idx": 21, "t_idx": 2, "r_idx": 21, "score": 1.0, "intrain": false, "r": "P30", "title": "Toynbee Glacier"}, {"index": 387, "h_idx": 0, "t_idx": 1, "r_idx": 7, "score": 1.0, "intrain": false, "r": "P569", "title": "Christa Wiese"}, {"index": 387, "h_idx": 0, "t_idx": 2, "r_idx": 3, "score": 1.0, "intrain": false, "r": "P27", "title": "Christa Wiese"}, {"index": 387, "h_idx": 0, "t_idx": 4, "r_idx": 14, "score": 1.0, "intrain": false, "r": "P19", "title": "Christa Wiese"}, {"index": 387, "h_idx": 16, "t_idx": 17, "r_idx": 3, "score": 1.0, "intrain": false, "r": "P27", "title": "Christa Wiese"}, {"index": 388, "h_idx": 3, "t_idx": 9, "r_idx": 11, "score": 1.0, "intrain": false, "r": "P527", "title": "Video Singles Collection"}, {"index": 389, "h_idx": 3, "t_idx": 5, "r_idx": 4, "score": 1.0, "intrain": false, "r": "P150", "title": "James White (general)"}, {"index": 389, "h_idx": 7, "t_idx": 8, "r_idx": 2, "score": 1.0, "intrain": false, "r": "P131", "title": "James White (general)"}, {"index": 389, "h_idx": 8, "t_idx": 7, "r_idx": 4, "score": 1.0, "intrain": false, "r": "P150", "title": "James White (general)"}, {"index": 390, "h_idx": 0, "t_idx": 3, "r_idx": 1, "score": 1.0, "intrain": false, "r": "P17", "title": "Cat Spring, Texas"}, {"index": 390, "h_idx": 1, "t_idx": 2, "r_idx": 2, "score": 1.0, "intrain": false, "r": "P131", "title": "Cat Spring, Texas"}, {"index": 390, "h_idx": 1, "t_idx": 3, "r_idx": 1, "score": 1.0, "intrain": false, "r": "P17", "title": "Cat Spring, Texas"}, {"index": 390, "h_idx": 2, "t_idx": 1, "r_idx": 4, "score": 1.0, "intrain": false, "r": "P150", "title": "Cat Spring, Texas"}, {"index": 390, "h_idx": 2, "t_idx": 3, "r_idx": 1, "score": 1.0, "intrain": false, "r": "P17", "title": "Cat Spring, Texas"}, {"index": 390, "h_idx": 2, "t_idx": 3, "r_idx": 2, "score": 1.0, "intrain": false, "r": "P131", "title": "Cat Spring, Texas"}, {"index": 390, "h_idx": 3, "t_idx": 2, "r_idx": 4, "score": 1.0, "intrain": false, "r": "P150", "title": "Cat Spring, Texas"}, {"index": 390, "h_idx": 5, "t_idx": 1, "r_idx": 2, "score": 1.0, "intrain": false, "r": "P131", "title": "Cat Spring, Texas"}, {"index": 390, "h_idx": 5, "t_idx": 3, "r_idx": 1, "score": 1.0, "intrain": false, "r": "P17", "title": "Cat Spring, Texas"}, {"index": 391, "h_idx": 0, "t_idx": 3, "r_idx": 6, "score": 1.0, "intrain": false, "r": "P175", "title": "Paradise (Inner City album)"}, {"index": 391, "h_idx": 0, "t_idx": 4, "r_idx": 5, "score": 1.0, "intrain": false, "r": "P577", "title": "Paradise (Inner City album)"}, {"index": 391, "h_idx": 3, "t_idx": 7, "r_idx": 11, "score": 1.0, "intrain": false, "r": "P527", "title": "Paradise (Inner City album)"}, {"index": 391, "h_idx": 7, "t_idx": 3, "r_idx": 18, "score": 1.0, "intrain": false, "r": "P463", "title": "Paradise (Inner City album)"}, {"index": 391, "h_idx": 10, "t_idx": 3, "r_idx": 6, "score": 1.0, "intrain": false, "r": "P175", "title": "Paradise (Inner City album)"}, {"index": 393, "h_idx": 2, "t_idx": 8, "r_idx": 1, "score": 1.0, "intrain": false, "r": "P17", "title": "Nuclear weapons debate"}, {"index": 394, "h_idx": 0, "t_idx": 1, "r_idx": 7, "score": 1.0, "intrain": false, "r": "P569", "title": "William Henry Cogswell"}, {"index": 394, "h_idx": 0, "t_idx": 2, "r_idx": 8, "score": 1.0, "intrain": false, "r": "P570", "title": "William Henry Cogswell"}, {"index": 394, "h_idx": 0, "t_idx": 6, "r_idx": 7, "score": 1.0, "intrain": false, "r": "P569", "title": "William Henry Cogswell"}, {"index": 394, "h_idx": 0, "t_idx": 10, "r_idx": 25, "score": 1.0, "intrain": false, "r": "P69", "title": "William Henry Cogswell"}, {"index": 394, "h_idx": 0, "t_idx": 17, "r_idx": 8, "score": 1.0, "intrain": false, "r": "P570", "title": "William Henry Cogswell"}, {"index": 394, "h_idx": 3, "t_idx": 8, "r_idx": 4, "score": 1.0, "intrain": false, "r": "P150", "title": "William Henry Cogswell"}, {"index": 394, "h_idx": 5, "t_idx": 0, "r_idx": 20, "score": 1.0, "intrain": false, "r": "P40", "title": "William Henry Cogswell"}, {"index": 394, "h_idx": 7, "t_idx": 3, "r_idx": 1, "score": 1.0, "intrain": false, "r": "P17", "title": "William Henry Cogswell"}, {"index": 394, "h_idx": 9, "t_idx": 3, "r_idx": 1, "score": 1.0, "intrain": false, "r": "P17", "title": "William Henry Cogswell"}, {"index": 394, "h_idx": 22, "t_idx": 3, "r_idx": 1, "score": 1.0, "intrain": false, "r": "P17", "title": "William Henry Cogswell"}, {"index": 395, "h_idx": 0, "t_idx": 2, "r_idx": 1, "score": 1.0, "intrain": false, "r": "P17", "title": "Hauraki Plains"}, {"index": 395, "h_idx": 1, "t_idx": 2, "r_idx": 1, "score": 1.0, "intrain": false, "r": "P17", "title": "Hauraki Plains"}, {"index": 395, "h_idx": 5, "t_idx": 2, "r_idx": 1, "score": 1.0, "intrain": false, "r": "P17", "title": "Hauraki Plains"}, {"index": 395, "h_idx": 6, "t_idx": 2, "r_idx": 1, "score": 1.0, "intrain": false, "r": "P17", "title": "Hauraki Plains"}, {"index": 395, "h_idx": 7, "t_idx": 2, "r_idx": 1, "score": 1.0, "intrain": false, "r": "P17", "title": "Hauraki Plains"}, {"index": 395, "h_idx": 8, "t_idx": 2, "r_idx": 1, "score": 1.0, "intrain": false, "r": "P17", "title": "Hauraki Plains"}, {"index": 395, "h_idx": 9, "t_idx": 2, "r_idx": 1, "score": 1.0, "intrain": false, "r": "P17", "title": "Hauraki Plains"}, {"index": 395, "h_idx": 11, "t_idx": 2, "r_idx": 1, "score": 1.0, "intrain": false, "r": "P17", "title": "Hauraki Plains"}, {"index": 395, "h_idx": 12, "t_idx": 2, "r_idx": 1, "score": 1.0, "intrain": false, "r": "P17", "title": "Hauraki Plains"}, {"index": 395, "h_idx": 13, "t_idx": 2, "r_idx": 1, "score": 1.0, "intrain": false, "r": "P17", "title": "Hauraki Plains"}, {"index": 395, "h_idx": 16, "t_idx": 2, "r_idx": 1, "score": 1.0, "intrain": false, "r": "P17", "title": "Hauraki Plains"}, {"index": 395, "h_idx": 18, "t_idx": 2, "r_idx": 1, "score": 1.0, "intrain": false, "r": "P17", "title": "Hauraki Plains"}, {"index": 395, "h_idx": 19, "t_idx": 2, "r_idx": 1, "score": 1.0, "intrain": false, "r": "P17", "title": "Hauraki Plains"}, {"index": 395, "h_idx": 20, "t_idx": 2, "r_idx": 1, "score": 1.0, "intrain": false, "r": "P17", "title": "Hauraki Plains"}, {"index": 395, "h_idx": 21, "t_idx": 2, "r_idx": 1, "score": 1.0, "intrain": false, "r": "P17", "title": "Hauraki Plains"}, {"index": 395, "h_idx": 22, "t_idx": 2, "r_idx": 1, "score": 1.0, "intrain": false, "r": "P17", "title": "Hauraki Plains"}, {"index": 395, "h_idx": 23, "t_idx": 2, "r_idx": 1, "score": 1.0, "intrain": false, "r": "P17", "title": "Hauraki Plains"}, {"index": 396, "h_idx": 0, "t_idx": 3, "r_idx": 1, "score": 1.0, "intrain": false, "r": "P17", "title": "Schloss Weimar"}, {"index": 396, "h_idx": 2, "t_idx": 3, "r_idx": 1, "score": 1.0, "intrain": false, "r": "P17", "title": "Schloss Weimar"}, {"index": 396, "h_idx": 2, "t_idx": 3, "r_idx": 2, "score": 1.0, "intrain": false, "r": "P131", "title": "Schloss Weimar"}, {"index": 396, "h_idx": 3, "t_idx": 2, "r_idx": 4, "score": 1.0, "intrain": false, "r": "P150", "title": "Schloss Weimar"}, {"index": 396, "h_idx": 5, "t_idx": 3, "r_idx": 1, "score": 1.0, "intrain": false, "r": "P17", "title": "Schloss Weimar"}, {"index": 396, "h_idx": 7, "t_idx": 3, "r_idx": 1, "score": 1.0, "intrain": false, "r": "P17", "title": "Schloss Weimar"}, {"index": 396, "h_idx": 8, "t_idx": 3, "r_idx": 1, "score": 1.0, "intrain": false, "r": "P17", "title": "Schloss Weimar"}, {"index": 396, "h_idx": 9, "t_idx": 3, "r_idx": 1, "score": 1.0, "intrain": false, "r": "P17", "title": "Schloss Weimar"}, {"index": 396, "h_idx": 22, "t_idx": 3, "r_idx": 1, "score": 1.0, "intrain": false, "r": "P17", "title": "Schloss Weimar"}, {"index": 398, "h_idx": 0, "t_idx": 1, "r_idx": 7, "score": 1.0, "intrain": false, "r": "P569", "title": "Rudy Van Gelder"}, {"index": 398, "h_idx": 0, "t_idx": 2, "r_idx": 8, "score": 1.0, "intrain": false, "r": "P570", "title": "Rudy Van Gelder"}, {"index": 398, "h_idx": 12, "t_idx": 14, "r_idx": 10, "score": 1.0, "intrain": false, "r": "P264", "title": "Rudy Van Gelder"}, {"index": 399, "h_idx": 0, "t_idx": 1, "r_idx": 55, "score": 1.0, "intrain": false, "r": "P179", "title": "MyPods and Boomsticks"}, {"index": 399, "h_idx": 0, "t_idx": 3, "r_idx": 13, "score": 1.0, "intrain": false, "r": "P495", "title": "MyPods and Boomsticks"}, {"index": 399, "h_idx": 0, "t_idx": 13, "r_idx": 53, "score": 1.0, "intrain": false, "r": "P58", "title": "MyPods and Boomsticks"}, {"index": 399, "h_idx": 0, "t_idx": 14, "r_idx": 28, "score": 1.0, "intrain": false, "r": "P57", "title": "MyPods and Boomsticks"}, {"index": 399, "h_idx": 1, "t_idx": 5, "r_idx": 46, "score": 1.0, "intrain": false, "r": "P674", "title": "MyPods and Boomsticks"}, {"index": 399, "h_idx": 1, "t_idx": 6, "r_idx": 46, "score": 1.0, "intrain": false, "r": "P674", "title": "MyPods and Boomsticks"}, {"index": 399, "h_idx": 1, "t_idx": 8, "r_idx": 46, "score": 1.0, "intrain": false, "r": "P674", "title": "MyPods and Boomsticks"}, {"index": 399, "h_idx": 2, "t_idx": 3, "r_idx": 1, "score": 1.0, "intrain": false, "r": "P17", "title": "MyPods and Boomsticks"}, {"index": 399, "h_idx": 5, "t_idx": 1, "r_idx": 23, "score": 1.0, "intrain": false, "r": "P1441", "title": "MyPods and Boomsticks"}, {"index": 399, "h_idx": 6, "t_idx": 1, "r_idx": 23, "score": 1.0, "intrain": false, "r": "P1441", "title": "MyPods and Boomsticks"}, {"index": 400, "h_idx": 0, "t_idx": 18, "r_idx": 47, "score": 1.0, "intrain": false, "r": "P166", "title": "Alan Arkin"}, {"index": 400, "h_idx": 4, "t_idx": 0, "r_idx": 9, "score": 1.0, "intrain": false, "r": "P161", "title": "Alan Arkin"}, {"index": 400, "h_idx": 6, "t_idx": 0, "r_idx": 9, "score": 1.0, "intrain": false, "r": "P161", "title": "Alan Arkin"}, {"index": 400, "h_idx": 7, "t_idx": 0, "r_idx": 9, "score": 1.0, "intrain": false, "r": "P161", "title": "Alan Arkin"}, {"index": 400, "h_idx": 8, "t_idx": 0, "r_idx": 9, "score": 1.0, "intrain": false, "r": "P161", "title": "Alan Arkin"}, {"index": 400, "h_idx": 9, "t_idx": 0, "r_idx": 9, "score": 1.0, "intrain": false, "r": "P161", "title": "Alan Arkin"}, {"index": 400, "h_idx": 10, "t_idx": 0, "r_idx": 9, "score": 1.0, "intrain": false, "r": "P161", "title": "Alan Arkin"}, {"index": 400, "h_idx": 15, "t_idx": 0, "r_idx": 9, "score": 1.0, "intrain": false, "r": "P161", "title": "Alan Arkin"}, {"index": 400, "h_idx": 17, "t_idx": 0, "r_idx": 9, "score": 1.0, "intrain": false, "r": "P161", "title": "Alan Arkin"}, {"index": 401, "h_idx": 0, "t_idx": 1, "r_idx": 1, "score": 1.0, "intrain": false, "r": "P17", "title": "Glarus Alps"}, {"index": 401, "h_idx": 1, "t_idx": 8, "r_idx": 4, "score": 1.0, "intrain": false, "r": "P150", "title": "Glarus Alps"}, {"index": 401, "h_idx": 1, "t_idx": 10, "r_idx": 4, "score": 1.0, "intrain": false, "r": "P150", "title": "Glarus Alps"}, {"index": 401, "h_idx": 3, "t_idx": 1, "r_idx": 1, "score": 1.0, "intrain": false, "r": "P17", "title": "Glarus Alps"}, {"index": 401, "h_idx": 8, "t_idx": 1, "r_idx": 1, "score": 1.0, "intrain": false, "r": "P17", "title": "Glarus Alps"}, {"index": 401, "h_idx": 9, "t_idx": 1, "r_idx": 1, "score": 1.0, "intrain": false, "r": "P17", "title": "Glarus Alps"}, {"index": 401, "h_idx": 10, "t_idx": 1, "r_idx": 1, "score": 1.0, "intrain": false, "r": "P17", "title": "Glarus Alps"}, {"index": 401, "h_idx": 11, "t_idx": 1, "r_idx": 1, "score": 1.0, "intrain": false, "r": "P17", "title": "Glarus Alps"}, {"index": 402, "h_idx": 0, "t_idx": 2, "r_idx": 2, "score": 1.0, "intrain": false, "r": "P131", "title": "Cleveland Hopkins International Airport"}, {"index": 402, "h_idx": 0, "t_idx": 8, "r_idx": 1, "score": 1.0, "intrain": false, "r": "P17", "title": "Cleveland Hopkins International Airport"}, {"index": 402, "h_idx": 1, "t_idx": 8, "r_idx": 1, "score": 1.0, "intrain": false, "r": "P17", "title": "Cleveland Hopkins International Airport"}, {"index": 402, "h_idx": 2, "t_idx": 8, "r_idx": 1, "score": 1.0, "intrain": false, "r": "P17", "title": "Cleveland Hopkins International Airport"}, {"index": 402, "h_idx": 2, "t_idx": 8, "r_idx": 2, "score": 1.0, "intrain": false, "r": "P131", "title": "Cleveland Hopkins International Airport"}, {"index": 402, "h_idx": 3, "t_idx": 8, "r_idx": 1, "score": 1.0, "intrain": false, "r": "P17", "title": "Cleveland Hopkins International Airport"}, {"index": 402, "h_idx": 6, "t_idx": 8, "r_idx": 1, "score": 1.0, "intrain": false, "r": "P17", "title": "Cleveland Hopkins International Airport"}, {"index": 402, "h_idx": 7, "t_idx": 8, "r_idx": 1, "score": 1.0, "intrain": false, "r": "P17", "title": "Cleveland Hopkins International Airport"}, {"index": 402, "h_idx": 8, "t_idx": 2, "r_idx": 4, "score": 1.0, "intrain": false, "r": "P150", "title": "Cleveland Hopkins International Airport"}, {"index": 402, "h_idx": 8, "t_idx": 7, "r_idx": 4, "score": 1.0, "intrain": false, "r": "P150", "title": "Cleveland Hopkins International Airport"}, {"index": 402, "h_idx": 15, "t_idx": 8, "r_idx": 1, "score": 1.0, "intrain": false, "r": "P17", "title": "Cleveland Hopkins International Airport"}, {"index": 402, "h_idx": 16, "t_idx": 2, "r_idx": 2, "score": 1.0, "intrain": false, "r": "P131", "title": "Cleveland Hopkins International Airport"}, {"index": 402, "h_idx": 16, "t_idx": 8, "r_idx": 1, "score": 1.0, "intrain": false, "r": "P17", "title": "Cleveland Hopkins International Airport"}, {"index": 403, "h_idx": 0, "t_idx": 1, "r_idx": 7, "score": 1.0, "intrain": false, "r": "P569", "title": "William B. Washburn"}, {"index": 403, "h_idx": 0, "t_idx": 2, "r_idx": 8, "score": 1.0, "intrain": false, "r": "P570", "title": "William B. Washburn"}, {"index": 403, "h_idx": 0, "t_idx": 12, "r_idx": 17, "score": 1.0, "intrain": false, "r": "P102", "title": "William B. Washburn"}, {"index": 403, "h_idx": 0, "t_idx": 16, "r_idx": 25, "score": 1.0, "intrain": false, "r": "P69", "title": "William B. Washburn"}, {"index": 404, "h_idx": 0, "t_idx": 1, "r_idx": 2, "score": 1.0, "intrain": false, "r": "P131", "title": "Binghamton University Art Museum"}, {"index": 405, "h_idx": 15, "t_idx": 11, "r_idx": 18, "score": 1.0, "intrain": false, "r": "P463", "title": "Rhodesian passport"}, {"index": 406, "h_idx": 0, "t_idx": 3, "r_idx": 1, "score": 1.0, "intrain": false, "r": "P17", "title": "York Region Transit"}, {"index": 406, "h_idx": 1, "t_idx": 2, "r_idx": 2, "score": 1.0, "intrain": false, "r": "P131", "title": "York Region Transit"}, {"index": 406, "h_idx": 1, "t_idx": 3, "r_idx": 1, "score": 1.0, "intrain": false, "r": "P17", "title": "York Region Transit"}, {"index": 406, "h_idx": 2, "t_idx": 1, "r_idx": 4, "score": 1.0, "intrain": false, "r": "P150", "title": "York Region Transit"}, {"index": 406, "h_idx": 2, "t_idx": 3, "r_idx": 1, "score": 1.0, "intrain": false, "r": "P17", "title": "York Region Transit"}, {"index": 406, "h_idx": 2, "t_idx": 3, "r_idx": 2, "score": 1.0, "intrain": false, "r": "P131", "title": "York Region Transit"}, {"index": 406, "h_idx": 3, "t_idx": 2, "r_idx": 4, "score": 1.0, "intrain": false, "r": "P150", "title": "York Region Transit"}, {"index": 406, "h_idx": 4, "t_idx": 3, "r_idx": 1, "score": 1.0, "intrain": false, "r": "P17", "title": "York Region Transit"}, {"index": 406, "h_idx": 11, "t_idx": 3, "r_idx": 1, "score": 1.0, "intrain": false, "r": "P17", "title": "York Region Transit"}, {"index": 406, "h_idx": 12, "t_idx": 3, "r_idx": 1, "score": 1.0, "intrain": false, "r": "P17", "title": "York Region Transit"}, {"index": 406, "h_idx": 13, "t_idx": 3, "r_idx": 1, "score": 1.0, "intrain": false, "r": "P17", "title": "York Region Transit"}, {"index": 408, "h_idx": 0, "t_idx": 1, "r_idx": 7, "score": 1.0, "intrain": false, "r": "P569", "title": "Ferdinand Buisson"}, {"index": 408, "h_idx": 0, "t_idx": 2, "r_idx": 14, "score": 1.0, "intrain": false, "r": "P19", "title": "Ferdinand Buisson"}, {"index": 408, "h_idx": 0, "t_idx": 4, "r_idx": 37, "score": 1.0, "intrain": false, "r": "P20", "title": "Ferdinand Buisson"}, {"index": 409, "h_idx": 2, "t_idx": 3, "r_idx": 29, "score": 1.0, "intrain": false, "r": "P159", "title": "Eenam Gambhir"}, {"index": 410, "h_idx": 0, "t_idx": 1, "r_idx": 7, "score": 1.0, "intrain": false, "r": "P569", "title": "Pieter Desmet"}, {"index": 410, "h_idx": 0, "t_idx": 2, "r_idx": 14, "score": 1.0, "intrain": false, "r": "P19", "title": "Pieter Desmet"}, {"index": 410, "h_idx": 0, "t_idx": 10, "r_idx": 3, "score": 1.0, "intrain": false, "r": "P27", "title": "Pieter Desmet"}, {"index": 410, "h_idx": 0, "t_idx": 11, "r_idx": 32, "score": 1.0, "intrain": false, "r": "P1344", "title": "Pieter Desmet"}, {"index": 410, "h_idx": 9, "t_idx": 10, "r_idx": 1, "score": 1.0, "intrain": false, "r": "P17", "title": "Pieter Desmet"}, {"index": 410, "h_idx": 11, "t_idx": 12, "r_idx": 44, "score": 1.0, "intrain": false, "r": "P276", "title": "Pieter Desmet"}, {"index": 410, "h_idx": 16, "t_idx": 15, "r_idx": 3, "score": 1.0, "intrain": false, "r": "P27", "title": "Pieter Desmet"}, {"index": 410, "h_idx": 23, "t_idx": 24, "r_idx": 1, "score": 1.0, "intrain": false, "r": "P17", "title": "Pieter Desmet"}, {"index": 410, "h_idx": 23, "t_idx": 24, "r_idx": 2, "score": 1.0, "intrain": false, "r": "P131", "title": "Pieter Desmet"}, {"index": 410, "h_idx": 24, "t_idx": 23, "r_idx": 4, "score": 1.0, "intrain": false, "r": "P150", "title": "Pieter Desmet"}, {"index": 411, "h_idx": 0, "t_idx": 9, "r_idx": 1, "score": 1.0, "intrain": false, "r": "P17", "title": "List of highways in Essex County, New York"}, {"index": 411, "h_idx": 2, "t_idx": 9, "r_idx": 1, "score": 1.0, "intrain": false, "r": "P17", "title": "List of highways in Essex County, New York"}, {"index": 411, "h_idx": 5, "t_idx": 9, "r_idx": 1, "score": 1.0, "intrain": false, "r": "P17", "title": "List of highways in Essex County, New York"}, {"index": 411, "h_idx": 6, "t_idx": 9, "r_idx": 1, "score": 1.0, "intrain": false, "r": "P17", "title": "List of highways in Essex County, New York"}, {"index": 411, "h_idx": 8, "t_idx": 9, "r_idx": 1, "score": 1.0, "intrain": false, "r": "P17", "title": "List of highways in Essex County, New York"}, {"index": 412, "h_idx": 0, "t_idx": 1, "r_idx": 5, "score": 1.0, "intrain": false, "r": "P577", "title": "Chungking Express"}, {"index": 412, "h_idx": 0, "t_idx": 3, "r_idx": 28, "score": 1.0, "intrain": false, "r": "P57", "title": "Chungking Express"}, {"index": 412, "h_idx": 0, "t_idx": 5, "r_idx": 9, "score": 1.0, "intrain": false, "r": "P161", "title": "Chungking Express"}, {"index": 412, "h_idx": 0, "t_idx": 7, "r_idx": 9, "score": 1.0, "intrain": false, "r": "P161", "title": "Chungking Express"}, {"index": 412, "h_idx": 0, "t_idx": 8, "r_idx": 9, "score": 1.0, "intrain": false, "r": "P161", "title": "Chungking Express"}, {"index": 412, "h_idx": 0, "t_idx": 9, "r_idx": 9, "score": 1.0, "intrain": false, "r": "P161", "title": "Chungking Express"}, {"index": 412, "h_idx": 0, "t_idx": 10, "r_idx": 9, "score": 1.0, "intrain": false, "r": "P161", "title": "Chungking Express"}, {"index": 413, "h_idx": 0, "t_idx": 1, "r_idx": 7, "score": 1.0, "intrain": false, "r": "P569", "title": "Ace Hood"}, {"index": 413, "h_idx": 0, "t_idx": 2, "r_idx": 3, "score": 1.0, "intrain": false, "r": "P27", "title": "Ace Hood"}, {"index": 413, "h_idx": 15, "t_idx": 16, "r_idx": 5, "score": 1.0, "intrain": false, "r": "P577", "title": "Ace Hood"}, {"index": 413, "h_idx": 15, "t_idx": 17, "r_idx": 45, "score": 1.0, "intrain": false, "r": "P156", "title": "Ace Hood"}, {"index": 413, "h_idx": 17, "t_idx": 18, "r_idx": 5, "score": 1.0, "intrain": false, "r": "P577", "title": "Ace Hood"}, {"index": 414, "h_idx": 0, "t_idx": 2, "r_idx": 2, "score": 1.0, "intrain": false, "r": "P131", "title": "College of Marin"}, {"index": 414, "h_idx": 0, "t_idx": 3, "r_idx": 1, "score": 1.0, "intrain": false, "r": "P17", "title": "College of Marin"}, {"index": 414, "h_idx": 1, "t_idx": 2, "r_idx": 2, "score": 1.0, "intrain": false, "r": "P131", "title": "College of Marin"}, {"index": 414, "h_idx": 1, "t_idx": 3, "r_idx": 1, "score": 1.0, "intrain": false, "r": "P17", "title": "College of Marin"}, {"index": 414, "h_idx": 2, "t_idx": 1, "r_idx": 4, "score": 1.0, "intrain": false, "r": "P150", "title": "College of Marin"}, {"index": 414, "h_idx": 2, "t_idx": 3, "r_idx": 1, "score": 1.0, "intrain": false, "r": "P17", "title": "College of Marin"}, {"index": 414, "h_idx": 2, "t_idx": 3, "r_idx": 2, "score": 1.0, "intrain": false, "r": "P131", "title": "College of Marin"}, {"index": 414, "h_idx": 3, "t_idx": 2, "r_idx": 4, "score": 1.0, "intrain": false, "r": "P150", "title": "College of Marin"}, {"index": 414, "h_idx": 5, "t_idx": 3, "r_idx": 1, "score": 1.0, "intrain": false, "r": "P17", "title": "College of Marin"}, {"index": 414, "h_idx": 6, "t_idx": 3, "r_idx": 1, "score": 1.0, "intrain": false, "r": "P17", "title": "College of Marin"}, {"index": 414, "h_idx": 7, "t_idx": 2, "r_idx": 2, "score": 1.0, "intrain": false, "r": "P131", "title": "College of Marin"}, {"index": 414, "h_idx": 7, "t_idx": 3, "r_idx": 1, "score": 1.0, "intrain": false, "r": "P17", "title": "College of Marin"}, {"index": 416, "h_idx": 0, "t_idx": 7, "r_idx": 25, "score": 1.0, "intrain": false, "r": "P69", "title": "Frank Di Giorgio"}, {"index": 416, "h_idx": 1, "t_idx": 3, "r_idx": 1, "score": 1.0, "intrain": false, "r": "P17", "title": "Frank Di Giorgio"}, {"index": 416, "h_idx": 2, "t_idx": 3, "r_idx": 1, "score": 1.0, "intrain": false, "r": "P17", "title": "Frank Di Giorgio"}, {"index": 416, "h_idx": 2, "t_idx": 3, "r_idx": 2, "score": 1.0, "intrain": false, "r": "P131", "title": "Frank Di Giorgio"}, {"index": 416, "h_idx": 3, "t_idx": 2, "r_idx": 4, "score": 1.0, "intrain": false, "r": "P150", "title": "Frank Di Giorgio"}, {"index": 416, "h_idx": 5, "t_idx": 3, "r_idx": 1, "score": 1.0, "intrain": false, "r": "P17", "title": "Frank Di Giorgio"}, {"index": 416, "h_idx": 6, "t_idx": 3, "r_idx": 1, "score": 1.0, "intrain": false, "r": "P17", "title": "Frank Di Giorgio"}, {"index": 416, "h_idx": 9, "t_idx": 3, "r_idx": 1, "score": 1.0, "intrain": false, "r": "P17", "title": "Frank Di Giorgio"}, {"index": 417, "h_idx": 0, "t_idx": 1, "r_idx": 7, "score": 1.0, "intrain": false, "r": "P569", "title": "Tito Cittadini"}, {"index": 417, "h_idx": 0, "t_idx": 2, "r_idx": 8, "score": 1.0, "intrain": false, "r": "P570", "title": "Tito Cittadini"}, {"index": 417, "h_idx": 0, "t_idx": 4, "r_idx": 14, "score": 1.0, "intrain": false, "r": "P19", "title": "Tito Cittadini"}, {"index": 417, "h_idx": 0, "t_idx": 20, "r_idx": 37, "score": 1.0, "intrain": false, "r": "P20", "title": "Tito Cittadini"}, {"index": 417, "h_idx": 16, "t_idx": 17, "r_idx": 62, "score": 1.0, "intrain": false, "r": "P580", "title": "Tito Cittadini"}, {"index": 418, "h_idx": 0, "t_idx": 1, "r_idx": 7, "score": 1.0, "intrain": false, "r": "P569", "title": "Carlo Maria Giulini"}, {"index": 418, "h_idx": 0, "t_idx": 2, "r_idx": 8, "score": 1.0, "intrain": false, "r": "P570", "title": "Carlo Maria Giulini"}, {"index": 418, "h_idx": 0, "t_idx": 5, "r_idx": 3, "score": 1.0, "intrain": false, "r": "P27", "title": "Carlo Maria Giulini"}, {"index": 418, "h_idx": 0, "t_idx": 14, "r_idx": 8, "score": 1.0, "intrain": false, "r": "P570", "title": "Carlo Maria Giulini"}, {"index": 418, "h_idx": 0, "t_idx": 26, "r_idx": 37, "score": 1.0, "intrain": false, "r": "P20", "title": "Carlo Maria Giulini"}, {"index": 418, "h_idx": 6, "t_idx": 5, "r_idx": 1, "score": 1.0, "intrain": false, "r": "P17", "title": "Carlo Maria Giulini"}, {"index": 418, "h_idx": 26, "t_idx": 5, "r_idx": 1, "score": 1.0, "intrain": false, "r": "P17", "title": "Carlo Maria Giulini"}, {"index": 420, "h_idx": 0, "t_idx": 1, "r_idx": 7, "score": 1.0, "intrain": false, "r": "P569", "title": "Eva Braun"}, {"index": 420, "h_idx": 0, "t_idx": 2, "r_idx": 8, "score": 1.0, "intrain": false, "r": "P570", "title": "Eva Braun"}, {"index": 421, "h_idx": 6, "t_idx": 5, "r_idx": 17, "score": 1.0, "intrain": false, "r": "P102", "title": "Baron Gainford"}, {"index": 422, "h_idx": 0, "t_idx": 1, "r_idx": 7, "score": 1.0, "intrain": false, "r": "P569", "title": "Domingos Jorge Velho"}, {"index": 422, "h_idx": 0, "t_idx": 2, "r_idx": 8, "score": 1.0, "intrain": false, "r": "P570", "title": "Domingos Jorge Velho"}, {"index": 422, "h_idx": 5, "t_idx": 23, "r_idx": 1, "score": 1.0, "intrain": false, "r": "P17", "title": "Domingos Jorge Velho"}, {"index": 422, "h_idx": 8, "t_idx": 23, "r_idx": 1, "score": 1.0, "intrain": false, "r": "P17", "title": "Domingos Jorge Velho"}, {"index": 422, "h_idx": 8, "t_idx": 23, "r_idx": 2, "score": 1.0, "intrain": false, "r": "P131", "title": "Domingos Jorge Velho"}, {"index": 422, "h_idx": 23, "t_idx": 8, "r_idx": 4, "score": 1.0, "intrain": false, "r": "P150", "title": "Domingos Jorge Velho"}, {"index": 423, "h_idx": 0, "t_idx": 1, "r_idx": 1, "score": 1.0, "intrain": false, "r": "P17", "title": "Iberia Parish, Louisiana"}, {"index": 423, "h_idx": 0, "t_idx": 2, "r_idx": 2, "score": 1.0, "intrain": false, "r": "P131", "title": "Iberia Parish, Louisiana"}, {"index": 423, "h_idx": 1, "t_idx": 2, "r_idx": 4, "score": 1.0, "intrain": false, "r": "P150", "title": "Iberia Parish, Louisiana"}, {"index": 423, "h_idx": 2, "t_idx": 0, "r_idx": 4, "score": 1.0, "intrain": false, "r": "P150", "title": "Iberia Parish, Louisiana"}, {"index": 423, "h_idx": 2, "t_idx": 1, "r_idx": 1, "score": 1.0, "intrain": false, "r": "P17", "title": "Iberia Parish, Louisiana"}, {"index": 423, "h_idx": 2, "t_idx": 1, "r_idx": 2, "score": 1.0, "intrain": false, "r": "P131", "title": "Iberia Parish, Louisiana"}, {"index": 423, "h_idx": 5, "t_idx": 1, "r_idx": 1, "score": 1.0, "intrain": false, "r": "P17", "title": "Iberia Parish, Louisiana"}, {"index": 423, "h_idx": 17, "t_idx": 1, "r_idx": 1, "score": 1.0, "intrain": false, "r": "P17", "title": "Iberia Parish, Louisiana"}, {"index": 423, "h_idx": 18, "t_idx": 1, "r_idx": 1, "score": 1.0, "intrain": false, "r": "P17", "title": "Iberia Parish, Louisiana"}, {"index": 423, "h_idx": 19, "t_idx": 1, "r_idx": 1, "score": 1.0, "intrain": false, "r": "P17", "title": "Iberia Parish, Louisiana"}, {"index": 424, "h_idx": 0, "t_idx": 2, "r_idx": 22, "score": 1.0, "intrain": false, "r": "P50", "title": "An Essay on the Principle of Population"}, {"index": 424, "h_idx": 5, "t_idx": 8, "r_idx": 4, "score": 1.0, "intrain": false, "r": "P150", "title": "An Essay on the Principle of Population"}, {"index": 424, "h_idx": 8, "t_idx": 5, "r_idx": 2, "score": 1.0, "intrain": false, "r": "P131", "title": "An Essay on the Principle of Population"}, {"index": 425, "h_idx": 9, "t_idx": 10, "r_idx": 5, "score": 1.0, "intrain": false, "r": "P577", "title": "Grazing in the Grass"}, {"index": 425, "h_idx": 11, "t_idx": 12, "r_idx": 5, "score": 1.0, "intrain": false, "r": "P577", "title": "Grazing in the Grass"}, {"index": 427, "h_idx": 4, "t_idx": 1, "r_idx": 38, "score": 1.0, "intrain": false, "r": "P1412", "title": "The Horla"}, {"index": 428, "h_idx": 0, "t_idx": 1, "r_idx": 7, "score": 1.0, "intrain": false, "r": "P569", "title": "Alexandros Giotopoulos"}, {"index": 428, "h_idx": 0, "t_idx": 2, "r_idx": 14, "score": 1.0, "intrain": false, "r": "P19", "title": "Alexandros Giotopoulos"}, {"index": 429, "h_idx": 1, "t_idx": 4, "r_idx": 54, "score": 1.0, "intrain": false, "r": "P35", "title": "Labor Code of the Philippines"}, {"index": 429, "h_idx": 4, "t_idx": 1, "r_idx": 3, "score": 1.0, "intrain": false, "r": "P27", "title": "Labor Code of the Philippines"}, {"index": 429, "h_idx": 11, "t_idx": 1, "r_idx": 3, "score": 1.0, "intrain": false, "r": "P27", "title": "Labor Code of the Philippines"}, {"index": 429, "h_idx": 15, "t_idx": 1, "r_idx": 3, "score": 1.0, "intrain": false, "r": "P27", "title": "Labor Code of the Philippines"}, {"index": 430, "h_idx": 3, "t_idx": 10, "r_idx": 4, "score": 1.0, "intrain": false, "r": "P150", "title": "Khurd and Kalan"}, {"index": 430, "h_idx": 3, "t_idx": 13, "r_idx": 4, "score": 1.0, "intrain": false, "r": "P150", "title": "Khurd and Kalan"}, {"index": 430, "h_idx": 3, "t_idx": 21, "r_idx": 4, "score": 1.0, "intrain": false, "r": "P150", "title": "Khurd and Kalan"}, {"index": 430, "h_idx": 7, "t_idx": 3, "r_idx": 1, "score": 1.0, "intrain": false, "r": "P17", "title": "Khurd and Kalan"}, {"index": 430, "h_idx": 8, "t_idx": 3, "r_idx": 1, "score": 1.0, "intrain": false, "r": "P17", "title": "Khurd and Kalan"}, {"index": 430, "h_idx": 11, "t_idx": 3, "r_idx": 1, "score": 1.0, "intrain": false, "r": "P17", "title": "Khurd and Kalan"}, {"index": 434, "h_idx": 0, "t_idx": 4, "r_idx": 1, "score": 1.0, "intrain": false, "r": "P17", "title": "Battle in Berlin"}, {"index": 434, "h_idx": 0, "t_idx": 4, "r_idx": 2, "score": 1.0, "intrain": false, "r": "P131", "title": "Battle in Berlin"}, {"index": 434, "h_idx": 1, "t_idx": 0, "r_idx": 44, "score": 1.0, "intrain": false, "r": "P276", "title": "Battle in Berlin"}, {"index": 434, "h_idx": 4, "t_idx": 0, "r_idx": 4, "score": 1.0, "intrain": false, "r": "P150", "title": "Battle in Berlin"}, {"index": 435, "h_idx": 7, "t_idx": 16, "r_idx": 2, "score": 1.0, "intrain": false, "r": "P131", "title": "Lake Wayne"}, {"index": 435, "h_idx": 16, "t_idx": 7, "r_idx": 4, "score": 1.0, "intrain": false, "r": "P150", "title": "Lake Wayne"}, {"index": 436, "h_idx": 0, "t_idx": 2, "r_idx": 6, "score": 1.0, "intrain": false, "r": "P175", "title": "Four Ways to Scream Your Name"}, {"index": 436, "h_idx": 0, "t_idx": 3, "r_idx": 5, "score": 1.0, "intrain": false, "r": "P577", "title": "Four Ways to Scream Your Name"}, {"index": 436, "h_idx": 0, "t_idx": 4, "r_idx": 10, "score": 1.0, "intrain": false, "r": "P264", "title": "Four Ways to Scream Your Name"}, {"index": 436, "h_idx": 2, "t_idx": 5, "r_idx": 13, "score": 1.0, "intrain": false, "r": "P495", "title": "Four Ways to Scream Your Name"}, {"index": 436, "h_idx": 7, "t_idx": 2, "r_idx": 6, "score": 1.0, "intrain": false, "r": "P175", "title": "Four Ways to Scream Your Name"}, {"index": 436, "h_idx": 7, "t_idx": 3, "r_idx": 5, "score": 1.0, "intrain": false, "r": "P577", "title": "Four Ways to Scream Your Name"}, {"index": 436, "h_idx": 9, "t_idx": 2, "r_idx": 6, "score": 1.0, "intrain": false, "r": "P175", "title": "Four Ways to Scream Your Name"}, {"index": 436, "h_idx": 9, "t_idx": 3, "r_idx": 5, "score": 1.0, "intrain": false, "r": "P577", "title": "Four Ways to Scream Your Name"}, {"index": 436, "h_idx": 10, "t_idx": 2, "r_idx": 6, "score": 1.0, "intrain": false, "r": "P175", "title": "Four Ways to Scream Your Name"}, {"index": 436, "h_idx": 11, "t_idx": 2, "r_idx": 6, "score": 1.0, "intrain": false, "r": "P175", "title": "Four Ways to Scream Your Name"}, {"index": 438, "h_idx": 0, "t_idx": 1, "r_idx": 5, "score": 1.0, "intrain": false, "r": "P577", "title": "Crimson Tide (film)"}, {"index": 438, "h_idx": 0, "t_idx": 3, "r_idx": 28, "score": 1.0, "intrain": false, "r": "P57", "title": "Crimson Tide (film)"}, {"index": 438, "h_idx": 0, "t_idx": 4, "r_idx": 57, "score": 1.0, "intrain": false, "r": "P162", "title": "Crimson Tide (film)"}, {"index": 438, "h_idx": 0, "t_idx": 5, "r_idx": 57, "score": 1.0, "intrain": false, "r": "P162", "title": "Crimson Tide (film)"}, {"index": 438, "h_idx": 0, "t_idx": 9, "r_idx": 9, "score": 1.0, "intrain": false, "r": "P161", "title": "Crimson Tide (film)"}, {"index": 438, "h_idx": 0, "t_idx": 10, "r_idx": 9, "score": 1.0, "intrain": false, "r": "P161", "title": "Crimson Tide (film)"}, {"index": 441, "h_idx": 0, "t_idx": 1, "r_idx": 7, "score": 1.0, "intrain": false, "r": "P569", "title": "Thomas Idergard"}, {"index": 441, "h_idx": 0, "t_idx": 2, "r_idx": 14, "score": 1.0, "intrain": false, "r": "P19", "title": "Thomas Idergard"}, {"index": 441, "h_idx": 0, "t_idx": 3, "r_idx": 3, "score": 1.0, "intrain": false, "r": "P27", "title": "Thomas Idergard"}, {"index": 441, "h_idx": 0, "t_idx": 4, "r_idx": 17, "score": 1.0, "intrain": false, "r": "P102", "title": "Thomas Idergard"}, {"index": 441, "h_idx": 0, "t_idx": 13, "r_idx": 3, "score": 1.0, "intrain": false, "r": "P27", "title": "Thomas Idergard"}, {"index": 441, "h_idx": 3, "t_idx": 14, "r_idx": 21, "score": 1.0, "intrain": false, "r": "P30", "title": "Thomas Idergard"}, {"index": 441, "h_idx": 4, "t_idx": 3, "r_idx": 1, "score": 1.0, "intrain": false, "r": "P17", "title": "Thomas Idergard"}, {"index": 441, "h_idx": 4, "t_idx": 13, "r_idx": 1, "score": 1.0, "intrain": false, "r": "P17", "title": "Thomas Idergard"}, {"index": 441, "h_idx": 11, "t_idx": 3, "r_idx": 3, "score": 1.0, "intrain": false, "r": "P27", "title": "Thomas Idergard"}, {"index": 441, "h_idx": 11, "t_idx": 4, "r_idx": 17, "score": 1.0, "intrain": false, "r": "P102", "title": "Thomas Idergard"}, {"index": 441, "h_idx": 11, "t_idx": 13, "r_idx": 3, "score": 1.0, "intrain": false, "r": "P27", "title": "Thomas Idergard"}, {"index": 441, "h_idx": 13, "t_idx": 14, "r_idx": 21, "score": 1.0, "intrain": false, "r": "P30", "title": "Thomas Idergard"}, {"index": 441, "h_idx": 20, "t_idx": 6, "r_idx": 50, "score": 1.0, "intrain": false, "r": "P140", "title": "Thomas Idergard"}, {"index": 441, "h_idx": 20, "t_idx": 17, "r_idx": 50, "score": 1.0, "intrain": false, "r": "P140", "title": "Thomas Idergard"}, {"index": 441, "h_idx": 22, "t_idx": 14, "r_idx": 21, "score": 1.0, "intrain": false, "r": "P30", "title": "Thomas Idergard"}, {"index": 442, "h_idx": 0, "t_idx": 3, "r_idx": 5, "score": 1.0, "intrain": false, "r": "P577", "title": "Chain Mail (song)"}, {"index": 442, "h_idx": 0, "t_idx": 4, "r_idx": 10, "score": 1.0, "intrain": false, "r": "P264", "title": "Chain Mail (song)"}, {"index": 442, "h_idx": 2, "t_idx": 4, "r_idx": 10, "score": 1.0, "intrain": false, "r": "P264", "title": "Chain Mail (song)"}, {"index": 443, "h_idx": 0, "t_idx": 6, "r_idx": 15, "score": 1.0, "intrain": false, "r": "P571", "title": "Rambuteau (Paris M\u00e9tro)"}, {"index": 443, "h_idx": 2, "t_idx": 3, "r_idx": 2, "score": 1.0, "intrain": false, "r": "P131", "title": "Rambuteau (Paris M\u00e9tro)"}, {"index": 444, "h_idx": 0, "t_idx": 1, "r_idx": 7, "score": 1.0, "intrain": false, "r": "P569", "title": "Jacqueline Guerroudj"}, {"index": 444, "h_idx": 0, "t_idx": 2, "r_idx": 8, "score": 1.0, "intrain": false, "r": "P570", "title": "Jacqueline Guerroudj"}, {"index": 444, "h_idx": 0, "t_idx": 7, "r_idx": 14, "score": 1.0, "intrain": false, "r": "P19", "title": "Jacqueline Guerroudj"}, {"index": 444, "h_idx": 0, "t_idx": 17, "r_idx": 37, "score": 1.0, "intrain": false, "r": "P20", "title": "Jacqueline Guerroudj"}, {"index": 444, "h_idx": 17, "t_idx": 8, "r_idx": 1, "score": 1.0, "intrain": false, "r": "P17", "title": "Jacqueline Guerroudj"}, {"index": 445, "h_idx": 0, "t_idx": 4, "r_idx": 15, "score": 1.0, "intrain": false, "r": "P571", "title": "The Wanton Bishops"}, {"index": 445, "h_idx": 1, "t_idx": 7, "r_idx": 12, "score": 1.0, "intrain": false, "r": "P361", "title": "The Wanton Bishops"}, {"index": 445, "h_idx": 2, "t_idx": 3, "r_idx": 1, "score": 1.0, "intrain": false, "r": "P17", "title": "The Wanton Bishops"}, {"index": 445, "h_idx": 5, "t_idx": 1, "r_idx": 3, "score": 1.0, "intrain": false, "r": "P27", "title": "The Wanton Bishops"}, {"index": 445, "h_idx": 5, "t_idx": 3, "r_idx": 3, "score": 1.0, "intrain": false, "r": "P27", "title": "The Wanton Bishops"}, {"index": 445, "h_idx": 9, "t_idx": 10, "r_idx": 5, "score": 1.0, "intrain": false, "r": "P577", "title": "The Wanton Bishops"}, {"index": 446, "h_idx": 1, "t_idx": 2, "r_idx": 2, "score": 1.0, "intrain": false, "r": "P131", "title": "Clark Public School District"}, {"index": 446, "h_idx": 1, "t_idx": 4, "r_idx": 1, "score": 1.0, "intrain": false, "r": "P17", "title": "Clark Public School District"}, {"index": 446, "h_idx": 2, "t_idx": 3, "r_idx": 2, "score": 1.0, "intrain": false, "r": "P131", "title": "Clark Public School District"}, {"index": 446, "h_idx": 2, "t_idx": 4, "r_idx": 1, "score": 1.0, "intrain": false, "r": "P17", "title": "Clark Public School District"}, {"index": 446, "h_idx": 3, "t_idx": 2, "r_idx": 4, "score": 1.0, "intrain": false, "r": "P150", "title": "Clark Public School District"}, {"index": 446, "h_idx": 3, "t_idx": 4, "r_idx": 1, "score": 1.0, "intrain": false, "r": "P17", "title": "Clark Public School District"}, {"index": 446, "h_idx": 3, "t_idx": 4, "r_idx": 2, "score": 1.0, "intrain": false, "r": "P131", "title": "Clark Public School District"}, {"index": 446, "h_idx": 4, "t_idx": 3, "r_idx": 4, "score": 1.0, "intrain": false, "r": "P150", "title": "Clark Public School District"}, {"index": 446, "h_idx": 5, "t_idx": 2, "r_idx": 2, "score": 1.0, "intrain": false, "r": "P131", "title": "Clark Public School District"}, {"index": 446, "h_idx": 5, "t_idx": 4, "r_idx": 1, "score": 1.0, "intrain": false, "r": "P17", "title": "Clark Public School District"}, {"index": 446, "h_idx": 13, "t_idx": 4, "r_idx": 1, "score": 1.0, "intrain": false, "r": "P17", "title": "Clark Public School District"}, {"index": 448, "h_idx": 0, "t_idx": 1, "r_idx": 2, "score": 1.0, "intrain": false, "r": "P131", "title": "Primm, Nevada"}, {"index": 448, "h_idx": 0, "t_idx": 3, "r_idx": 1, "score": 1.0, "intrain": false, "r": "P17", "title": "Primm, Nevada"}, {"index": 448, "h_idx": 1, "t_idx": 2, "r_idx": 2, "score": 1.0, "intrain": false, "r": "P131", "title": "Primm, Nevada"}, {"index": 448, "h_idx": 1, "t_idx": 3, "r_idx": 1, "score": 1.0, "intrain": false, "r": "P17", "title": "Primm, Nevada"}, {"index": 448, "h_idx": 2, "t_idx": 1, "r_idx": 4, "score": 1.0, "intrain": false, "r": "P150", "title": "Primm, Nevada"}, {"index": 448, "h_idx": 2, "t_idx": 3, "r_idx": 1, "score": 1.0, "intrain": false, "r": "P17", "title": "Primm, Nevada"}, {"index": 448, "h_idx": 2, "t_idx": 3, "r_idx": 2, "score": 1.0, "intrain": false, "r": "P131", "title": "Primm, Nevada"}, {"index": 448, "h_idx": 3, "t_idx": 2, "r_idx": 4, "score": 1.0, "intrain": false, "r": "P150", "title": "Primm, Nevada"}, {"index": 448, "h_idx": 3, "t_idx": 5, "r_idx": 4, "score": 1.0, "intrain": false, "r": "P150", "title": "Primm, Nevada"}, {"index": 448, "h_idx": 4, "t_idx": 3, "r_idx": 1, "score": 1.0, "intrain": false, "r": "P17", "title": "Primm, Nevada"}, {"index": 448, "h_idx": 5, "t_idx": 3, "r_idx": 1, "score": 1.0, "intrain": false, "r": "P17", "title": "Primm, Nevada"}, {"index": 448, "h_idx": 5, "t_idx": 3, "r_idx": 2, "score": 1.0, "intrain": false, "r": "P131", "title": "Primm, Nevada"}, {"index": 448, "h_idx": 14, "t_idx": 3, "r_idx": 1, "score": 1.0, "intrain": false, "r": "P17", "title": "Primm, Nevada"}, {"index": 449, "h_idx": 0, "t_idx": 4, "r_idx": 1, "score": 1.0, "intrain": false, "r": "P17", "title": "Liqui\u00f1e"}, {"index": 449, "h_idx": 1, "t_idx": 4, "r_idx": 1, "score": 1.0, "intrain": false, "r": "P17", "title": "Liqui\u00f1e"}, {"index": 449, "h_idx": 2, "t_idx": 4, "r_idx": 1, "score": 1.0, "intrain": false, "r": "P17", "title": "Liqui\u00f1e"}, {"index": 449, "h_idx": 3, "t_idx": 2, "r_idx": 4, "score": 1.0, "intrain": false, "r": "P150", "title": "Liqui\u00f1e"}, {"index": 449, "h_idx": 3, "t_idx": 4, "r_idx": 1, "score": 1.0, "intrain": false, "r": "P17", "title": "Liqui\u00f1e"}, {"index": 449, "h_idx": 4, "t_idx": 3, "r_idx": 4, "score": 1.0, "intrain": false, "r": "P150", "title": "Liqui\u00f1e"}, {"index": 449, "h_idx": 7, "t_idx": 4, "r_idx": 1, "score": 1.0, "intrain": false, "r": "P17", "title": "Liqui\u00f1e"}, {"index": 449, "h_idx": 10, "t_idx": 11, "r_idx": 1, "score": 1.0, "intrain": false, "r": "P17", "title": "Liqui\u00f1e"}, {"index": 450, "h_idx": 1, "t_idx": 2, "r_idx": 2, "score": 1.0, "intrain": false, "r": "P131", "title": "Paris, Texas"}, {"index": 450, "h_idx": 1, "t_idx": 3, "r_idx": 1, "score": 1.0, "intrain": false, "r": "P17", "title": "Paris, Texas"}, {"index": 450, "h_idx": 2, "t_idx": 1, "r_idx": 4, "score": 1.0, "intrain": false, "r": "P150", "title": "Paris, Texas"}, {"index": 450, "h_idx": 2, "t_idx": 3, "r_idx": 1, "score": 1.0, "intrain": false, "r": "P17", "title": "Paris, Texas"}, {"index": 450, "h_idx": 2, "t_idx": 3, "r_idx": 2, "score": 1.0, "intrain": false, "r": "P131", "title": "Paris, Texas"}, {"index": 450, "h_idx": 3, "t_idx": 2, "r_idx": 4, "score": 1.0, "intrain": false, "r": "P150", "title": "Paris, Texas"}, {"index": 450, "h_idx": 3, "t_idx": 14, "r_idx": 4, "score": 1.0, "intrain": false, "r": "P150", "title": "Paris, Texas"}, {"index": 450, "h_idx": 7, "t_idx": 3, "r_idx": 1, "score": 1.0, "intrain": false, "r": "P17", "title": "Paris, Texas"}, {"index": 450, "h_idx": 8, "t_idx": 3, "r_idx": 1, "score": 1.0, "intrain": false, "r": "P17", "title": "Paris, Texas"}, {"index": 450, "h_idx": 12, "t_idx": 3, "r_idx": 1, "score": 1.0, "intrain": false, "r": "P17", "title": "Paris, Texas"}, {"index": 450, "h_idx": 14, "t_idx": 3, "r_idx": 1, "score": 1.0, "intrain": false, "r": "P17", "title": "Paris, Texas"}, {"index": 450, "h_idx": 14, "t_idx": 3, "r_idx": 2, "score": 1.0, "intrain": false, "r": "P131", "title": "Paris, Texas"}, {"index": 451, "h_idx": 0, "t_idx": 2, "r_idx": 8, "score": 1.0, "intrain": false, "r": "P570", "title": "Pavlik Morozov"}, {"index": 451, "h_idx": 0, "t_idx": 3, "r_idx": 3, "score": 1.0, "intrain": false, "r": "P27", "title": "Pavlik Morozov"}, {"index": 451, "h_idx": 7, "t_idx": 8, "r_idx": 5, "score": 1.0, "intrain": false, "r": "P577", "title": "Pavlik Morozov"}, {"index": 451, "h_idx": 7, "t_idx": 9, "r_idx": 28, "score": 1.0, "intrain": false, "r": "P57", "title": "Pavlik Morozov"}, {"index": 451, "h_idx": 12, "t_idx": 10, "r_idx": 5, "score": 1.0, "intrain": false, "r": "P577", "title": "Pavlik Morozov"}, {"index": 452, "h_idx": 0, "t_idx": 2, "r_idx": 52, "score": 1.0, "intrain": false, "r": "P449", "title": "Blackadder"}, {"index": 452, "h_idx": 0, "t_idx": 3, "r_idx": 13, "score": 1.0, "intrain": false, "r": "P495", "title": "Blackadder"}, {"index": 452, "h_idx": 0, "t_idx": 6, "r_idx": 9, "score": 1.0, "intrain": false, "r": "P161", "title": "Blackadder"}, {"index": 452, "h_idx": 0, "t_idx": 22, "r_idx": 13, "score": 1.0, "intrain": false, "r": "P495", "title": "Blackadder"}, {"index": 452, "h_idx": 2, "t_idx": 3, "r_idx": 1, "score": 1.0, "intrain": false, "r": "P17", "title": "Blackadder"}, {"index": 452, "h_idx": 17, "t_idx": 2, "r_idx": 52, "score": 1.0, "intrain": false, "r": "P449", "title": "Blackadder"}, {"index": 453, "h_idx": 7, "t_idx": 9, "r_idx": 4, "score": 1.0, "intrain": false, "r": "P150", "title": "Lugii"}, {"index": 454, "h_idx": 24, "t_idx": 25, "r_idx": 64, "score": 1.0, "intrain": false, "r": "P585", "title": "Ctesiphon"}, {"index": 455, "h_idx": 0, "t_idx": 1, "r_idx": 1, "score": 1.0, "intrain": false, "r": "P17", "title": "Shimabara Rebellion"}, {"index": 455, "h_idx": 1, "t_idx": 0, "r_idx": 4, "score": 1.0, "intrain": false, "r": "P150", "title": "Shimabara Rebellion"}, {"index": 455, "h_idx": 12, "t_idx": 1, "r_idx": 1, "score": 1.0, "intrain": false, "r": "P17", "title": "Shimabara Rebellion"}, {"index": 456, "h_idx": 0, "t_idx": 2, "r_idx": 5, "score": 1.0, "intrain": false, "r": "P577", "title": "Unnale Unnale"}, {"index": 456, "h_idx": 0, "t_idx": 4, "r_idx": 74, "score": 1.0, "intrain": false, "r": "P364", "title": "Unnale Unnale"}, {"index": 456, "h_idx": 0, "t_idx": 5, "r_idx": 28, "score": 1.0, "intrain": false, "r": "P57", "title": "Unnale Unnale"}, {"index": 456, "h_idx": 0, "t_idx": 6, "r_idx": 57, "score": 1.0, "intrain": false, "r": "P162", "title": "Unnale Unnale"}, {"index": 456, "h_idx": 0, "t_idx": 7, "r_idx": 9, "score": 1.0, "intrain": false, "r": "P161", "title": "Unnale Unnale"}, {"index": 457, "h_idx": 0, "t_idx": 1, "r_idx": 7, "score": 1.0, "intrain": false, "r": "P569", "title": "J\u00f3zef Bilczewski"}, {"index": 457, "h_idx": 0, "t_idx": 2, "r_idx": 8, "score": 1.0, "intrain": false, "r": "P570", "title": "J\u00f3zef Bilczewski"}, {"index": 457, "h_idx": 0, "t_idx": 4, "r_idx": 50, "score": 1.0, "intrain": false, "r": "P140", "title": "J\u00f3zef Bilczewski"}, {"index": 457, "h_idx": 9, "t_idx": 4, "r_idx": 50, "score": 1.0, "intrain": false, "r": "P140", "title": "J\u00f3zef Bilczewski"}, {"index": 457, "h_idx": 16, "t_idx": 4, "r_idx": 50, "score": 1.0, "intrain": false, "r": "P140", "title": "J\u00f3zef Bilczewski"}, {"index": 457, "h_idx": 20, "t_idx": 4, "r_idx": 50, "score": 1.0, "intrain": false, "r": "P140", "title": "J\u00f3zef Bilczewski"}, {"index": 457, "h_idx": 22, "t_idx": 4, "r_idx": 50, "score": 1.0, "intrain": false, "r": "P140", "title": "J\u00f3zef Bilczewski"}, {"index": 458, "h_idx": 0, "t_idx": 5, "r_idx": 30, "score": 1.0, "intrain": false, "r": "P22", "title": "Jamsheed Quli Qutb Shah"}, {"index": 458, "h_idx": 5, "t_idx": 0, "r_idx": 20, "score": 1.0, "intrain": false, "r": "P40", "title": "Jamsheed Quli Qutb Shah"}, {"index": 459, "h_idx": 4, "t_idx": 6, "r_idx": 1, "score": 1.0, "intrain": false, "r": "P17", "title": "Tamga Airport"}, {"index": 459, "h_idx": 5, "t_idx": 6, "r_idx": 1, "score": 1.0, "intrain": false, "r": "P17", "title": "Tamga Airport"}, {"index": 459, "h_idx": 5, "t_idx": 6, "r_idx": 2, "score": 1.0, "intrain": false, "r": "P131", "title": "Tamga Airport"}, {"index": 459, "h_idx": 6, "t_idx": 5, "r_idx": 4, "score": 1.0, "intrain": false, "r": "P150", "title": "Tamga Airport"}, {"index": 460, "h_idx": 0, "t_idx": 2, "r_idx": 6, "score": 1.0, "intrain": false, "r": "P175", "title": "Animal Magnetism (Scorpions album)"}, {"index": 460, "h_idx": 0, "t_idx": 3, "r_idx": 5, "score": 1.0, "intrain": false, "r": "P577", "title": "Animal Magnetism (Scorpions album)"}, {"index": 460, "h_idx": 2, "t_idx": 12, "r_idx": 11, "score": 1.0, "intrain": false, "r": "P527", "title": "Animal Magnetism (Scorpions album)"}, {"index": 460, "h_idx": 2, "t_idx": 13, "r_idx": 11, "score": 1.0, "intrain": false, "r": "P527", "title": "Animal Magnetism (Scorpions album)"}, {"index": 460, "h_idx": 17, "t_idx": 2, "r_idx": 6, "score": 1.0, "intrain": false, "r": "P175", "title": "Animal Magnetism (Scorpions album)"}, {"index": 460, "h_idx": 20, "t_idx": 2, "r_idx": 6, "score": 1.0, "intrain": false, "r": "P175", "title": "Animal Magnetism (Scorpions album)"}, {"index": 461, "h_idx": 4, "t_idx": 3, "r_idx": 5, "score": 1.0, "intrain": false, "r": "P577", "title": "Laura Harrington"}, {"index": 461, "h_idx": 8, "t_idx": 0, "r_idx": 9, "score": 1.0, "intrain": false, "r": "P161", "title": "Laura Harrington"}, {"index": 461, "h_idx": 8, "t_idx": 7, "r_idx": 5, "score": 1.0, "intrain": false, "r": "P577", "title": "Laura Harrington"}, {"index": 461, "h_idx": 12, "t_idx": 0, "r_idx": 9, "score": 1.0, "intrain": false, "r": "P161", "title": "Laura Harrington"}, {"index": 461, "h_idx": 12, "t_idx": 11, "r_idx": 5, "score": 1.0, "intrain": false, "r": "P577", "title": "Laura Harrington"}, {"index": 461, "h_idx": 12, "t_idx": 13, "r_idx": 9, "score": 1.0, "intrain": false, "r": "P161", "title": "Laura Harrington"}, {"index": 461, "h_idx": 12, "t_idx": 14, "r_idx": 9, "score": 1.0, "intrain": false, "r": "P161", "title": "Laura Harrington"}, {"index": 462, "h_idx": 0, "t_idx": 1, "r_idx": 6, "score": 1.0, "intrain": false, "r": "P175", "title": "Kiss and Tell (Bryan Ferry song)"}, {"index": 462, "h_idx": 0, "t_idx": 3, "r_idx": 12, "score": 1.0, "intrain": false, "r": "P361", "title": "Kiss and Tell (Bryan Ferry song)"}, {"index": 462, "h_idx": 3, "t_idx": 1, "r_idx": 6, "score": 1.0, "intrain": false, "r": "P175", "title": "Kiss and Tell (Bryan Ferry song)"}, {"index": 463, "h_idx": 0, "t_idx": 2, "r_idx": 29, "score": 1.0, "intrain": false, "r": "P159", "title": "Nea Salamis Famagusta VC"}, {"index": 463, "h_idx": 0, "t_idx": 3, "r_idx": 1, "score": 1.0, "intrain": false, "r": "P17", "title": "Nea Salamis Famagusta VC"}, {"index": 463, "h_idx": 0, "t_idx": 8, "r_idx": 15, "score": 1.0, "intrain": false, "r": "P571", "title": "Nea Salamis Famagusta VC"}, {"index": 463, "h_idx": 1, "t_idx": 8, "r_idx": 15, "score": 1.0, "intrain": false, "r": "P571", "title": "Nea Salamis Famagusta VC"}, {"index": 463, "h_idx": 2, "t_idx": 3, "r_idx": 1, "score": 1.0, "intrain": false, "r": "P17", "title": "Nea Salamis Famagusta VC"}, {"index": 463, "h_idx": 7, "t_idx": 3, "r_idx": 1, "score": 1.0, "intrain": false, "r": "P17", "title": "Nea Salamis Famagusta VC"}, {"index": 464, "h_idx": 0, "t_idx": 5, "r_idx": 54, "score": 1.0, "intrain": false, "r": "P35", "title": "Central African Republic\u2013Holy See relations"}, {"index": 465, "h_idx": 0, "t_idx": 1, "r_idx": 7, "score": 1.0, "intrain": false, "r": "P569", "title": "Rallou Manou"}, {"index": 465, "h_idx": 15, "t_idx": 14, "r_idx": 66, "score": 1.0, "intrain": false, "r": "P86", "title": "Rallou Manou"}, {"index": 465, "h_idx": 15, "t_idx": 16, "r_idx": 5, "score": 1.0, "intrain": false, "r": "P577", "title": "Rallou Manou"}, {"index": 466, "h_idx": 3, "t_idx": 5, "r_idx": 1, "score": 1.0, "intrain": false, "r": "P17", "title": "Five Stars Fujian"}, {"index": 466, "h_idx": 4, "t_idx": 5, "r_idx": 1, "score": 1.0, "intrain": false, "r": "P17", "title": "Five Stars Fujian"}, {"index": 466, "h_idx": 4, "t_idx": 5, "r_idx": 2, "score": 1.0, "intrain": false, "r": "P131", "title": "Five Stars Fujian"}, {"index": 466, "h_idx": 5, "t_idx": 4, "r_idx": 4, "score": 1.0, "intrain": false, "r": "P150", "title": "Five Stars Fujian"}, {"index": 466, "h_idx": 8, "t_idx": 4, "r_idx": 4, "score": 1.0, "intrain": false, "r": "P150", "title": "Five Stars Fujian"}, {"index": 467, "h_idx": 0, "t_idx": 1, "r_idx": 7, "score": 1.0, "intrain": false, "r": "P569", "title": "Hansi Burg"}, {"index": 467, "h_idx": 0, "t_idx": 5, "r_idx": 14, "score": 1.0, "intrain": false, "r": "P19", "title": "Hansi Burg"}, {"index": 469, "h_idx": 0, "t_idx": 1, "r_idx": 7, "score": 1.0, "intrain": false, "r": "P569", "title": "Kemba Walker"}, {"index": 469, "h_idx": 0, "t_idx": 3, "r_idx": 16, "score": 1.0, "intrain": false, "r": "P54", "title": "Kemba Walker"}, {"index": 469, "h_idx": 0, "t_idx": 5, "r_idx": 16, "score": 1.0, "intrain": false, "r": "P54", "title": "Kemba Walker"}, {"index": 469, "h_idx": 0, "t_idx": 9, "r_idx": 25, "score": 1.0, "intrain": false, "r": "P69", "title": "Kemba Walker"}, {"index": 469, "h_idx": 3, "t_idx": 4, "r_idx": 40, "score": 1.0, "intrain": false, "r": "P118", "title": "Kemba Walker"}, {"index": 469, "h_idx": 5, "t_idx": 4, "r_idx": 40, "score": 1.0, "intrain": false, "r": "P118", "title": "Kemba Walker"}, {"index": 469, "h_idx": 8, "t_idx": 7, "r_idx": 4, "score": 1.0, "intrain": false, "r": "P150", "title": "Kemba Walker"}, {"index": 470, "h_idx": 0, "t_idx": 1, "r_idx": 7, "score": 1.0, "intrain": false, "r": "P569", "title": "Antonie Hegerl\u00edkov\u00e1"}, {"index": 470, "h_idx": 0, "t_idx": 2, "r_idx": 8, "score": 1.0, "intrain": false, "r": "P570", "title": "Antonie Hegerl\u00edkov\u00e1"}, {"index": 470, "h_idx": 0, "t_idx": 20, "r_idx": 7, "score": 1.0, "intrain": false, "r": "P569", "title": "Antonie Hegerl\u00edkov\u00e1"}, {"index": 470, "h_idx": 0, "t_idx": 21, "r_idx": 37, "score": 1.0, "intrain": false, "r": "P20", "title": "Antonie Hegerl\u00edkov\u00e1"}, {"index": 470, "h_idx": 0, "t_idx": 23, "r_idx": 8, "score": 1.0, "intrain": false, "r": "P570", "title": "Antonie Hegerl\u00edkov\u00e1"}, {"index": 470, "h_idx": 18, "t_idx": 19, "r_idx": 1, "score": 1.0, "intrain": false, "r": "P17", "title": "Antonie Hegerl\u00edkov\u00e1"}, {"index": 470, "h_idx": 21, "t_idx": 22, "r_idx": 1, "score": 1.0, "intrain": false, "r": "P17", "title": "Antonie Hegerl\u00edkov\u00e1"}, {"index": 470, "h_idx": 22, "t_idx": 21, "r_idx": 4, "score": 1.0, "intrain": false, "r": "P150", "title": "Antonie Hegerl\u00edkov\u00e1"}, {"index": 471, "h_idx": 5, "t_idx": 6, "r_idx": 1, "score": 1.0, "intrain": false, "r": "P17", "title": "Patricia Phelps de Cisneros"}, {"index": 473, "h_idx": 0, "t_idx": 1, "r_idx": 7, "score": 1.0, "intrain": false, "r": "P569", "title": "George Seymour (Royal Navy officer)"}, {"index": 473, "h_idx": 0, "t_idx": 3, "r_idx": 59, "score": 1.0, "intrain": false, "r": "P241", "title": "George Seymour (Royal Navy officer)"}, {"index": 473, "h_idx": 0, "t_idx": 8, "r_idx": 27, "score": 1.0, "intrain": false, "r": "P607", "title": "George Seymour (Royal Navy officer)"}, {"index": 473, "h_idx": 6, "t_idx": 3, "r_idx": 59, "score": 1.0, "intrain": false, "r": "P241", "title": "George Seymour (Royal Navy officer)"}, {"index": 473, "h_idx": 6, "t_idx": 8, "r_idx": 27, "score": 1.0, "intrain": false, "r": "P607", "title": "George Seymour (Royal Navy officer)"}, {"index": 474, "h_idx": 0, "t_idx": 1, "r_idx": 5, "score": 1.0, "intrain": false, "r": "P577", "title": "Faith of My Fathers (film)"}, {"index": 474, "h_idx": 0, "t_idx": 3, "r_idx": 28, "score": 1.0, "intrain": false, "r": "P57", "title": "Faith of My Fathers (film)"}, {"index": 474, "h_idx": 6, "t_idx": 5, "r_idx": 1, "score": 1.0, "intrain": false, "r": "P17", "title": "Faith of My Fathers (film)"}, {"index": 474, "h_idx": 7, "t_idx": 5, "r_idx": 3, "score": 1.0, "intrain": false, "r": "P27", "title": "Faith of My Fathers (film)"}, {"index": 474, "h_idx": 15, "t_idx": 5, "r_idx": 41, "score": 1.0, "intrain": false, "r": "P710", "title": "Faith of My Fathers (film)"}, {"index": 474, "h_idx": 15, "t_idx": 13, "r_idx": 41, "score": 1.0, "intrain": false, "r": "P710", "title": "Faith of My Fathers (film)"}, {"index": 476, "h_idx": 0, "t_idx": 1, "r_idx": 13, "score": 1.0, "intrain": false, "r": "P495", "title": "Cartman's Mom Is a Dirty Slut"}, {"index": 476, "h_idx": 0, "t_idx": 2, "r_idx": 55, "score": 1.0, "intrain": false, "r": "P179", "title": "Cartman's Mom Is a Dirty Slut"}, {"index": 476, "h_idx": 0, "t_idx": 14, "r_idx": 53, "score": 1.0, "intrain": false, "r": "P58", "title": "Cartman's Mom Is a Dirty Slut"}, {"index": 476, "h_idx": 0, "t_idx": 17, "r_idx": 53, "score": 1.0, "intrain": false, "r": "P58", "title": "Cartman's Mom Is a Dirty Slut"}, {"index": 476, "h_idx": 2, "t_idx": 1, "r_idx": 13, "score": 1.0, "intrain": false, "r": "P495", "title": "Cartman's Mom Is a Dirty Slut"}, {"index": 476, "h_idx": 2, "t_idx": 8, "r_idx": 46, "score": 1.0, "intrain": false, "r": "P674", "title": "Cartman's Mom Is a Dirty Slut"}, {"index": 476, "h_idx": 2, "t_idx": 17, "r_idx": 35, "score": 1.0, "intrain": false, "r": "P170", "title": "Cartman's Mom Is a Dirty Slut"}, {"index": 476, "h_idx": 3, "t_idx": 1, "r_idx": 1, "score": 1.0, "intrain": false, "r": "P17", "title": "Cartman's Mom Is a Dirty Slut"}, {"index": 476, "h_idx": 10, "t_idx": 2, "r_idx": 23, "score": 1.0, "intrain": false, "r": "P1441", "title": "Cartman's Mom Is a Dirty Slut"}, {"index": 476, "h_idx": 10, "t_idx": 17, "r_idx": 35, "score": 1.0, "intrain": false, "r": "P170", "title": "Cartman's Mom Is a Dirty Slut"}, {"index": 476, "h_idx": 11, "t_idx": 2, "r_idx": 23, "score": 1.0, "intrain": false, "r": "P1441", "title": "Cartman's Mom Is a Dirty Slut"}, {"index": 476, "h_idx": 11, "t_idx": 17, "r_idx": 35, "score": 1.0, "intrain": false, "r": "P170", "title": "Cartman's Mom Is a Dirty Slut"}, {"index": 476, "h_idx": 12, "t_idx": 2, "r_idx": 23, "score": 1.0, "intrain": false, "r": "P1441", "title": "Cartman's Mom Is a Dirty Slut"}, {"index": 476, "h_idx": 12, "t_idx": 17, "r_idx": 35, "score": 1.0, "intrain": false, "r": "P170", "title": "Cartman's Mom Is a Dirty Slut"}, {"index": 477, "h_idx": 1, "t_idx": 12, "r_idx": 4, "score": 1.0, "intrain": false, "r": "P150", "title": "Kuki people"}, {"index": 478, "h_idx": 0, "t_idx": 3, "r_idx": 5, "score": 1.0, "intrain": false, "r": "P577", "title": "Chirutha"}, {"index": 478, "h_idx": 0, "t_idx": 6, "r_idx": 28, "score": 1.0, "intrain": false, "r": "P57", "title": "Chirutha"}, {"index": 478, "h_idx": 0, "t_idx": 10, "r_idx": 9, "score": 1.0, "intrain": false, "r": "P161", "title": "Chirutha"}, {"index": 478, "h_idx": 0, "t_idx": 11, "r_idx": 9, "score": 1.0, "intrain": false, "r": "P161", "title": "Chirutha"}, {"index": 478, "h_idx": 0, "t_idx": 12, "r_idx": 9, "score": 1.0, "intrain": false, "r": "P161", "title": "Chirutha"}, {"index": 478, "h_idx": 2, "t_idx": 6, "r_idx": 28, "score": 1.0, "intrain": false, "r": "P57", "title": "Chirutha"}, {"index": 478, "h_idx": 7, "t_idx": 8, "r_idx": 30, "score": 1.0, "intrain": false, "r": "P22", "title": "Chirutha"}, {"index": 478, "h_idx": 8, "t_idx": 7, "r_idx": 20, "score": 1.0, "intrain": false, "r": "P40", "title": "Chirutha"}, {"index": 480, "h_idx": 0, "t_idx": 1, "r_idx": 15, "score": 1.0, "intrain": false, "r": "P571", "title": "American Society of Animal Science"}, {"index": 480, "h_idx": 2, "t_idx": 4, "r_idx": 1, "score": 1.0, "intrain": false, "r": "P17", "title": "American Society of Animal Science"}, {"index": 480, "h_idx": 3, "t_idx": 4, "r_idx": 1, "score": 1.0, "intrain": false, "r": "P17", "title": "American Society of Animal Science"}, {"index": 480, "h_idx": 3, "t_idx": 4, "r_idx": 2, "score": 1.0, "intrain": false, "r": "P131", "title": "American Society of Animal Science"}, {"index": 480, "h_idx": 4, "t_idx": 3, "r_idx": 4, "score": 1.0, "intrain": false, "r": "P150", "title": "American Society of Animal Science"}, {"index": 481, "h_idx": 0, "t_idx": 1, "r_idx": 5, "score": 1.0, "intrain": false, "r": "P577", "title": "Dharmputra"}, {"index": 481, "h_idx": 0, "t_idx": 3, "r_idx": 28, "score": 1.0, "intrain": false, "r": "P57", "title": "Dharmputra"}, {"index": 481, "h_idx": 0, "t_idx": 19, "r_idx": 9, "score": 1.0, "intrain": false, "r": "P161", "title": "Dharmputra"}, {"index": 481, "h_idx": 0, "t_idx": 21, "r_idx": 9, "score": 1.0, "intrain": false, "r": "P161", "title": "Dharmputra"}, {"index": 481, "h_idx": 13, "t_idx": 14, "r_idx": 5, "score": 1.0, "intrain": false, "r": "P577", "title": "Dharmputra"}, {"index": 482, "h_idx": 6, "t_idx": 8, "r_idx": 1, "score": 1.0, "intrain": false, "r": "P17", "title": "Bloody Saturday (photograph)"}, {"index": 484, "h_idx": 1, "t_idx": 4, "r_idx": 4, "score": 1.0, "intrain": false, "r": "P150", "title": "List of stations owned or operated by Sinclair Broadcast Group"}, {"index": 484, "h_idx": 1, "t_idx": 6, "r_idx": 4, "score": 1.0, "intrain": false, "r": "P150", "title": "List of stations owned or operated by Sinclair Broadcast Group"}, {"index": 484, "h_idx": 5, "t_idx": 1, "r_idx": 1, "score": 1.0, "intrain": false, "r": "P17", "title": "List of stations owned or operated by Sinclair Broadcast Group"}, {"index": 484, "h_idx": 6, "t_idx": 1, "r_idx": 1, "score": 1.0, "intrain": false, "r": "P17", "title": "List of stations owned or operated by Sinclair Broadcast Group"}, {"index": 484, "h_idx": 6, "t_idx": 1, "r_idx": 2, "score": 1.0, "intrain": false, "r": "P131", "title": "List of stations owned or operated by Sinclair Broadcast Group"}, {"index": 484, "h_idx": 8, "t_idx": 1, "r_idx": 1, "score": 1.0, "intrain": false, "r": "P17", "title": "List of stations owned or operated by Sinclair Broadcast Group"}, {"index": 484, "h_idx": 9, "t_idx": 1, "r_idx": 1, "score": 1.0, "intrain": false, "r": "P17", "title": "List of stations owned or operated by Sinclair Broadcast Group"}, {"index": 484, "h_idx": 13, "t_idx": 1, "r_idx": 1, "score": 1.0, "intrain": false, "r": "P17", "title": "List of stations owned or operated by Sinclair Broadcast Group"}, {"index": 484, "h_idx": 15, "t_idx": 1, "r_idx": 1, "score": 1.0, "intrain": false, "r": "P17", "title": "List of stations owned or operated by Sinclair Broadcast Group"}, {"index": 486, "h_idx": 8, "t_idx": 3, "r_idx": 84, "score": 1.0, "intrain": false, "r": "P740", "title": "Tim Rutili"}, {"index": 487, "h_idx": 0, "t_idx": 4, "r_idx": 54, "score": 1.0, "intrain": false, "r": "P35", "title": "First Lady of North Korea"}, {"index": 487, "h_idx": 0, "t_idx": 6, "r_idx": 54, "score": 1.0, "intrain": false, "r": "P35", "title": "First Lady of North Korea"}, {"index": 487, "h_idx": 0, "t_idx": 12, "r_idx": 54, "score": 1.0, "intrain": false, "r": "P35", "title": "First Lady of North Korea"}, {"index": 487, "h_idx": 4, "t_idx": 0, "r_idx": 3, "score": 1.0, "intrain": false, "r": "P27", "title": "First Lady of North Korea"}, {"index": 487, "h_idx": 5, "t_idx": 0, "r_idx": 3, "score": 1.0, "intrain": false, "r": "P27", "title": "First Lady of North Korea"}, {"index": 487, "h_idx": 16, "t_idx": 15, "r_idx": 3, "score": 1.0, "intrain": false, "r": "P27", "title": "First Lady of North Korea"}, {"index": 488, "h_idx": 0, "t_idx": 1, "r_idx": 7, "score": 1.0, "intrain": false, "r": "P569", "title": "Matthew Elliott (politics)"}, {"index": 489, "h_idx": 1, "t_idx": 2, "r_idx": 33, "score": 1.0, "intrain": false, "r": "P206", "title": "Palu'e"}, {"index": 489, "h_idx": 2, "t_idx": 6, "r_idx": 77, "score": 1.0, "intrain": false, "r": "P205", "title": "Palu'e"}, {"index": 489, "h_idx": 4, "t_idx": 6, "r_idx": 1, "score": 1.0, "intrain": false, "r": "P17", "title": "Palu'e"}, {"index": 489, "h_idx": 5, "t_idx": 6, "r_idx": 1, "score": 1.0, "intrain": false, "r": "P17", "title": "Palu'e"}, {"index": 489, "h_idx": 6, "t_idx": 5, "r_idx": 4, "score": 1.0, "intrain": false, "r": "P150", "title": "Palu'e"}, {"index": 489, "h_idx": 16, "t_idx": 6, "r_idx": 1, "score": 1.0, "intrain": false, "r": "P17", "title": "Palu'e"}, {"index": 490, "h_idx": 0, "t_idx": 1, "r_idx": 7, "score": 1.0, "intrain": false, "r": "P569", "title": "Bruno Conti"}, {"index": 490, "h_idx": 0, "t_idx": 2, "r_idx": 14, "score": 1.0, "intrain": false, "r": "P19", "title": "Bruno Conti"}, {"index": 490, "h_idx": 2, "t_idx": 4, "r_idx": 1, "score": 1.0, "intrain": false, "r": "P17", "title": "Bruno Conti"}, {"index": 491, "h_idx": 1, "t_idx": 4, "r_idx": 33, "score": 1.0, "intrain": false, "r": "P206", "title": "Lower Manhattan\u2013Jamaica/JFK Transportation Project"}, {"index": 491, "h_idx": 1, "t_idx": 19, "r_idx": 4, "score": 1.0, "intrain": false, "r": "P150", "title": "Lower Manhattan\u2013Jamaica/JFK Transportation Project"}, {"index": 491, "h_idx": 1, "t_idx": 20, "r_idx": 42, "score": 1.0, "intrain": false, "r": "P6", "title": "Lower Manhattan\u2013Jamaica/JFK Transportation Project"}, {"index": 492, "h_idx": 2, "t_idx": 1, "r_idx": 3, "score": 1.0, "intrain": false, "r": "P27", "title": "Bashir Saleh Bashir"}, {"index": 492, "h_idx": 4, "t_idx": 6, "r_idx": 21, "score": 1.0, "intrain": false, "r": "P30", "title": "Bashir Saleh Bashir"}, {"index": 492, "h_idx": 8, "t_idx": 9, "r_idx": 12, "score": 1.0, "intrain": false, "r": "P361", "title": "Bashir Saleh Bashir"}, {"index": 493, "h_idx": 0, "t_idx": 1, "r_idx": 7, "score": 1.0, "intrain": false, "r": "P569", "title": "Jeanne Samary"}, {"index": 493, "h_idx": 0, "t_idx": 2, "r_idx": 14, "score": 1.0, "intrain": false, "r": "P19", "title": "Jeanne Samary"}, {"index": 493, "h_idx": 0, "t_idx": 3, "r_idx": 8, "score": 1.0, "intrain": false, "r": "P570", "title": "Jeanne Samary"}, {"index": 493, "h_idx": 0, "t_idx": 4, "r_idx": 37, "score": 1.0, "intrain": false, "r": "P20", "title": "Jeanne Samary"}, {"index": 493, "h_idx": 0, "t_idx": 12, "r_idx": 25, "score": 1.0, "intrain": false, "r": "P69", "title": "Jeanne Samary"}, {"index": 493, "h_idx": 0, "t_idx": 25, "r_idx": 8, "score": 1.0, "intrain": false, "r": "P570", "title": "Jeanne Samary"}, {"index": 494, "h_idx": 0, "t_idx": 3, "r_idx": 1, "score": 1.0, "intrain": false, "r": "P17", "title": "Stora V\u00e4rtan"}, {"index": 494, "h_idx": 1, "t_idx": 3, "r_idx": 77, "score": 1.0, "intrain": false, "r": "P205", "title": "Stora V\u00e4rtan"}, {"index": 494, "h_idx": 2, "t_idx": 1, "r_idx": 33, "score": 1.0, "intrain": false, "r": "P206", "title": "Stora V\u00e4rtan"}, {"index": 494, "h_idx": 2, "t_idx": 3, "r_idx": 1, "score": 1.0, "intrain": false, "r": "P17", "title": "Stora V\u00e4rtan"}, {"index": 494, "h_idx": 4, "t_idx": 3, "r_idx": 1, "score": 1.0, "intrain": false, "r": "P17", "title": "Stora V\u00e4rtan"}, {"index": 494, "h_idx": 5, "t_idx": 3, "r_idx": 1, "score": 1.0, "intrain": false, "r": "P17", "title": "Stora V\u00e4rtan"}, {"index": 494, "h_idx": 6, "t_idx": 3, "r_idx": 1, "score": 1.0, "intrain": false, "r": "P17", "title": "Stora V\u00e4rtan"}, {"index": 494, "h_idx": 8, "t_idx": 3, "r_idx": 1, "score": 1.0, "intrain": false, "r": "P17", "title": "Stora V\u00e4rtan"}, {"index": 494, "h_idx": 14, "t_idx": 3, "r_idx": 1, "score": 1.0, "intrain": false, "r": "P17", "title": "Stora V\u00e4rtan"}, {"index": 494, "h_idx": 15, "t_idx": 3, "r_idx": 1, "score": 1.0, "intrain": false, "r": "P17", "title": "Stora V\u00e4rtan"}, {"index": 494, "h_idx": 16, "t_idx": 3, "r_idx": 1, "score": 1.0, "intrain": false, "r": "P17", "title": "Stora V\u00e4rtan"}, {"index": 494, "h_idx": 17, "t_idx": 3, "r_idx": 1, "score": 1.0, "intrain": false, "r": "P17", "title": "Stora V\u00e4rtan"}, {"index": 494, "h_idx": 18, "t_idx": 3, "r_idx": 1, "score": 1.0, "intrain": false, "r": "P17", "title": "Stora V\u00e4rtan"}, {"index": 494, "h_idx": 19, "t_idx": 3, "r_idx": 1, "score": 1.0, "intrain": false, "r": "P17", "title": "Stora V\u00e4rtan"}, {"index": 494, "h_idx": 20, "t_idx": 3, "r_idx": 1, "score": 1.0, "intrain": false, "r": "P17", "title": "Stora V\u00e4rtan"}, {"index": 495, "h_idx": 0, "t_idx": 1, "r_idx": 7, "score": 1.0, "intrain": false, "r": "P569", "title": "Vuk Obradovi\u0107"}, {"index": 495, "h_idx": 0, "t_idx": 2, "r_idx": 14, "score": 1.0, "intrain": false, "r": "P19", "title": "Vuk Obradovi\u0107"}, {"index": 495, "h_idx": 0, "t_idx": 3, "r_idx": 3, "score": 1.0, "intrain": false, "r": "P27", "title": "Vuk Obradovi\u0107"}, {"index": 495, "h_idx": 0, "t_idx": 4, "r_idx": 8, "score": 1.0, "intrain": false, "r": "P570", "title": "Vuk Obradovi\u0107"}, {"index": 495, "h_idx": 0, "t_idx": 5, "r_idx": 37, "score": 1.0, "intrain": false, "r": "P20", "title": "Vuk Obradovi\u0107"}, {"index": 495, "h_idx": 2, "t_idx": 3, "r_idx": 1, "score": 1.0, "intrain": false, "r": "P17", "title": "Vuk Obradovi\u0107"}, {"index": 496, "h_idx": 0, "t_idx": 2, "r_idx": 6, "score": 1.0, "intrain": false, "r": "P175", "title": "Playtime Is Over (Wiley album)"}, {"index": 496, "h_idx": 17, "t_idx": 15, "r_idx": 6, "score": 1.0, "intrain": false, "r": "P175", "title": "Playtime Is Over (Wiley album)"}, {"index": 497, "h_idx": 0, "t_idx": 1, "r_idx": 7, "score": 1.0, "intrain": false, "r": "P569", "title": "Giovanni Bernardi"}, {"index": 497, "h_idx": 0, "t_idx": 4, "r_idx": 14, "score": 1.0, "intrain": false, "r": "P19", "title": "Giovanni Bernardi"}, {"index": 497, "h_idx": 0, "t_idx": 17, "r_idx": 37, "score": 1.0, "intrain": false, "r": "P20", "title": "Giovanni Bernardi"}, {"index": 497, "h_idx": 0, "t_idx": 18, "r_idx": 8, "score": 1.0, "intrain": false, "r": "P570", "title": "Giovanni Bernardi"}, {"index": 499, "h_idx": 0, "t_idx": 1, "r_idx": 5, "score": 1.0, "intrain": false, "r": "P577", "title": "Cutthroat Island"}, {"index": 499, "h_idx": 0, "t_idx": 2, "r_idx": 28, "score": 1.0, "intrain": false, "r": "P57", "title": "Cutthroat Island"}, {"index": 499, "h_idx": 0, "t_idx": 3, "r_idx": 53, "score": 1.0, "intrain": false, "r": "P58", "title": "Cutthroat Island"}, {"index": 499, "h_idx": 0, "t_idx": 4, "r_idx": 53, "score": 1.0, "intrain": false, "r": "P58", "title": "Cutthroat Island"}, {"index": 499, "h_idx": 0, "t_idx": 9, "r_idx": 9, "score": 1.0, "intrain": false, "r": "P161", "title": "Cutthroat Island"}, {"index": 499, "h_idx": 0, "t_idx": 10, "r_idx": 9, "score": 1.0, "intrain": false, "r": "P161", "title": "Cutthroat Island"}, {"index": 499, "h_idx": 0, "t_idx": 11, "r_idx": 9, "score": 1.0, "intrain": false, "r": "P161", "title": "Cutthroat Island"}, {"index": 501, "h_idx": 0, "t_idx": 1, "r_idx": 7, "score": 1.0, "intrain": false, "r": "P569", "title": "Naoum Mokarzel"}, {"index": 501, "h_idx": 0, "t_idx": 2, "r_idx": 8, "score": 1.0, "intrain": false, "r": "P570", "title": "Naoum Mokarzel"}, {"index": 502, "h_idx": 6, "t_idx": 7, "r_idx": 1, "score": 1.0, "intrain": false, "r": "P17", "title": "Uma Baka' people"}, {"index": 502, "h_idx": 7, "t_idx": 6, "r_idx": 4, "score": 1.0, "intrain": false, "r": "P150", "title": "Uma Baka' people"}, {"index": 502, "h_idx": 8, "t_idx": 9, "r_idx": 1, "score": 1.0, "intrain": false, "r": "P17", "title": "Uma Baka' people"}, {"index": 502, "h_idx": 8, "t_idx": 9, "r_idx": 2, "score": 1.0, "intrain": false, "r": "P131", "title": "Uma Baka' people"}, {"index": 502, "h_idx": 9, "t_idx": 8, "r_idx": 4, "score": 1.0, "intrain": false, "r": "P150", "title": "Uma Baka' people"}, {"index": 503, "h_idx": 21, "t_idx": 6, "r_idx": 35, "score": 1.0, "intrain": false, "r": "P170", "title": "A Map of Middle-earth"}, {"index": 503, "h_idx": 21, "t_idx": 7, "r_idx": 23, "score": 1.0, "intrain": false, "r": "P1441", "title": "A Map of Middle-earth"}, {"index": 504, "h_idx": 0, "t_idx": 3, "r_idx": 12, "score": 1.0, "intrain": false, "r": "P361", "title": "Addicted to You (Shakira song)"}, {"index": 504, "h_idx": 0, "t_idx": 4, "r_idx": 5, "score": 1.0, "intrain": false, "r": "P577", "title": "Addicted to You (Shakira song)"}, {"index": 504, "h_idx": 0, "t_idx": 5, "r_idx": 10, "score": 1.0, "intrain": false, "r": "P264", "title": "Addicted to You (Shakira song)"}, {"index": 504, "h_idx": 3, "t_idx": 2, "r_idx": 6, "score": 1.0, "intrain": false, "r": "P175", "title": "Addicted to You (Shakira song)"}, {"index": 504, "h_idx": 3, "t_idx": 4, "r_idx": 5, "score": 1.0, "intrain": false, "r": "P577", "title": "Addicted to You (Shakira song)"}, {"index": 504, "h_idx": 3, "t_idx": 5, "r_idx": 10, "score": 1.0, "intrain": false, "r": "P264", "title": "Addicted to You (Shakira song)"}, {"index": 505, "h_idx": 2, "t_idx": 16, "r_idx": 42, "score": 1.0, "intrain": false, "r": "P6", "title": "United States Secretary of the Interior"}, {"index": 505, "h_idx": 5, "t_idx": 2, "r_idx": 1, "score": 1.0, "intrain": false, "r": "P17", "title": "United States Secretary of the Interior"}, {"index": 506, "h_idx": 10, "t_idx": 9, "r_idx": 7, "score": 1.0, "intrain": false, "r": "P569", "title": "Ishibashi (surname)"}, {"index": 506, "h_idx": 10, "t_idx": 11, "r_idx": 7, "score": 1.0, "intrain": false, "r": "P569", "title": "Ishibashi (surname)"}, {"index": 506, "h_idx": 12, "t_idx": 13, "r_idx": 7, "score": 1.0, "intrain": false, "r": "P569", "title": "Ishibashi (surname)"}, {"index": 506, "h_idx": 16, "t_idx": 17, "r_idx": 7, "score": 1.0, "intrain": false, "r": "P569", "title": "Ishibashi (surname)"}, {"index": 506, "h_idx": 18, "t_idx": 19, "r_idx": 7, "score": 1.0, "intrain": false, "r": "P569", "title": "Ishibashi (surname)"}, {"index": 506, "h_idx": 29, "t_idx": 30, "r_idx": 7, "score": 1.0, "intrain": false, "r": "P569", "title": "Ishibashi (surname)"}, {"index": 506, "h_idx": 35, "t_idx": 9, "r_idx": 7, "score": 1.0, "intrain": false, "r": "P569", "title": "Ishibashi (surname)"}, {"index": 508, "h_idx": 8, "t_idx": 2, "r_idx": 6, "score": 1.0, "intrain": false, "r": "P175", "title": "Days of Wonder (album)"}, {"index": 508, "h_idx": 8, "t_idx": 9, "r_idx": 5, "score": 1.0, "intrain": false, "r": "P577", "title": "Days of Wonder (album)"}, {"index": 510, "h_idx": 0, "t_idx": 1, "r_idx": 1, "score": 1.0, "intrain": false, "r": "P17", "title": "Nurmij\u00e4rvi"}, {"index": 510, "h_idx": 3, "t_idx": 1, "r_idx": 1, "score": 1.0, "intrain": false, "r": "P17", "title": "Nurmij\u00e4rvi"}, {"index": 510, "h_idx": 4, "t_idx": 1, "r_idx": 1, "score": 1.0, "intrain": false, "r": "P17", "title": "Nurmij\u00e4rvi"}, {"index": 510, "h_idx": 6, "t_idx": 1, "r_idx": 3, "score": 1.0, "intrain": false, "r": "P27", "title": "Nurmij\u00e4rvi"}, {"index": 510, "h_idx": 11, "t_idx": 1, "r_idx": 1, "score": 1.0, "intrain": false, "r": "P17", "title": "Nurmij\u00e4rvi"}, {"index": 510, "h_idx": 13, "t_idx": 1, "r_idx": 3, "score": 1.0, "intrain": false, "r": "P27", "title": "Nurmij\u00e4rvi"}, {"index": 511, "h_idx": 0, "t_idx": 2, "r_idx": 5, "score": 1.0, "intrain": false, "r": "P577", "title": "Rock Dog"}, {"index": 511, "h_idx": 0, "t_idx": 5, "r_idx": 28, "score": 1.0, "intrain": false, "r": "P57", "title": "Rock Dog"}, {"index": 511, "h_idx": 0, "t_idx": 10, "r_idx": 9, "score": 1.0, "intrain": false, "r": "P161", "title": "Rock Dog"}, {"index": 511, "h_idx": 0, "t_idx": 11, "r_idx": 9, "score": 1.0, "intrain": false, "r": "P161", "title": "Rock Dog"}, {"index": 511, "h_idx": 0, "t_idx": 12, "r_idx": 9, "score": 1.0, "intrain": false, "r": "P161", "title": "Rock Dog"}, {"index": 511, "h_idx": 0, "t_idx": 13, "r_idx": 9, "score": 1.0, "intrain": false, "r": "P161", "title": "Rock Dog"}, {"index": 511, "h_idx": 0, "t_idx": 15, "r_idx": 9, "score": 1.0, "intrain": false, "r": "P161", "title": "Rock Dog"}, {"index": 511, "h_idx": 0, "t_idx": 16, "r_idx": 9, "score": 1.0, "intrain": false, "r": "P161", "title": "Rock Dog"}, {"index": 511, "h_idx": 0, "t_idx": 17, "r_idx": 9, "score": 1.0, "intrain": false, "r": "P161", "title": "Rock Dog"}, {"index": 511, "h_idx": 0, "t_idx": 18, "r_idx": 9, "score": 1.0, "intrain": false, "r": "P161", "title": "Rock Dog"}, {"index": 512, "h_idx": 0, "t_idx": 1, "r_idx": 7, "score": 1.0, "intrain": false, "r": "P569", "title": "Seripisut Temiyavet"}, {"index": 512, "h_idx": 2, "t_idx": 5, "r_idx": 1, "score": 1.0, "intrain": false, "r": "P17", "title": "Seripisut Temiyavet"}, {"index": 512, "h_idx": 6, "t_idx": 5, "r_idx": 3, "score": 1.0, "intrain": false, "r": "P27", "title": "Seripisut Temiyavet"}, {"index": 512, "h_idx": 7, "t_idx": 5, "r_idx": 3, "score": 1.0, "intrain": false, "r": "P27", "title": "Seripisut Temiyavet"}, {"index": 512, "h_idx": 12, "t_idx": 5, "r_idx": 3, "score": 1.0, "intrain": false, "r": "P27", "title": "Seripisut Temiyavet"}, {"index": 512, "h_idx": 16, "t_idx": 5, "r_idx": 3, "score": 1.0, "intrain": false, "r": "P27", "title": "Seripisut Temiyavet"}, {"index": 513, "h_idx": 0, "t_idx": 1, "r_idx": 5, "score": 1.0, "intrain": false, "r": "P577", "title": "Annabelle (film)"}, {"index": 513, "h_idx": 0, "t_idx": 3, "r_idx": 28, "score": 1.0, "intrain": false, "r": "P57", "title": "Annabelle (film)"}, {"index": 513, "h_idx": 0, "t_idx": 13, "r_idx": 9, "score": 1.0, "intrain": false, "r": "P161", "title": "Annabelle (film)"}, {"index": 513, "h_idx": 0, "t_idx": 14, "r_idx": 9, "score": 1.0, "intrain": false, "r": "P161", "title": "Annabelle (film)"}, {"index": 513, "h_idx": 0, "t_idx": 15, "r_idx": 9, "score": 1.0, "intrain": false, "r": "P161", "title": "Annabelle (film)"}, {"index": 513, "h_idx": 8, "t_idx": 7, "r_idx": 5, "score": 1.0, "intrain": false, "r": "P577", "title": "Annabelle (film)"}, {"index": 515, "h_idx": 1, "t_idx": 15, "r_idx": 1, "score": 1.0, "intrain": false, "r": "P17", "title": "The Beatles Story"}, {"index": 516, "h_idx": 0, "t_idx": 1, "r_idx": 7, "score": 1.0, "intrain": false, "r": "P569", "title": "Lee Shau-kee"}, {"index": 516, "h_idx": 0, "t_idx": 2, "r_idx": 14, "score": 1.0, "intrain": false, "r": "P19", "title": "Lee Shau-kee"}, {"index": 516, "h_idx": 2, "t_idx": 4, "r_idx": 1, "score": 1.0, "intrain": false, "r": "P17", "title": "Lee Shau-kee"}, {"index": 516, "h_idx": 3, "t_idx": 2, "r_idx": 4, "score": 1.0, "intrain": false, "r": "P150", "title": "Lee Shau-kee"}, {"index": 516, "h_idx": 3, "t_idx": 4, "r_idx": 1, "score": 1.0, "intrain": false, "r": "P17", "title": "Lee Shau-kee"}, {"index": 516, "h_idx": 3, "t_idx": 4, "r_idx": 2, "score": 1.0, "intrain": false, "r": "P131", "title": "Lee Shau-kee"}, {"index": 516, "h_idx": 4, "t_idx": 3, "r_idx": 4, "score": 1.0, "intrain": false, "r": "P150", "title": "Lee Shau-kee"}, {"index": 517, "h_idx": 0, "t_idx": 1, "r_idx": 1, "score": 1.0, "intrain": false, "r": "P17", "title": "Independent Regionalist Party"}, {"index": 517, "h_idx": 0, "t_idx": 2, "r_idx": 1, "score": 1.0, "intrain": false, "r": "P17", "title": "Independent Regionalist Party"}, {"index": 517, "h_idx": 5, "t_idx": 1, "r_idx": 1, "score": 1.0, "intrain": false, "r": "P17", "title": "Independent Regionalist Party"}, {"index": 517, "h_idx": 6, "t_idx": 1, "r_idx": 1, "score": 1.0, "intrain": false, "r": "P17", "title": "Independent Regionalist Party"}, {"index": 517, "h_idx": 10, "t_idx": 0, "r_idx": 17, "score": 1.0, "intrain": false, "r": "P102", "title": "Independent Regionalist Party"}, {"index": 517, "h_idx": 10, "t_idx": 1, "r_idx": 3, "score": 1.0, "intrain": false, "r": "P27", "title": "Independent Regionalist Party"}, {"index": 517, "h_idx": 13, "t_idx": 1, "r_idx": 1, "score": 1.0, "intrain": false, "r": "P17", "title": "Independent Regionalist Party"}, {"index": 517, "h_idx": 18, "t_idx": 1, "r_idx": 1, "score": 1.0, "intrain": false, "r": "P17", "title": "Independent Regionalist Party"}, {"index": 517, "h_idx": 25, "t_idx": 1, "r_idx": 1, "score": 1.0, "intrain": false, "r": "P17", "title": "Independent Regionalist Party"}, {"index": 518, "h_idx": 0, "t_idx": 4, "r_idx": 10, "score": 1.0, "intrain": false, "r": "P264", "title": "Morning Phase"}, {"index": 518, "h_idx": 2, "t_idx": 4, "r_idx": 10, "score": 1.0, "intrain": false, "r": "P264", "title": "Morning Phase"}, {"index": 518, "h_idx": 6, "t_idx": 4, "r_idx": 10, "score": 1.0, "intrain": false, "r": "P264", "title": "Morning Phase"}, {"index": 518, "h_idx": 17, "t_idx": 16, "r_idx": 5, "score": 1.0, "intrain": false, "r": "P577", "title": "Morning Phase"}, {"index": 518, "h_idx": 19, "t_idx": 18, "r_idx": 5, "score": 1.0, "intrain": false, "r": "P577", "title": "Morning Phase"}, {"index": 519, "h_idx": 8, "t_idx": 9, "r_idx": 54, "score": 1.0, "intrain": false, "r": "P35", "title": "Repnin Sejm"}, {"index": 519, "h_idx": 9, "t_idx": 8, "r_idx": 3, "score": 1.0, "intrain": false, "r": "P27", "title": "Repnin Sejm"}, {"index": 519, "h_idx": 9, "t_idx": 10, "r_idx": 3, "score": 1.0, "intrain": false, "r": "P27", "title": "Repnin Sejm"}, {"index": 520, "h_idx": 0, "t_idx": 3, "r_idx": 29, "score": 1.0, "intrain": false, "r": "P159", "title": "Marks &amp; Spencer"}, {"index": 520, "h_idx": 0, "t_idx": 6, "r_idx": 15, "score": 1.0, "intrain": false, "r": "P571", "title": "Marks &amp; Spencer"}, {"index": 520, "h_idx": 0, "t_idx": 7, "r_idx": 65, "score": 1.0, "intrain": false, "r": "P112", "title": "Marks &amp; Spencer"}, {"index": 520, "h_idx": 4, "t_idx": 1, "r_idx": 1, "score": 1.0, "intrain": false, "r": "P17", "title": "Marks &amp; Spencer"}, {"index": 521, "h_idx": 0, "t_idx": 1, "r_idx": 7, "score": 1.0, "intrain": false, "r": "P569", "title": "Vladimir Yazdovsky"}, {"index": 521, "h_idx": 0, "t_idx": 2, "r_idx": 8, "score": 1.0, "intrain": false, "r": "P570", "title": "Vladimir Yazdovsky"}, {"index": 521, "h_idx": 0, "t_idx": 3, "r_idx": 3, "score": 1.0, "intrain": false, "r": "P27", "title": "Vladimir Yazdovsky"}, {"index": 522, "h_idx": 0, "t_idx": 2, "r_idx": 8, "score": 1.0, "intrain": false, "r": "P570", "title": "Herbert Standing"}, {"index": 523, "h_idx": 2, "t_idx": 8, "r_idx": 4, "score": 1.0, "intrain": false, "r": "P150", "title": "Green v. Biddle"}, {"index": 523, "h_idx": 5, "t_idx": 2, "r_idx": 1, "score": 1.0, "intrain": false, "r": "P17", "title": "Green v. Biddle"}, {"index": 523, "h_idx": 6, "t_idx": 2, "r_idx": 2, "score": 1.0, "intrain": false, "r": "P131", "title": "Green v. Biddle"}, {"index": 523, "h_idx": 8, "t_idx": 2, "r_idx": 1, "score": 1.0, "intrain": false, "r": "P17", "title": "Green v. Biddle"}, {"index": 523, "h_idx": 8, "t_idx": 2, "r_idx": 2, "score": 1.0, "intrain": false, "r": "P131", "title": "Green v. Biddle"}, {"index": 524, "h_idx": 1, "t_idx": 5, "r_idx": 4, "score": 1.0, "intrain": false, "r": "P150", "title": "FBC Melgar"}, {"index": 524, "h_idx": 2, "t_idx": 1, "r_idx": 1, "score": 1.0, "intrain": false, "r": "P17", "title": "FBC Melgar"}, {"index": 524, "h_idx": 5, "t_idx": 1, "r_idx": 1, "score": 1.0, "intrain": false, "r": "P17", "title": "FBC Melgar"}, {"index": 524, "h_idx": 24, "t_idx": 1, "r_idx": 1, "score": 1.0, "intrain": false, "r": "P17", "title": "FBC Melgar"}, {"index": 526, "h_idx": 0, "t_idx": 5, "r_idx": 15, "score": 1.0, "intrain": false, "r": "P571", "title": "RCTV"}, {"index": 526, "h_idx": 3, "t_idx": 11, "r_idx": 1, "score": 1.0, "intrain": false, "r": "P17", "title": "RCTV"}, {"index": 527, "h_idx": 0, "t_idx": 1, "r_idx": 7, "score": 1.0, "intrain": false, "r": "P569", "title": "Adriana Barraza"}, {"index": 527, "h_idx": 6, "t_idx": 4, "r_idx": 28, "score": 1.0, "intrain": false, "r": "P57", "title": "Adriana Barraza"}, {"index": 527, "h_idx": 9, "t_idx": 4, "r_idx": 28, "score": 1.0, "intrain": false, "r": "P57", "title": "Adriana Barraza"}, {"index": 527, "h_idx": 17, "t_idx": 14, "r_idx": 1, "score": 1.0, "intrain": false, "r": "P17", "title": "Adriana Barraza"}, {"index": 528, "h_idx": 2, "t_idx": 3, "r_idx": 1, "score": 1.0, "intrain": false, "r": "P17", "title": "National Payroll Week"}, {"index": 528, "h_idx": 6, "t_idx": 7, "r_idx": 1, "score": 1.0, "intrain": false, "r": "P17", "title": "National Payroll Week"}, {"index": 529, "h_idx": 11, "t_idx": 1, "r_idx": 3, "score": 1.0, "intrain": false, "r": "P27", "title": "Mohamed Raafat Shehata"}, {"index": 529, "h_idx": 11, "t_idx": 15, "r_idx": 3, "score": 1.0, "intrain": false, "r": "P27", "title": "Mohamed Raafat Shehata"}, {"index": 529, "h_idx": 13, "t_idx": 15, "r_idx": 3, "score": 1.0, "intrain": false, "r": "P27", "title": "Mohamed Raafat Shehata"}, {"index": 529, "h_idx": 15, "t_idx": 11, "r_idx": 54, "score": 1.0, "intrain": false, "r": "P35", "title": "Mohamed Raafat Shehata"}, {"index": 529, "h_idx": 16, "t_idx": 15, "r_idx": 1, "score": 1.0, "intrain": false, "r": "P17", "title": "Mohamed Raafat Shehata"}, {"index": 529, "h_idx": 20, "t_idx": 1, "r_idx": 3, "score": 1.0, "intrain": false, "r": "P27", "title": "Mohamed Raafat Shehata"}, {"index": 529, "h_idx": 20, "t_idx": 15, "r_idx": 3, "score": 1.0, "intrain": false, "r": "P27", "title": "Mohamed Raafat Shehata"}, {"index": 529, "h_idx": 21, "t_idx": 1, "r_idx": 3, "score": 1.0, "intrain": false, "r": "P27", "title": "Mohamed Raafat Shehata"}, {"index": 529, "h_idx": 21, "t_idx": 15, "r_idx": 3, "score": 1.0, "intrain": false, "r": "P27", "title": "Mohamed Raafat Shehata"}, {"index": 530, "h_idx": 0, "t_idx": 1, "r_idx": 7, "score": 1.0, "intrain": false, "r": "P569", "title": "Henrique Frade"}, {"index": 530, "h_idx": 0, "t_idx": 2, "r_idx": 14, "score": 1.0, "intrain": false, "r": "P19", "title": "Henrique Frade"}, {"index": 530, "h_idx": 0, "t_idx": 4, "r_idx": 8, "score": 1.0, "intrain": false, "r": "P570", "title": "Henrique Frade"}, {"index": 530, "h_idx": 0, "t_idx": 5, "r_idx": 37, "score": 1.0, "intrain": false, "r": "P20", "title": "Henrique Frade"}, {"index": 530, "h_idx": 0, "t_idx": 6, "r_idx": 3, "score": 1.0, "intrain": false, "r": "P27", "title": "Henrique Frade"}, {"index": 530, "h_idx": 0, "t_idx": 7, "r_idx": 16, "score": 1.0, "intrain": false, "r": "P54", "title": "Henrique Frade"}, {"index": 530, "h_idx": 0, "t_idx": 14, "r_idx": 16, "score": 1.0, "intrain": false, "r": "P54", "title": "Henrique Frade"}, {"index": 530, "h_idx": 0, "t_idx": 16, "r_idx": 16, "score": 1.0, "intrain": false, "r": "P54", "title": "Henrique Frade"}, {"index": 530, "h_idx": 2, "t_idx": 6, "r_idx": 1, "score": 1.0, "intrain": false, "r": "P17", "title": "Henrique Frade"}, {"index": 530, "h_idx": 3, "t_idx": 6, "r_idx": 2, "score": 1.0, "intrain": false, "r": "P131", "title": "Henrique Frade"}, {"index": 530, "h_idx": 6, "t_idx": 3, "r_idx": 4, "score": 1.0, "intrain": false, "r": "P150", "title": "Henrique Frade"}, {"index": 531, "h_idx": 1, "t_idx": 6, "r_idx": 1, "score": 1.0, "intrain": false, "r": "P17", "title": "Rockefeller Republican"}, {"index": 531, "h_idx": 3, "t_idx": 6, "r_idx": 3, "score": 1.0, "intrain": false, "r": "P27", "title": "Rockefeller Republican"}, {"index": 531, "h_idx": 10, "t_idx": 6, "r_idx": 3, "score": 1.0, "intrain": false, "r": "P27", "title": "Rockefeller Republican"}, {"index": 531, "h_idx": 12, "t_idx": 6, "r_idx": 3, "score": 1.0, "intrain": false, "r": "P27", "title": "Rockefeller Republican"}, {"index": 531, "h_idx": 13, "t_idx": 6, "r_idx": 1, "score": 1.0, "intrain": false, "r": "P17", "title": "Rockefeller Republican"}, {"index": 532, "h_idx": 0, "t_idx": 1, "r_idx": 7, "score": 1.0, "intrain": false, "r": "P569", "title": "Ian Mune"}, {"index": 532, "h_idx": 0, "t_idx": 9, "r_idx": 14, "score": 1.0, "intrain": false, "r": "P19", "title": "Ian Mune"}, {"index": 532, "h_idx": 0, "t_idx": 10, "r_idx": 25, "score": 1.0, "intrain": false, "r": "P69", "title": "Ian Mune"}, {"index": 532, "h_idx": 0, "t_idx": 14, "r_idx": 26, "score": 1.0, "intrain": false, "r": "P26", "title": "Ian Mune"}, {"index": 534, "h_idx": 17, "t_idx": 19, "r_idx": 1, "score": 1.0, "intrain": false, "r": "P17", "title": "Archive of European Integration"}, {"index": 534, "h_idx": 18, "t_idx": 19, "r_idx": 1, "score": 1.0, "intrain": false, "r": "P17", "title": "Archive of European Integration"}, {"index": 534, "h_idx": 18, "t_idx": 19, "r_idx": 2, "score": 1.0, "intrain": false, "r": "P131", "title": "Archive of European Integration"}, {"index": 534, "h_idx": 19, "t_idx": 18, "r_idx": 4, "score": 1.0, "intrain": false, "r": "P150", "title": "Archive of European Integration"}, {"index": 534, "h_idx": 23, "t_idx": 24, "r_idx": 1, "score": 1.0, "intrain": false, "r": "P17", "title": "Archive of European Integration"}, {"index": 536, "h_idx": 0, "t_idx": 1, "r_idx": 1, "score": 1.0, "intrain": false, "r": "P17", "title": "Shiawassee County, Michigan"}, {"index": 536, "h_idx": 1, "t_idx": 2, "r_idx": 4, "score": 1.0, "intrain": false, "r": "P150", "title": "Shiawassee County, Michigan"}, {"index": 536, "h_idx": 1, "t_idx": 11, "r_idx": 4, "score": 1.0, "intrain": false, "r": "P150", "title": "Shiawassee County, Michigan"}, {"index": 536, "h_idx": 2, "t_idx": 1, "r_idx": 1, "score": 1.0, "intrain": false, "r": "P17", "title": "Shiawassee County, Michigan"}, {"index": 536, "h_idx": 3, "t_idx": 1, "r_idx": 1, "score": 1.0, "intrain": false, "r": "P17", "title": "Shiawassee County, Michigan"}, {"index": 536, "h_idx": 5, "t_idx": 1, "r_idx": 1, "score": 1.0, "intrain": false, "r": "P17", "title": "Shiawassee County, Michigan"}, {"index": 536, "h_idx": 6, "t_idx": 1, "r_idx": 1, "score": 1.0, "intrain": false, "r": "P17", "title": "Shiawassee County, Michigan"}, {"index": 536, "h_idx": 8, "t_idx": 1, "r_idx": 1, "score": 1.0, "intrain": false, "r": "P17", "title": "Shiawassee County, Michigan"}, {"index": 536, "h_idx": 9, "t_idx": 1, "r_idx": 1, "score": 1.0, "intrain": false, "r": "P17", "title": "Shiawassee County, Michigan"}, {"index": 536, "h_idx": 11, "t_idx": 1, "r_idx": 1, "score": 1.0, "intrain": false, "r": "P17", "title": "Shiawassee County, Michigan"}, {"index": 536, "h_idx": 12, "t_idx": 1, "r_idx": 1, "score": 1.0, "intrain": false, "r": "P17", "title": "Shiawassee County, Michigan"}, {"index": 536, "h_idx": 14, "t_idx": 1, "r_idx": 1, "score": 1.0, "intrain": false, "r": "P17", "title": "Shiawassee County, Michigan"}, {"index": 536, "h_idx": 14, "t_idx": 2, "r_idx": 2, "score": 1.0, "intrain": false, "r": "P131", "title": "Shiawassee County, Michigan"}, {"index": 536, "h_idx": 15, "t_idx": 1, "r_idx": 1, "score": 1.0, "intrain": false, "r": "P17", "title": "Shiawassee County, Michigan"}, {"index": 536, "h_idx": 16, "t_idx": 1, "r_idx": 1, "score": 1.0, "intrain": false, "r": "P17", "title": "Shiawassee County, Michigan"}, {"index": 536, "h_idx": 17, "t_idx": 1, "r_idx": 1, "score": 1.0, "intrain": false, "r": "P17", "title": "Shiawassee County, Michigan"}, {"index": 536, "h_idx": 18, "t_idx": 1, "r_idx": 1, "score": 1.0, "intrain": false, "r": "P17", "title": "Shiawassee County, Michigan"}, {"index": 536, "h_idx": 19, "t_idx": 1, "r_idx": 1, "score": 1.0, "intrain": false, "r": "P17", "title": "Shiawassee County, Michigan"}, {"index": 537, "h_idx": 0, "t_idx": 1, "r_idx": 7, "score": 1.0, "intrain": false, "r": "P569", "title": "Andreas Isaksson"}, {"index": 537, "h_idx": 0, "t_idx": 2, "r_idx": 3, "score": 1.0, "intrain": false, "r": "P27", "title": "Andreas Isaksson"}, {"index": 537, "h_idx": 0, "t_idx": 4, "r_idx": 16, "score": 1.0, "intrain": false, "r": "P54", "title": "Andreas Isaksson"}, {"index": 537, "h_idx": 0, "t_idx": 5, "r_idx": 16, "score": 1.0, "intrain": false, "r": "P54", "title": "Andreas Isaksson"}, {"index": 537, "h_idx": 0, "t_idx": 9, "r_idx": 16, "score": 1.0, "intrain": false, "r": "P54", "title": "Andreas Isaksson"}, {"index": 537, "h_idx": 0, "t_idx": 16, "r_idx": 16, "score": 1.0, "intrain": false, "r": "P54", "title": "Andreas Isaksson"}, {"index": 537, "h_idx": 12, "t_idx": 13, "r_idx": 40, "score": 1.0, "intrain": false, "r": "P118", "title": "Andreas Isaksson"}, {"index": 537, "h_idx": 17, "t_idx": 18, "r_idx": 1, "score": 1.0, "intrain": false, "r": "P17", "title": "Andreas Isaksson"}, {"index": 538, "h_idx": 0, "t_idx": 1, "r_idx": 7, "score": 1.0, "intrain": false, "r": "P569", "title": "Larry Emdur"}, {"index": 538, "h_idx": 11, "t_idx": 2, "r_idx": 1, "score": 1.0, "intrain": false, "r": "P17", "title": "Larry Emdur"}, {"index": 538, "h_idx": 12, "t_idx": 2, "r_idx": 1, "score": 1.0, "intrain": false, "r": "P17", "title": "Larry Emdur"}, {"index": 539, "h_idx": 0, "t_idx": 2, "r_idx": 8, "score": 1.0, "intrain": false, "r": "P570", "title": "Joel White"}, {"index": 540, "h_idx": 5, "t_idx": 2, "r_idx": 6, "score": 1.0, "intrain": false, "r": "P175", "title": "Be Together"}, {"index": 541, "h_idx": 0, "t_idx": 1, "r_idx": 7, "score": 1.0, "intrain": false, "r": "P569", "title": "Julio Hern\u00e1ndez Cord\u00f3n"}, {"index": 541, "h_idx": 4, "t_idx": 5, "r_idx": 5, "score": 1.0, "intrain": false, "r": "P577", "title": "Julio Hern\u00e1ndez Cord\u00f3n"}, {"index": 543, "h_idx": 0, "t_idx": 1, "r_idx": 1, "score": 1.0, "intrain": false, "r": "P17", "title": "Canasvieiras"}, {"index": 543, "h_idx": 1, "t_idx": 3, "r_idx": 4, "score": 1.0, "intrain": false, "r": "P150", "title": "Canasvieiras"}, {"index": 543, "h_idx": 2, "t_idx": 1, "r_idx": 1, "score": 1.0, "intrain": false, "r": "P17", "title": "Canasvieiras"}, {"index": 543, "h_idx": 3, "t_idx": 1, "r_idx": 1, "score": 1.0, "intrain": false, "r": "P17", "title": "Canasvieiras"}, {"index": 543, "h_idx": 3, "t_idx": 1, "r_idx": 2, "score": 1.0, "intrain": false, "r": "P131", "title": "Canasvieiras"}, {"index": 543, "h_idx": 4, "t_idx": 1, "r_idx": 1, "score": 1.0, "intrain": false, "r": "P17", "title": "Canasvieiras"}, {"index": 543, "h_idx": 5, "t_idx": 1, "r_idx": 1, "score": 1.0, "intrain": false, "r": "P17", "title": "Canasvieiras"}, {"index": 544, "h_idx": 0, "t_idx": 3, "r_idx": 1, "score": 1.0, "intrain": false, "r": "P17", "title": "Woy Woy, New South Wales"}, {"index": 544, "h_idx": 1, "t_idx": 2, "r_idx": 2, "score": 1.0, "intrain": false, "r": "P131", "title": "Woy Woy, New South Wales"}, {"index": 544, "h_idx": 1, "t_idx": 3, "r_idx": 1, "score": 1.0, "intrain": false, "r": "P17", "title": "Woy Woy, New South Wales"}, {"index": 544, "h_idx": 2, "t_idx": 1, "r_idx": 4, "score": 1.0, "intrain": false, "r": "P150", "title": "Woy Woy, New South Wales"}, {"index": 544, "h_idx": 2, "t_idx": 3, "r_idx": 1, "score": 1.0, "intrain": false, "r": "P17", "title": "Woy Woy, New South Wales"}, {"index": 544, "h_idx": 2, "t_idx": 3, "r_idx": 2, "score": 1.0, "intrain": false, "r": "P131", "title": "Woy Woy, New South Wales"}, {"index": 544, "h_idx": 3, "t_idx": 2, "r_idx": 4, "score": 1.0, "intrain": false, "r": "P150", "title": "Woy Woy, New South Wales"}, {"index": 544, "h_idx": 5, "t_idx": 3, "r_idx": 1, "score": 1.0, "intrain": false, "r": "P17", "title": "Woy Woy, New South Wales"}, {"index": 544, "h_idx": 6, "t_idx": 3, "r_idx": 1, "score": 1.0, "intrain": false, "r": "P17", "title": "Woy Woy, New South Wales"}, {"index": 544, "h_idx": 7, "t_idx": 3, "r_idx": 1, "score": 1.0, "intrain": false, "r": "P17", "title": "Woy Woy, New South Wales"}, {"index": 544, "h_idx": 8, "t_idx": 2, "r_idx": 2, "score": 1.0, "intrain": false, "r": "P131", "title": "Woy Woy, New South Wales"}, {"index": 544, "h_idx": 8, "t_idx": 3, "r_idx": 1, "score": 1.0, "intrain": false, "r": "P17", "title": "Woy Woy, New South Wales"}, {"index": 544, "h_idx": 9, "t_idx": 2, "r_idx": 2, "score": 1.0, "intrain": false, "r": "P131", "title": "Woy Woy, New South Wales"}, {"index": 544, "h_idx": 9, "t_idx": 3, "r_idx": 1, "score": 1.0, "intrain": false, "r": "P17", "title": "Woy Woy, New South Wales"}, {"index": 544, "h_idx": 10, "t_idx": 3, "r_idx": 1, "score": 1.0, "intrain": false, "r": "P17", "title": "Woy Woy, New South Wales"}, {"index": 544, "h_idx": 13, "t_idx": 3, "r_idx": 1, "score": 1.0, "intrain": false, "r": "P17", "title": "Woy Woy, New South Wales"}, {"index": 545, "h_idx": 1, "t_idx": 2, "r_idx": 79, "score": 1.0, "intrain": false, "r": "P1376", "title": "Diplomatska Kolonija"}, {"index": 546, "h_idx": 0, "t_idx": 2, "r_idx": 6, "score": 1.0, "intrain": false, "r": "P175", "title": "Run Baby Run (Garbage song)"}, {"index": 546, "h_idx": 3, "t_idx": 1, "r_idx": 13, "score": 1.0, "intrain": false, "r": "P495", "title": "Run Baby Run (Garbage song)"}, {"index": 546, "h_idx": 3, "t_idx": 2, "r_idx": 6, "score": 1.0, "intrain": false, "r": "P175", "title": "Run Baby Run (Garbage song)"}, {"index": 546, "h_idx": 3, "t_idx": 4, "r_idx": 5, "score": 1.0, "intrain": false, "r": "P577", "title": "Run Baby Run (Garbage song)"}, {"index": 547, "h_idx": 0, "t_idx": 1, "r_idx": 7, "score": 1.0, "intrain": false, "r": "P569", "title": "Mar\u00eda del Carme Rib\u00e9 i Ferr\u00e9"}, {"index": 547, "h_idx": 0, "t_idx": 2, "r_idx": 8, "score": 1.0, "intrain": false, "r": "P570", "title": "Mar\u00eda del Carme Rib\u00e9 i Ferr\u00e9"}, {"index": 547, "h_idx": 0, "t_idx": 5, "r_idx": 14, "score": 1.0, "intrain": false, "r": "P19", "title": "Mar\u00eda del Carme Rib\u00e9 i Ferr\u00e9"}, {"index": 547, "h_idx": 0, "t_idx": 7, "r_idx": 37, "score": 1.0, "intrain": false, "r": "P20", "title": "Mar\u00eda del Carme Rib\u00e9 i Ferr\u00e9"}, {"index": 547, "h_idx": 16, "t_idx": 3, "r_idx": 3, "score": 1.0, "intrain": false, "r": "P27", "title": "Mar\u00eda del Carme Rib\u00e9 i Ferr\u00e9"}, {"index": 548, "h_idx": 0, "t_idx": 4, "r_idx": 10, "score": 1.0, "intrain": false, "r": "P264", "title": "John Wesley Harding (album)"}, {"index": 548, "h_idx": 0, "t_idx": 5, "r_idx": 57, "score": 1.0, "intrain": false, "r": "P162", "title": "John Wesley Harding (album)"}, {"index": 549, "h_idx": 0, "t_idx": 1, "r_idx": 7, "score": 1.0, "intrain": false, "r": "P569", "title": "Antoni Grover"}, {"index": 549, "h_idx": 0, "t_idx": 3, "r_idx": 16, "score": 1.0, "intrain": false, "r": "P54", "title": "Antoni Grover"}, {"index": 549, "h_idx": 3, "t_idx": 11, "r_idx": 40, "score": 1.0, "intrain": false, "r": "P118", "title": "Antoni Grover"}, {"index": 550, "h_idx": 11, "t_idx": 6, "r_idx": 13, "score": 1.0, "intrain": false, "r": "P495", "title": "The Rutles"}, {"index": 552, "h_idx": 0, "t_idx": 2, "r_idx": 1, "score": 1.0, "intrain": false, "r": "P17", "title": "Brightwood Park"}, {"index": 552, "h_idx": 3, "t_idx": 2, "r_idx": 1, "score": 1.0, "intrain": false, "r": "P17", "title": "Brightwood Park"}, {"index": 552, "h_idx": 4, "t_idx": 2, "r_idx": 1, "score": 1.0, "intrain": false, "r": "P17", "title": "Brightwood Park"}, {"index": 552, "h_idx": 5, "t_idx": 2, "r_idx": 1, "score": 1.0, "intrain": false, "r": "P17", "title": "Brightwood Park"}, {"index": 552, "h_idx": 6, "t_idx": 2, "r_idx": 1, "score": 1.0, "intrain": false, "r": "P17", "title": "Brightwood Park"}, {"index": 552, "h_idx": 7, "t_idx": 2, "r_idx": 1, "score": 1.0, "intrain": false, "r": "P17", "title": "Brightwood Park"}, {"index": 552, "h_idx": 9, "t_idx": 2, "r_idx": 1, "score": 1.0, "intrain": false, "r": "P17", "title": "Brightwood Park"}, {"index": 552, "h_idx": 10, "t_idx": 2, "r_idx": 1, "score": 1.0, "intrain": false, "r": "P17", "title": "Brightwood Park"}, {"index": 552, "h_idx": 11, "t_idx": 2, "r_idx": 1, "score": 1.0, "intrain": false, "r": "P17", "title": "Brightwood Park"}, {"index": 552, "h_idx": 14, "t_idx": 2, "r_idx": 1, "score": 1.0, "intrain": false, "r": "P17", "title": "Brightwood Park"}, {"index": 552, "h_idx": 18, "t_idx": 2, "r_idx": 1, "score": 1.0, "intrain": false, "r": "P17", "title": "Brightwood Park"}, {"index": 553, "h_idx": 3, "t_idx": 1, "r_idx": 2, "score": 1.0, "intrain": false, "r": "P131", "title": "Boutique La Vie en Rose"}, {"index": 553, "h_idx": 14, "t_idx": 13, "r_idx": 12, "score": 1.0, "intrain": false, "r": "P361", "title": "Boutique La Vie en Rose"}, {"index": 553, "h_idx": 18, "t_idx": 19, "r_idx": 1, "score": 1.0, "intrain": false, "r": "P17", "title": "Boutique La Vie en Rose"}, {"index": 554, "h_idx": 0, "t_idx": 13, "r_idx": 1, "score": 1.0, "intrain": false, "r": "P17", "title": "Thames Head"}, {"index": 554, "h_idx": 1, "t_idx": 13, "r_idx": 1, "score": 1.0, "intrain": false, "r": "P17", "title": "Thames Head"}, {"index": 554, "h_idx": 3, "t_idx": 2, "r_idx": 33, "score": 1.0, "intrain": false, "r": "P206", "title": "Thames Head"}, {"index": 554, "h_idx": 4, "t_idx": 13, "r_idx": 1, "score": 1.0, "intrain": false, "r": "P17", "title": "Thames Head"}, {"index": 554, "h_idx": 5, "t_idx": 13, "r_idx": 1, "score": 1.0, "intrain": false, "r": "P17", "title": "Thames Head"}, {"index": 554, "h_idx": 6, "t_idx": 13, "r_idx": 1, "score": 1.0, "intrain": false, "r": "P17", "title": "Thames Head"}, {"index": 554, "h_idx": 12, "t_idx": 13, "r_idx": 1, "score": 1.0, "intrain": false, "r": "P17", "title": "Thames Head"}, {"index": 555, "h_idx": 0, "t_idx": 5, "r_idx": 1, "score": 1.0, "intrain": false, "r": "P17", "title": "Klyazma River"}, {"index": 555, "h_idx": 0, "t_idx": 6, "r_idx": 61, "score": 1.0, "intrain": false, "r": "P403", "title": "Klyazma River"}, {"index": 555, "h_idx": 1, "t_idx": 5, "r_idx": 1, "score": 1.0, "intrain": false, "r": "P17", "title": "Klyazma River"}, {"index": 555, "h_idx": 1, "t_idx": 5, "r_idx": 2, "score": 1.0, "intrain": false, "r": "P131", "title": "Klyazma River"}, {"index": 555, "h_idx": 2, "t_idx": 5, "r_idx": 1, "score": 1.0, "intrain": false, "r": "P17", "title": "Klyazma River"}, {"index": 555, "h_idx": 3, "t_idx": 5, "r_idx": 1, "score": 1.0, "intrain": false, "r": "P17", "title": "Klyazma River"}, {"index": 555, "h_idx": 5, "t_idx": 1, "r_idx": 4, "score": 1.0, "intrain": false, "r": "P150", "title": "Klyazma River"}, {"index": 555, "h_idx": 5, "t_idx": 4, "r_idx": 4, "score": 1.0, "intrain": false, "r": "P150", "title": "Klyazma River"}, {"index": 555, "h_idx": 8, "t_idx": 5, "r_idx": 1, "score": 1.0, "intrain": false, "r": "P17", "title": "Klyazma River"}, {"index": 555, "h_idx": 9, "t_idx": 5, "r_idx": 1, "score": 1.0, "intrain": false, "r": "P17", "title": "Klyazma River"}, {"index": 555, "h_idx": 10, "t_idx": 5, "r_idx": 1, "score": 1.0, "intrain": false, "r": "P17", "title": "Klyazma River"}, {"index": 555, "h_idx": 11, "t_idx": 5, "r_idx": 1, "score": 1.0, "intrain": false, "r": "P17", "title": "Klyazma River"}, {"index": 555, "h_idx": 12, "t_idx": 5, "r_idx": 1, "score": 1.0, "intrain": false, "r": "P17", "title": "Klyazma River"}, {"index": 555, "h_idx": 13, "t_idx": 5, "r_idx": 1, "score": 1.0, "intrain": false, "r": "P17", "title": "Klyazma River"}, {"index": 555, "h_idx": 14, "t_idx": 5, "r_idx": 1, "score": 1.0, "intrain": false, "r": "P17", "title": "Klyazma River"}, {"index": 555, "h_idx": 15, "t_idx": 5, "r_idx": 1, "score": 1.0, "intrain": false, "r": "P17", "title": "Klyazma River"}, {"index": 555, "h_idx": 16, "t_idx": 5, "r_idx": 1, "score": 1.0, "intrain": false, "r": "P17", "title": "Klyazma River"}, {"index": 555, "h_idx": 17, "t_idx": 5, "r_idx": 1, "score": 1.0, "intrain": false, "r": "P17", "title": "Klyazma River"}, {"index": 555, "h_idx": 19, "t_idx": 5, "r_idx": 1, "score": 1.0, "intrain": false, "r": "P17", "title": "Klyazma River"}, {"index": 555, "h_idx": 20, "t_idx": 5, "r_idx": 1, "score": 1.0, "intrain": false, "r": "P17", "title": "Klyazma River"}, {"index": 555, "h_idx": 21, "t_idx": 5, "r_idx": 1, "score": 1.0, "intrain": false, "r": "P17", "title": "Klyazma River"}, {"index": 555, "h_idx": 22, "t_idx": 5, "r_idx": 1, "score": 1.0, "intrain": false, "r": "P17", "title": "Klyazma River"}, {"index": 555, "h_idx": 23, "t_idx": 5, "r_idx": 1, "score": 1.0, "intrain": false, "r": "P17", "title": "Klyazma River"}, {"index": 555, "h_idx": 24, "t_idx": 5, "r_idx": 1, "score": 1.0, "intrain": false, "r": "P17", "title": "Klyazma River"}, {"index": 555, "h_idx": 25, "t_idx": 5, "r_idx": 1, "score": 1.0, "intrain": false, "r": "P17", "title": "Klyazma River"}, {"index": 555, "h_idx": 26, "t_idx": 5, "r_idx": 1, "score": 1.0, "intrain": false, "r": "P17", "title": "Klyazma River"}, {"index": 555, "h_idx": 27, "t_idx": 5, "r_idx": 1, "score": 1.0, "intrain": false, "r": "P17", "title": "Klyazma River"}, {"index": 555, "h_idx": 28, "t_idx": 5, "r_idx": 1, "score": 1.0, "intrain": false, "r": "P17", "title": "Klyazma River"}, {"index": 555, "h_idx": 29, "t_idx": 5, "r_idx": 1, "score": 1.0, "intrain": false, "r": "P17", "title": "Klyazma River"}, {"index": 556, "h_idx": 0, "t_idx": 13, "r_idx": 17, "score": 1.0, "intrain": false, "r": "P102", "title": "Constantin Banu"}, {"index": 556, "h_idx": 0, "t_idx": 18, "r_idx": 3, "score": 1.0, "intrain": false, "r": "P27", "title": "Constantin Banu"}, {"index": 556, "h_idx": 0, "t_idx": 22, "r_idx": 17, "score": 1.0, "intrain": false, "r": "P102", "title": "Constantin Banu"}, {"index": 556, "h_idx": 8, "t_idx": 3, "r_idx": 38, "score": 1.0, "intrain": false, "r": "P1412", "title": "Constantin Banu"}, {"index": 556, "h_idx": 9, "t_idx": 3, "r_idx": 38, "score": 1.0, "intrain": false, "r": "P1412", "title": "Constantin Banu"}, {"index": 556, "h_idx": 10, "t_idx": 3, "r_idx": 38, "score": 1.0, "intrain": false, "r": "P1412", "title": "Constantin Banu"}, {"index": 557, "h_idx": 0, "t_idx": 4, "r_idx": 1, "score": 1.0, "intrain": false, "r": "P17", "title": "Holmlia Station"}, {"index": 557, "h_idx": 1, "t_idx": 4, "r_idx": 1, "score": 1.0, "intrain": false, "r": "P17", "title": "Holmlia Station"}, {"index": 557, "h_idx": 2, "t_idx": 4, "r_idx": 1, "score": 1.0, "intrain": false, "r": "P17", "title": "Holmlia Station"}, {"index": 557, "h_idx": 3, "t_idx": 4, "r_idx": 1, "score": 1.0, "intrain": false, "r": "P17", "title": "Holmlia Station"}, {"index": 557, "h_idx": 5, "t_idx": 4, "r_idx": 1, "score": 1.0, "intrain": false, "r": "P17", "title": "Holmlia Station"}, {"index": 557, "h_idx": 7, "t_idx": 4, "r_idx": 1, "score": 1.0, "intrain": false, "r": "P17", "title": "Holmlia Station"}, {"index": 557, "h_idx": 9, "t_idx": 4, "r_idx": 1, "score": 1.0, "intrain": false, "r": "P17", "title": "Holmlia Station"}, {"index": 557, "h_idx": 10, "t_idx": 4, "r_idx": 1, "score": 1.0, "intrain": false, "r": "P17", "title": "Holmlia Station"}, {"index": 557, "h_idx": 11, "t_idx": 4, "r_idx": 1, "score": 1.0, "intrain": false, "r": "P17", "title": "Holmlia Station"}, {"index": 558, "h_idx": 0, "t_idx": 1, "r_idx": 7, "score": 1.0, "intrain": false, "r": "P569", "title": "Anatoly Artamonov"}, {"index": 558, "h_idx": 0, "t_idx": 2, "r_idx": 14, "score": 1.0, "intrain": false, "r": "P19", "title": "Anatoly Artamonov"}, {"index": 558, "h_idx": 0, "t_idx": 4, "r_idx": 3, "score": 1.0, "intrain": false, "r": "P27", "title": "Anatoly Artamonov"}, {"index": 558, "h_idx": 0, "t_idx": 6, "r_idx": 3, "score": 1.0, "intrain": false, "r": "P27", "title": "Anatoly Artamonov"}, {"index": 558, "h_idx": 2, "t_idx": 4, "r_idx": 1, "score": 1.0, "intrain": false, "r": "P17", "title": "Anatoly Artamonov"}, {"index": 558, "h_idx": 2, "t_idx": 6, "r_idx": 1, "score": 1.0, "intrain": false, "r": "P17", "title": "Anatoly Artamonov"}, {"index": 558, "h_idx": 3, "t_idx": 4, "r_idx": 1, "score": 1.0, "intrain": false, "r": "P17", "title": "Anatoly Artamonov"}, {"index": 558, "h_idx": 3, "t_idx": 6, "r_idx": 1, "score": 1.0, "intrain": false, "r": "P17", "title": "Anatoly Artamonov"}, {"index": 558, "h_idx": 13, "t_idx": 4, "r_idx": 3, "score": 1.0, "intrain": false, "r": "P27", "title": "Anatoly Artamonov"}, {"index": 558, "h_idx": 22, "t_idx": 6, "r_idx": 1, "score": 1.0, "intrain": false, "r": "P17", "title": "Anatoly Artamonov"}, {"index": 559, "h_idx": 0, "t_idx": 1, "r_idx": 3, "score": 1.0, "intrain": false, "r": "P27", "title": "Antonis Volanis"}, {"index": 559, "h_idx": 0, "t_idx": 2, "r_idx": 14, "score": 1.0, "intrain": false, "r": "P19", "title": "Antonis Volanis"}, {"index": 559, "h_idx": 0, "t_idx": 3, "r_idx": 7, "score": 1.0, "intrain": false, "r": "P569", "title": "Antonis Volanis"}, {"index": 560, "h_idx": 3, "t_idx": 8, "r_idx": 33, "score": 1.0, "intrain": false, "r": "P206", "title": "Grands Boulevards (Paris M\u00e9tro)"}, {"index": 561, "h_idx": 0, "t_idx": 1, "r_idx": 7, "score": 1.0, "intrain": false, "r": "P569", "title": "Jimmy Engoulvent"}, {"index": 561, "h_idx": 0, "t_idx": 2, "r_idx": 14, "score": 1.0, "intrain": false, "r": "P19", "title": "Jimmy Engoulvent"}, {"index": 561, "h_idx": 0, "t_idx": 3, "r_idx": 3, "score": 1.0, "intrain": false, "r": "P27", "title": "Jimmy Engoulvent"}, {"index": 561, "h_idx": 0, "t_idx": 7, "r_idx": 32, "score": 1.0, "intrain": false, "r": "P1344", "title": "Jimmy Engoulvent"}, {"index": 562, "h_idx": 0, "t_idx": 1, "r_idx": 5, "score": 1.0, "intrain": false, "r": "P577", "title": "Vishwaroopam II"}, {"index": 562, "h_idx": 0, "t_idx": 8, "r_idx": 9, "score": 1.0, "intrain": false, "r": "P161", "title": "Vishwaroopam II"}, {"index": 562, "h_idx": 0, "t_idx": 9, "r_idx": 9, "score": 1.0, "intrain": false, "r": "P161", "title": "Vishwaroopam II"}, {"index": 562, "h_idx": 0, "t_idx": 10, "r_idx": 9, "score": 1.0, "intrain": false, "r": "P161", "title": "Vishwaroopam II"}, {"index": 562, "h_idx": 0, "t_idx": 11, "r_idx": 9, "score": 1.0, "intrain": false, "r": "P161", "title": "Vishwaroopam II"}, {"index": 562, "h_idx": 6, "t_idx": 7, "r_idx": 5, "score": 1.0, "intrain": false, "r": "P577", "title": "Vishwaroopam II"}, {"index": 562, "h_idx": 13, "t_idx": 4, "r_idx": 58, "score": 1.0, "intrain": false, "r": "P37", "title": "Vishwaroopam II"}, {"index": 563, "h_idx": 5, "t_idx": 1, "r_idx": 41, "score": 1.0, "intrain": false, "r": "P710", "title": "Iran\u2013Kuwait relations"}, {"index": 563, "h_idx": 12, "t_idx": 1, "r_idx": 41, "score": 1.0, "intrain": false, "r": "P710", "title": "Iran\u2013Kuwait relations"}, {"index": 563, "h_idx": 12, "t_idx": 23, "r_idx": 41, "score": 1.0, "intrain": false, "r": "P710", "title": "Iran\u2013Kuwait relations"}, {"index": 563, "h_idx": 23, "t_idx": 24, "r_idx": 42, "score": 1.0, "intrain": false, "r": "P6", "title": "Iran\u2013Kuwait relations"}, {"index": 563, "h_idx": 24, "t_idx": 23, "r_idx": 3, "score": 1.0, "intrain": false, "r": "P27", "title": "Iran\u2013Kuwait relations"}, {"index": 564, "h_idx": 0, "t_idx": 1, "r_idx": 55, "score": 1.0, "intrain": false, "r": "P179", "title": "The Farseekers"}, {"index": 564, "h_idx": 0, "t_idx": 3, "r_idx": 49, "score": 1.0, "intrain": false, "r": "P123", "title": "The Farseekers"}, {"index": 564, "h_idx": 11, "t_idx": 1, "r_idx": 23, "score": 1.0, "intrain": false, "r": "P1441", "title": "The Farseekers"}, {"index": 564, "h_idx": 11, "t_idx": 2, "r_idx": 35, "score": 1.0, "intrain": false, "r": "P170", "title": "The Farseekers"}, {"index": 565, "h_idx": 0, "t_idx": 1, "r_idx": 7, "score": 1.0, "intrain": false, "r": "P569", "title": "James Holland (footballer)"}, {"index": 565, "h_idx": 0, "t_idx": 3, "r_idx": 16, "score": 1.0, "intrain": false, "r": "P54", "title": "James Holland (footballer)"}, {"index": 565, "h_idx": 0, "t_idx": 8, "r_idx": 16, "score": 1.0, "intrain": false, "r": "P54", "title": "James Holland (footballer)"}, {"index": 565, "h_idx": 0, "t_idx": 12, "r_idx": 16, "score": 1.0, "intrain": false, "r": "P54", "title": "James Holland (footballer)"}, {"index": 565, "h_idx": 0, "t_idx": 20, "r_idx": 16, "score": 1.0, "intrain": false, "r": "P54", "title": "James Holland (footballer)"}, {"index": 565, "h_idx": 2, "t_idx": 6, "r_idx": 4, "score": 1.0, "intrain": false, "r": "P150", "title": "James Holland (footballer)"}, {"index": 565, "h_idx": 5, "t_idx": 6, "r_idx": 2, "score": 1.0, "intrain": false, "r": "P131", "title": "James Holland (footballer)"}, {"index": 565, "h_idx": 5, "t_idx": 19, "r_idx": 1, "score": 1.0, "intrain": false, "r": "P17", "title": "James Holland (footballer)"}, {"index": 565, "h_idx": 6, "t_idx": 5, "r_idx": 4, "score": 1.0, "intrain": false, "r": "P150", "title": "James Holland (footballer)"}, {"index": 565, "h_idx": 6, "t_idx": 19, "r_idx": 2, "score": 1.0, "intrain": false, "r": "P131", "title": "James Holland (footballer)"}, {"index": 565, "h_idx": 6, "t_idx": 21, "r_idx": 2, "score": 1.0, "intrain": false, "r": "P131", "title": "James Holland (footballer)"}, {"index": 565, "h_idx": 10, "t_idx": 19, "r_idx": 1, "score": 1.0, "intrain": false, "r": "P17", "title": "James Holland (footballer)"}, {"index": 565, "h_idx": 19, "t_idx": 6, "r_idx": 4, "score": 1.0, "intrain": false, "r": "P150", "title": "James Holland (footballer)"}, {"index": 565, "h_idx": 21, "t_idx": 6, "r_idx": 4, "score": 1.0, "intrain": false, "r": "P150", "title": "James Holland (footballer)"}, {"index": 566, "h_idx": 0, "t_idx": 1, "r_idx": 7, "score": 1.0, "intrain": false, "r": "P569", "title": "Harry Harris (director)"}, {"index": 566, "h_idx": 0, "t_idx": 2, "r_idx": 8, "score": 1.0, "intrain": false, "r": "P570", "title": "Harry Harris (director)"}, {"index": 566, "h_idx": 0, "t_idx": 7, "r_idx": 25, "score": 1.0, "intrain": false, "r": "P69", "title": "Harry Harris (director)"}, {"index": 567, "h_idx": 0, "t_idx": 3, "r_idx": 16, "score": 1.0, "intrain": false, "r": "P54", "title": "Jordan Tansey"}, {"index": 567, "h_idx": 0, "t_idx": 5, "r_idx": 16, "score": 1.0, "intrain": false, "r": "P54", "title": "Jordan Tansey"}, {"index": 567, "h_idx": 0, "t_idx": 7, "r_idx": 16, "score": 1.0, "intrain": false, "r": "P54", "title": "Jordan Tansey"}, {"index": 567, "h_idx": 0, "t_idx": 8, "r_idx": 16, "score": 1.0, "intrain": false, "r": "P54", "title": "Jordan Tansey"}, {"index": 567, "h_idx": 0, "t_idx": 10, "r_idx": 16, "score": 1.0, "intrain": false, "r": "P54", "title": "Jordan Tansey"}, {"index": 567, "h_idx": 0, "t_idx": 12, "r_idx": 16, "score": 1.0, "intrain": false, "r": "P54", "title": "Jordan Tansey"}, {"index": 567, "h_idx": 0, "t_idx": 14, "r_idx": 16, "score": 1.0, "intrain": false, "r": "P54", "title": "Jordan Tansey"}, {"index": 567, "h_idx": 0, "t_idx": 15, "r_idx": 16, "score": 1.0, "intrain": false, "r": "P54", "title": "Jordan Tansey"}, {"index": 567, "h_idx": 0, "t_idx": 18, "r_idx": 16, "score": 1.0, "intrain": false, "r": "P54", "title": "Jordan Tansey"}, {"index": 567, "h_idx": 12, "t_idx": 13, "r_idx": 40, "score": 1.0, "intrain": false, "r": "P118", "title": "Jordan Tansey"}, {"index": 568, "h_idx": 0, "t_idx": 10, "r_idx": 70, "score": 1.0, "intrain": false, "r": "P36", "title": "Austria\u2013India relations"}, {"index": 568, "h_idx": 10, "t_idx": 0, "r_idx": 79, "score": 1.0, "intrain": false, "r": "P1376", "title": "Austria\u2013India relations"}, {"index": 569, "h_idx": 0, "t_idx": 1, "r_idx": 42, "score": 1.0, "intrain": false, "r": "P6", "title": "Prime Minister of the Bahamas"}, {"index": 569, "h_idx": 1, "t_idx": 0, "r_idx": 3, "score": 1.0, "intrain": false, "r": "P27", "title": "Prime Minister of the Bahamas"}, {"index": 569, "h_idx": 1, "t_idx": 2, "r_idx": 17, "score": 1.0, "intrain": false, "r": "P102", "title": "Prime Minister of the Bahamas"}, {"index": 569, "h_idx": 2, "t_idx": 0, "r_idx": 1, "score": 1.0, "intrain": false, "r": "P17", "title": "Prime Minister of the Bahamas"}, {"index": 569, "h_idx": 2, "t_idx": 1, "r_idx": 82, "score": 1.0, "intrain": false, "r": "P488", "title": "Prime Minister of the Bahamas"}, {"index": 569, "h_idx": 4, "t_idx": 0, "r_idx": 1, "score": 1.0, "intrain": false, "r": "P17", "title": "Prime Minister of the Bahamas"}, {"index": 569, "h_idx": 4, "t_idx": 5, "r_idx": 82, "score": 1.0, "intrain": false, "r": "P488", "title": "Prime Minister of the Bahamas"}, {"index": 569, "h_idx": 5, "t_idx": 0, "r_idx": 3, "score": 1.0, "intrain": false, "r": "P27", "title": "Prime Minister of the Bahamas"}, {"index": 569, "h_idx": 5, "t_idx": 4, "r_idx": 17, "score": 1.0, "intrain": false, "r": "P102", "title": "Prime Minister of the Bahamas"}, {"index": 570, "h_idx": 0, "t_idx": 2, "r_idx": 1, "score": 1.0, "intrain": false, "r": "P17", "title": "Gondar"}, {"index": 570, "h_idx": 2, "t_idx": 4, "r_idx": 4, "score": 1.0, "intrain": false, "r": "P150", "title": "Gondar"}, {"index": 570, "h_idx": 3, "t_idx": 2, "r_idx": 1, "score": 1.0, "intrain": false, "r": "P17", "title": "Gondar"}, {"index": 570, "h_idx": 4, "t_idx": 2, "r_idx": 1, "score": 1.0, "intrain": false, "r": "P17", "title": "Gondar"}, {"index": 570, "h_idx": 4, "t_idx": 2, "r_idx": 2, "score": 1.0, "intrain": false, "r": "P131", "title": "Gondar"}, {"index": 570, "h_idx": 7, "t_idx": 2, "r_idx": 1, "score": 1.0, "intrain": false, "r": "P17", "title": "Gondar"}, {"index": 570, "h_idx": 9, "t_idx": 2, "r_idx": 1, "score": 1.0, "intrain": false, "r": "P17", "title": "Gondar"}, {"index": 570, "h_idx": 13, "t_idx": 2, "r_idx": 1, "score": 1.0, "intrain": false, "r": "P17", "title": "Gondar"}, {"index": 570, "h_idx": 14, "t_idx": 2, "r_idx": 1, "score": 1.0, "intrain": false, "r": "P17", "title": "Gondar"}, {"index": 571, "h_idx": 0, "t_idx": 1, "r_idx": 7, "score": 1.0, "intrain": false, "r": "P569", "title": "Didier Daurat"}, {"index": 571, "h_idx": 0, "t_idx": 2, "r_idx": 14, "score": 1.0, "intrain": false, "r": "P19", "title": "Didier Daurat"}, {"index": 571, "h_idx": 0, "t_idx": 3, "r_idx": 8, "score": 1.0, "intrain": false, "r": "P570", "title": "Didier Daurat"}, {"index": 571, "h_idx": 0, "t_idx": 4, "r_idx": 37, "score": 1.0, "intrain": false, "r": "P20", "title": "Didier Daurat"}, {"index": 571, "h_idx": 0, "t_idx": 27, "r_idx": 8, "score": 1.0, "intrain": false, "r": "P570", "title": "Didier Daurat"}, {"index": 571, "h_idx": 10, "t_idx": 22, "r_idx": 1, "score": 1.0, "intrain": false, "r": "P17", "title": "Didier Daurat"}, {"index": 571, "h_idx": 13, "t_idx": 22, "r_idx": 1, "score": 1.0, "intrain": false, "r": "P17", "title": "Didier Daurat"}, {"index": 573, "h_idx": 0, "t_idx": 2, "r_idx": 2, "score": 1.0, "intrain": false, "r": "P131", "title": "Bergen Airport, Hjellestad"}, {"index": 573, "h_idx": 0, "t_idx": 3, "r_idx": 1, "score": 1.0, "intrain": false, "r": "P17", "title": "Bergen Airport, Hjellestad"}, {"index": 573, "h_idx": 1, "t_idx": 3, "r_idx": 1, "score": 1.0, "intrain": false, "r": "P17", "title": "Bergen Airport, Hjellestad"}, {"index": 573, "h_idx": 2, "t_idx": 3, "r_idx": 1, "score": 1.0, "intrain": false, "r": "P17", "title": "Bergen Airport, Hjellestad"}, {"index": 573, "h_idx": 6, "t_idx": 3, "r_idx": 1, "score": 1.0, "intrain": false, "r": "P17", "title": "Bergen Airport, Hjellestad"}, {"index": 573, "h_idx": 7, "t_idx": 3, "r_idx": 1, "score": 1.0, "intrain": false, "r": "P17", "title": "Bergen Airport, Hjellestad"}, {"index": 573, "h_idx": 8, "t_idx": 3, "r_idx": 1, "score": 1.0, "intrain": false, "r": "P17", "title": "Bergen Airport, Hjellestad"}, {"index": 573, "h_idx": 17, "t_idx": 3, "r_idx": 1, "score": 1.0, "intrain": false, "r": "P17", "title": "Bergen Airport, Hjellestad"}, {"index": 574, "h_idx": 0, "t_idx": 2, "r_idx": 3, "score": 1.0, "intrain": false, "r": "P27", "title": "Joe Clark"}, {"index": 574, "h_idx": 0, "t_idx": 7, "r_idx": 17, "score": 1.0, "intrain": false, "r": "P102", "title": "Joe Clark"}, {"index": 574, "h_idx": 7, "t_idx": 2, "r_idx": 1, "score": 1.0, "intrain": false, "r": "P17", "title": "Joe Clark"}, {"index": 574, "h_idx": 10, "t_idx": 2, "r_idx": 1, "score": 1.0, "intrain": false, "r": "P17", "title": "Joe Clark"}, {"index": 575, "h_idx": 0, "t_idx": 1, "r_idx": 7, "score": 1.0, "intrain": false, "r": "P569", "title": "Karin Seehofer"}, {"index": 575, "h_idx": 3, "t_idx": 6, "r_idx": 3, "score": 1.0, "intrain": false, "r": "P27", "title": "Karin Seehofer"}, {"index": 575, "h_idx": 4, "t_idx": 6, "r_idx": 3, "score": 1.0, "intrain": false, "r": "P27", "title": "Karin Seehofer"}, {"index": 575, "h_idx": 6, "t_idx": 2, "r_idx": 4, "score": 1.0, "intrain": false, "r": "P150", "title": "Karin Seehofer"}, {"index": 575, "h_idx": 9, "t_idx": 6, "r_idx": 3, "score": 1.0, "intrain": false, "r": "P27", "title": "Karin Seehofer"}, {"index": 576, "h_idx": 0, "t_idx": 2, "r_idx": 6, "score": 1.0, "intrain": false, "r": "P175", "title": "Virgin Killer"}, {"index": 576, "h_idx": 0, "t_idx": 3, "r_idx": 5, "score": 1.0, "intrain": false, "r": "P577", "title": "Virgin Killer"}, {"index": 577, "h_idx": 0, "t_idx": 1, "r_idx": 7, "score": 1.0, "intrain": false, "r": "P569", "title": "Charles Marowitz"}, {"index": 577, "h_idx": 0, "t_idx": 2, "r_idx": 8, "score": 1.0, "intrain": false, "r": "P570", "title": "Charles Marowitz"}, {"index": 577, "h_idx": 0, "t_idx": 28, "r_idx": 8, "score": 1.0, "intrain": false, "r": "P570", "title": "Charles Marowitz"}, {"index": 579, "h_idx": 0, "t_idx": 1, "r_idx": 7, "score": 1.0, "intrain": false, "r": "P569", "title": "Ranjeet Ranjan"}, {"index": 579, "h_idx": 0, "t_idx": 6, "r_idx": 17, "score": 1.0, "intrain": false, "r": "P102", "title": "Ranjeet Ranjan"}, {"index": 579, "h_idx": 6, "t_idx": 2, "r_idx": 1, "score": 1.0, "intrain": false, "r": "P17", "title": "Ranjeet Ranjan"}, {"index": 579, "h_idx": 19, "t_idx": 20, "r_idx": 17, "score": 1.0, "intrain": false, "r": "P102", "title": "Ranjeet Ranjan"}, {"index": 581, "h_idx": 1, "t_idx": 2, "r_idx": 4, "score": 1.0, "intrain": false, "r": "P150", "title": "Achnatherum thurberianum"}, {"index": 581, "h_idx": 1, "t_idx": 3, "r_idx": 4, "score": 1.0, "intrain": false, "r": "P150", "title": "Achnatherum thurberianum"}, {"index": 581, "h_idx": 1, "t_idx": 4, "r_idx": 4, "score": 1.0, "intrain": false, "r": "P150", "title": "Achnatherum thurberianum"}, {"index": 581, "h_idx": 3, "t_idx": 1, "r_idx": 1, "score": 1.0, "intrain": false, "r": "P17", "title": "Achnatherum thurberianum"}, {"index": 581, "h_idx": 3, "t_idx": 1, "r_idx": 2, "score": 1.0, "intrain": false, "r": "P131", "title": "Achnatherum thurberianum"}, {"index": 581, "h_idx": 4, "t_idx": 1, "r_idx": 1, "score": 1.0, "intrain": false, "r": "P17", "title": "Achnatherum thurberianum"}, {"index": 581, "h_idx": 4, "t_idx": 1, "r_idx": 2, "score": 1.0, "intrain": false, "r": "P131", "title": "Achnatherum thurberianum"}, {"index": 582, "h_idx": 0, "t_idx": 4, "r_idx": 14, "score": 1.0, "intrain": false, "r": "P19", "title": "Roman So\u0142tyk"}, {"index": 582, "h_idx": 0, "t_idx": 5, "r_idx": 30, "score": 1.0, "intrain": false, "r": "P22", "title": "Roman So\u0142tyk"}, {"index": 582, "h_idx": 0, "t_idx": 20, "r_idx": 37, "score": 1.0, "intrain": false, "r": "P20", "title": "Roman So\u0142tyk"}, {"index": 582, "h_idx": 5, "t_idx": 0, "r_idx": 20, "score": 1.0, "intrain": false, "r": "P40", "title": "Roman So\u0142tyk"}, {"index": 582, "h_idx": 10, "t_idx": 13, "r_idx": 48, "score": 1.0, "intrain": false, "r": "P194", "title": "Roman So\u0142tyk"}, {"index": 582, "h_idx": 13, "t_idx": 10, "r_idx": 24, "score": 1.0, "intrain": false, "r": "P1001", "title": "Roman So\u0142tyk"}, {"index": 583, "h_idx": 2, "t_idx": 9, "r_idx": 3, "score": 1.0, "intrain": false, "r": "P27", "title": "Tsardom of Russia"}, {"index": 585, "h_idx": 1, "t_idx": 13, "r_idx": 1, "score": 1.0, "intrain": false, "r": "P17", "title": "Bandit War"}, {"index": 585, "h_idx": 1, "t_idx": 13, "r_idx": 2, "score": 1.0, "intrain": false, "r": "P131", "title": "Bandit War"}, {"index": 585, "h_idx": 7, "t_idx": 4, "r_idx": 1, "score": 1.0, "intrain": false, "r": "P17", "title": "Bandit War"}, {"index": 585, "h_idx": 7, "t_idx": 4, "r_idx": 2, "score": 1.0, "intrain": false, "r": "P131", "title": "Bandit War"}, {"index": 585, "h_idx": 13, "t_idx": 1, "r_idx": 4, "score": 1.0, "intrain": false, "r": "P150", "title": "Bandit War"}, {"index": 587, "h_idx": 0, "t_idx": 3, "r_idx": 15, "score": 1.0, "intrain": false, "r": "P571", "title": "Perak TBG F.C."}, {"index": 587, "h_idx": 1, "t_idx": 5, "r_idx": 2, "score": 1.0, "intrain": false, "r": "P131", "title": "Perak TBG F.C."}, {"index": 587, "h_idx": 2, "t_idx": 6, "r_idx": 1, "score": 1.0, "intrain": false, "r": "P17", "title": "Perak TBG F.C."}, {"index": 587, "h_idx": 4, "t_idx": 5, "r_idx": 2, "score": 1.0, "intrain": false, "r": "P131", "title": "Perak TBG F.C."}, {"index": 587, "h_idx": 4, "t_idx": 6, "r_idx": 1, "score": 1.0, "intrain": false, "r": "P17", "title": "Perak TBG F.C."}, {"index": 587, "h_idx": 4, "t_idx": 8, "r_idx": 1, "score": 1.0, "intrain": false, "r": "P17", "title": "Perak TBG F.C."}, {"index": 587, "h_idx": 5, "t_idx": 6, "r_idx": 2, "score": 1.0, "intrain": false, "r": "P131", "title": "Perak TBG F.C."}, {"index": 587, "h_idx": 5, "t_idx": 8, "r_idx": 2, "score": 1.0, "intrain": false, "r": "P131", "title": "Perak TBG F.C."}, {"index": 587, "h_idx": 6, "t_idx": 5, "r_idx": 4, "score": 1.0, "intrain": false, "r": "P150", "title": "Perak TBG F.C."}, {"index": 587, "h_idx": 7, "t_idx": 6, "r_idx": 1, "score": 1.0, "intrain": false, "r": "P17", "title": "Perak TBG F.C."}, {"index": 587, "h_idx": 7, "t_idx": 8, "r_idx": 1, "score": 1.0, "intrain": false, "r": "P17", "title": "Perak TBG F.C."}, {"index": 587, "h_idx": 8, "t_idx": 5, "r_idx": 4, "score": 1.0, "intrain": false, "r": "P150", "title": "Perak TBG F.C."}, {"index": 588, "h_idx": 0, "t_idx": 3, "r_idx": 25, "score": 1.0, "intrain": false, "r": "P69", "title": "Peter O'Fallon"}, {"index": 588, "h_idx": 5, "t_idx": 6, "r_idx": 9, "score": 1.0, "intrain": false, "r": "P161", "title": "Peter O'Fallon"}, {"index": 588, "h_idx": 5, "t_idx": 7, "r_idx": 9, "score": 1.0, "intrain": false, "r": "P161", "title": "Peter O'Fallon"}, {"index": 588, "h_idx": 8, "t_idx": 9, "r_idx": 9, "score": 1.0, "intrain": false, "r": "P161", "title": "Peter O'Fallon"}, {"index": 588, "h_idx": 11, "t_idx": 12, "r_idx": 52, "score": 1.0, "intrain": false, "r": "P449", "title": "Peter O'Fallon"}, {"index": 589, "h_idx": 0, "t_idx": 8, "r_idx": 1, "score": 1.0, "intrain": false, "r": "P17", "title": "Yellowhead Highway"}, {"index": 589, "h_idx": 0, "t_idx": 15, "r_idx": 15, "score": 1.0, "intrain": false, "r": "P571", "title": "Yellowhead Highway"}, {"index": 589, "h_idx": 4, "t_idx": 8, "r_idx": 1, "score": 1.0, "intrain": false, "r": "P17", "title": "Yellowhead Highway"}, {"index": 589, "h_idx": 4, "t_idx": 8, "r_idx": 2, "score": 1.0, "intrain": false, "r": "P131", "title": "Yellowhead Highway"}, {"index": 589, "h_idx": 8, "t_idx": 4, "r_idx": 4, "score": 1.0, "intrain": false, "r": "P150", "title": "Yellowhead Highway"}, {"index": 589, "h_idx": 8, "t_idx": 9, "r_idx": 4, "score": 1.0, "intrain": false, "r": "P150", "title": "Yellowhead Highway"}, {"index": 589, "h_idx": 8, "t_idx": 10, "r_idx": 4, "score": 1.0, "intrain": false, "r": "P150", "title": "Yellowhead Highway"}, {"index": 589, "h_idx": 8, "t_idx": 11, "r_idx": 4, "score": 1.0, "intrain": false, "r": "P150", "title": "Yellowhead Highway"}, {"index": 589, "h_idx": 10, "t_idx": 8, "r_idx": 1, "score": 1.0, "intrain": false, "r": "P17", "title": "Yellowhead Highway"}, {"index": 589, "h_idx": 10, "t_idx": 8, "r_idx": 2, "score": 1.0, "intrain": false, "r": "P131", "title": "Yellowhead Highway"}, {"index": 592, "h_idx": 0, "t_idx": 1, "r_idx": 7, "score": 1.0, "intrain": false, "r": "P569", "title": "Glen Ballard"}, {"index": 592, "h_idx": 15, "t_idx": 16, "r_idx": 5, "score": 1.0, "intrain": false, "r": "P577", "title": "Glen Ballard"}, {"index": 593, "h_idx": 0, "t_idx": 2, "r_idx": 15, "score": 1.0, "intrain": false, "r": "P571", "title": "National Advisory Committee for Aeronautics"}, {"index": 594, "h_idx": 2, "t_idx": 1, "r_idx": 4, "score": 1.0, "intrain": false, "r": "P150", "title": "Blackhead (New York)"}, {"index": 594, "h_idx": 6, "t_idx": 7, "r_idx": 61, "score": 1.0, "intrain": false, "r": "P403", "title": "Blackhead (New York)"}, {"index": 595, "h_idx": 0, "t_idx": 2, "r_idx": 7, "score": 1.0, "intrain": false, "r": "P569", "title": "G. Krugers"}, {"index": 595, "h_idx": 0, "t_idx": 3, "r_idx": 37, "score": 1.0, "intrain": false, "r": "P20", "title": "G. Krugers"}, {"index": 595, "h_idx": 0, "t_idx": 4, "r_idx": 8, "score": 1.0, "intrain": false, "r": "P570", "title": "G. Krugers"}, {"index": 595, "h_idx": 10, "t_idx": 9, "r_idx": 5, "score": 1.0, "intrain": false, "r": "P577", "title": "G. Krugers"}, {"index": 595, "h_idx": 14, "t_idx": 13, "r_idx": 5, "score": 1.0, "intrain": false, "r": "P577", "title": "G. Krugers"}, {"index": 596, "h_idx": 0, "t_idx": 3, "r_idx": 8, "score": 1.0, "intrain": false, "r": "P570", "title": "Yeongjo of Joseon"}, {"index": 596, "h_idx": 0, "t_idx": 6, "r_idx": 30, "score": 1.0, "intrain": false, "r": "P22", "title": "Yeongjo of Joseon"}, {"index": 597, "h_idx": 0, "t_idx": 2, "r_idx": 1, "score": 1.0, "intrain": false, "r": "P17", "title": "Tarbiat street"}, {"index": 597, "h_idx": 1, "t_idx": 2, "r_idx": 1, "score": 1.0, "intrain": false, "r": "P17", "title": "Tarbiat street"}, {"index": 597, "h_idx": 13, "t_idx": 1, "r_idx": 2, "score": 1.0, "intrain": false, "r": "P131", "title": "Tarbiat street"}, {"index": 597, "h_idx": 13, "t_idx": 2, "r_idx": 1, "score": 1.0, "intrain": false, "r": "P17", "title": "Tarbiat street"}, {"index": 597, "h_idx": 14, "t_idx": 2, "r_idx": 1, "score": 1.0, "intrain": false, "r": "P17", "title": "Tarbiat street"}, {"index": 597, "h_idx": 15, "t_idx": 2, "r_idx": 1, "score": 1.0, "intrain": false, "r": "P17", "title": "Tarbiat street"}, {"index": 597, "h_idx": 16, "t_idx": 2, "r_idx": 1, "score": 1.0, "intrain": false, "r": "P17", "title": "Tarbiat street"}, {"index": 597, "h_idx": 17, "t_idx": 2, "r_idx": 1, "score": 1.0, "intrain": false, "r": "P17", "title": "Tarbiat street"}, {"index": 598, "h_idx": 0, "t_idx": 1, "r_idx": 7, "score": 1.0, "intrain": false, "r": "P569", "title": "Sam Phillips"}, {"index": 599, "h_idx": 0, "t_idx": 1, "r_idx": 2, "score": 1.0, "intrain": false, "r": "P131", "title": "Szokolya"}, {"index": 599, "h_idx": 0, "t_idx": 2, "r_idx": 1, "score": 1.0, "intrain": false, "r": "P17", "title": "Szokolya"}, {"index": 599, "h_idx": 1, "t_idx": 2, "r_idx": 1, "score": 1.0, "intrain": false, "r": "P17", "title": "Szokolya"}, {"index": 599, "h_idx": 2, "t_idx": 1, "r_idx": 4, "score": 1.0, "intrain": false, "r": "P150", "title": "Szokolya"}, {"index": 599, "h_idx": 4, "t_idx": 2, "r_idx": 1, "score": 1.0, "intrain": false, "r": "P17", "title": "Szokolya"}, {"index": 599, "h_idx": 5, "t_idx": 2, "r_idx": 1, "score": 1.0, "intrain": false, "r": "P17", "title": "Szokolya"}, {"index": 599, "h_idx": 10, "t_idx": 2, "r_idx": 1, "score": 1.0, "intrain": false, "r": "P17", "title": "Szokolya"}, {"index": 599, "h_idx": 12, "t_idx": 2, "r_idx": 1, "score": 1.0, "intrain": false, "r": "P17", "title": "Szokolya"}, {"index": 600, "h_idx": 0, "t_idx": 1, "r_idx": 7, "score": 1.0, "intrain": false, "r": "P569", "title": "Samuel Colgate"}, {"index": 600, "h_idx": 0, "t_idx": 2, "r_idx": 8, "score": 1.0, "intrain": false, "r": "P570", "title": "Samuel Colgate"}, {"index": 600, "h_idx": 0, "t_idx": 3, "r_idx": 30, "score": 1.0, "intrain": false, "r": "P22", "title": "Samuel Colgate"}, {"index": 600, "h_idx": 0, "t_idx": 5, "r_idx": 14, "score": 1.0, "intrain": false, "r": "P19", "title": "Samuel Colgate"}, {"index": 600, "h_idx": 3, "t_idx": 0, "r_idx": 20, "score": 1.0, "intrain": false, "r": "P40", "title": "Samuel Colgate"}, {"index": 602, "h_idx": 0, "t_idx": 1, "r_idx": 1, "score": 1.0, "intrain": false, "r": "P17", "title": "List of United States Supreme Court copyright case law"}, {"index": 603, "h_idx": 0, "t_idx": 1, "r_idx": 7, "score": 1.0, "intrain": false, "r": "P569", "title": "Chris Sulley"}, {"index": 603, "h_idx": 0, "t_idx": 7, "r_idx": 16, "score": 1.0, "intrain": false, "r": "P54", "title": "Chris Sulley"}, {"index": 603, "h_idx": 0, "t_idx": 9, "r_idx": 16, "score": 1.0, "intrain": false, "r": "P54", "title": "Chris Sulley"}, {"index": 603, "h_idx": 0, "t_idx": 13, "r_idx": 16, "score": 1.0, "intrain": false, "r": "P54", "title": "Chris Sulley"}, {"index": 603, "h_idx": 0, "t_idx": 20, "r_idx": 16, "score": 1.0, "intrain": false, "r": "P54", "title": "Chris Sulley"}, {"index": 604, "h_idx": 0, "t_idx": 1, "r_idx": 5, "score": 1.0, "intrain": false, "r": "P577", "title": "Another Lonely Night in New York"}, {"index": 604, "h_idx": 6, "t_idx": 5, "r_idx": 21, "score": 1.0, "intrain": false, "r": "P30", "title": "Another Lonely Night in New York"}, {"index": 604, "h_idx": 7, "t_idx": 5, "r_idx": 21, "score": 1.0, "intrain": false, "r": "P30", "title": "Another Lonely Night in New York"}, {"index": 604, "h_idx": 12, "t_idx": 10, "r_idx": 6, "score": 1.0, "intrain": false, "r": "P175", "title": "Another Lonely Night in New York"}, {"index": 604, "h_idx": 12, "t_idx": 11, "r_idx": 5, "score": 1.0, "intrain": false, "r": "P577", "title": "Another Lonely Night in New York"}, {"index": 604, "h_idx": 14, "t_idx": 3, "r_idx": 6, "score": 1.0, "intrain": false, "r": "P175", "title": "Another Lonely Night in New York"}, {"index": 604, "h_idx": 14, "t_idx": 13, "r_idx": 5, "score": 1.0, "intrain": false, "r": "P577", "title": "Another Lonely Night in New York"}, {"index": 605, "h_idx": 1, "t_idx": 0, "r_idx": 3, "score": 1.0, "intrain": false, "r": "P27", "title": "Cronies of Ferdinand Marcos"}, {"index": 607, "h_idx": 0, "t_idx": 6, "r_idx": 25, "score": 1.0, "intrain": false, "r": "P69", "title": "Chander Mohan"}, {"index": 607, "h_idx": 0, "t_idx": 16, "r_idx": 50, "score": 1.0, "intrain": false, "r": "P140", "title": "Chander Mohan"}, {"index": 607, "h_idx": 0, "t_idx": 22, "r_idx": 8, "score": 1.0, "intrain": false, "r": "P570", "title": "Chander Mohan"}, {"index": 607, "h_idx": 1, "t_idx": 2, "r_idx": 1, "score": 1.0, "intrain": false, "r": "P17", "title": "Chander Mohan"}, {"index": 607, "h_idx": 2, "t_idx": 1, "r_idx": 4, "score": 1.0, "intrain": false, "r": "P150", "title": "Chander Mohan"}, {"index": 607, "h_idx": 2, "t_idx": 20, "r_idx": 4, "score": 1.0, "intrain": false, "r": "P150", "title": "Chander Mohan"}, {"index": 607, "h_idx": 15, "t_idx": 2, "r_idx": 1, "score": 1.0, "intrain": false, "r": "P17", "title": "Chander Mohan"}, {"index": 607, "h_idx": 20, "t_idx": 2, "r_idx": 1, "score": 1.0, "intrain": false, "r": "P17", "title": "Chander Mohan"}, {"index": 607, "h_idx": 20, "t_idx": 2, "r_idx": 2, "score": 1.0, "intrain": false, "r": "P131", "title": "Chander Mohan"}, {"index": 608, "h_idx": 0, "t_idx": 2, "r_idx": 15, "score": 1.0, "intrain": false, "r": "P571", "title": "Australasian Science"}, {"index": 608, "h_idx": 4, "t_idx": 1, "r_idx": 1, "score": 1.0, "intrain": false, "r": "P17", "title": "Australasian Science"}, {"index": 609, "h_idx": 0, "t_idx": 1, "r_idx": 7, "score": 1.0, "intrain": false, "r": "P569", "title": "German C\u00e1ceres"}, {"index": 612, "h_idx": 0, "t_idx": 2, "r_idx": 8, "score": 1.0, "intrain": false, "r": "P570", "title": "Lew Grade"}, {"index": 613, "h_idx": 2, "t_idx": 13, "r_idx": 1, "score": 1.0, "intrain": false, "r": "P17", "title": "V. Manikandan"}, {"index": 613, "h_idx": 2, "t_idx": 13, "r_idx": 2, "score": 1.0, "intrain": false, "r": "P131", "title": "V. Manikandan"}, {"index": 613, "h_idx": 9, "t_idx": 10, "r_idx": 5, "score": 1.0, "intrain": false, "r": "P577", "title": "V. Manikandan"}, {"index": 613, "h_idx": 13, "t_idx": 2, "r_idx": 4, "score": 1.0, "intrain": false, "r": "P150", "title": "V. Manikandan"}, {"index": 613, "h_idx": 19, "t_idx": 20, "r_idx": 5, "score": 1.0, "intrain": false, "r": "P577", "title": "V. Manikandan"}, {"index": 614, "h_idx": 0, "t_idx": 2, "r_idx": 52, "score": 1.0, "intrain": false, "r": "P449", "title": "Make a Wish (TV series)"}, {"index": 614, "h_idx": 8, "t_idx": 2, "r_idx": 52, "score": 1.0, "intrain": false, "r": "P449", "title": "Make a Wish (TV series)"}, {"index": 615, "h_idx": 1, "t_idx": 0, "r_idx": 8, "score": 1.0, "intrain": false, "r": "P570", "title": "Death of Salvador Allende"}, {"index": 615, "h_idx": 3, "t_idx": 2, "r_idx": 1, "score": 1.0, "intrain": false, "r": "P17", "title": "Death of Salvador Allende"}, {"index": 615, "h_idx": 5, "t_idx": 2, "r_idx": 1, "score": 1.0, "intrain": false, "r": "P17", "title": "Death of Salvador Allende"}, {"index": 616, "h_idx": 0, "t_idx": 1, "r_idx": 29, "score": 1.0, "intrain": false, "r": "P159", "title": "Chemical Bank"}, {"index": 616, "h_idx": 11, "t_idx": 5, "r_idx": 1, "score": 1.0, "intrain": false, "r": "P17", "title": "Chemical Bank"}, {"index": 616, "h_idx": 13, "t_idx": 5, "r_idx": 1, "score": 1.0, "intrain": false, "r": "P17", "title": "Chemical Bank"}, {"index": 617, "h_idx": 0, "t_idx": 1, "r_idx": 7, "score": 1.0, "intrain": false, "r": "P569", "title": "Francisco Gonz\u00e1lez Bocanegra"}, {"index": 617, "h_idx": 0, "t_idx": 2, "r_idx": 8, "score": 1.0, "intrain": false, "r": "P570", "title": "Francisco Gonz\u00e1lez Bocanegra"}, {"index": 617, "h_idx": 0, "t_idx": 16, "r_idx": 8, "score": 1.0, "intrain": false, "r": "P570", "title": "Francisco Gonz\u00e1lez Bocanegra"}, {"index": 618, "h_idx": 14, "t_idx": 15, "r_idx": 7, "score": 1.0, "intrain": false, "r": "P569", "title": "Ilhan Sel\u00e7uk and the Enlightenment Instigators of the Republic Monument"}, {"index": 618, "h_idx": 17, "t_idx": 15, "r_idx": 7, "score": 1.0, "intrain": false, "r": "P569", "title": "Ilhan Sel\u00e7uk and the Enlightenment Instigators of the Republic Monument"}, {"index": 618, "h_idx": 17, "t_idx": 19, "r_idx": 8, "score": 1.0, "intrain": false, "r": "P570", "title": "Ilhan Sel\u00e7uk and the Enlightenment Instigators of the Republic Monument"}, {"index": 618, "h_idx": 23, "t_idx": 24, "r_idx": 7, "score": 1.0, "intrain": false, "r": "P569", "title": "Ilhan Sel\u00e7uk and the Enlightenment Instigators of the Republic Monument"}, {"index": 619, "h_idx": 0, "t_idx": 1, "r_idx": 5, "score": 1.0, "intrain": false, "r": "P577", "title": "Main Tera Hero"}, {"index": 619, "h_idx": 0, "t_idx": 3, "r_idx": 28, "score": 1.0, "intrain": false, "r": "P57", "title": "Main Tera Hero"}, {"index": 619, "h_idx": 0, "t_idx": 4, "r_idx": 57, "score": 1.0, "intrain": false, "r": "P162", "title": "Main Tera Hero"}, {"index": 619, "h_idx": 0, "t_idx": 8, "r_idx": 9, "score": 1.0, "intrain": false, "r": "P161", "title": "Main Tera Hero"}, {"index": 619, "h_idx": 0, "t_idx": 9, "r_idx": 9, "score": 1.0, "intrain": false, "r": "P161", "title": "Main Tera Hero"}, {"index": 619, "h_idx": 0, "t_idx": 10, "r_idx": 9, "score": 1.0, "intrain": false, "r": "P161", "title": "Main Tera Hero"}, {"index": 619, "h_idx": 15, "t_idx": 13, "r_idx": 5, "score": 1.0, "intrain": false, "r": "P577", "title": "Main Tera Hero"}, {"index": 619, "h_idx": 15, "t_idx": 16, "r_idx": 9, "score": 1.0, "intrain": false, "r": "P161", "title": "Main Tera Hero"}, {"index": 621, "h_idx": 0, "t_idx": 3, "r_idx": 2, "score": 1.0, "intrain": false, "r": "P131", "title": "Eprapah"}, {"index": 621, "h_idx": 0, "t_idx": 4, "r_idx": 1, "score": 1.0, "intrain": false, "r": "P17", "title": "Eprapah"}, {"index": 621, "h_idx": 1, "t_idx": 4, "r_idx": 1, "score": 1.0, "intrain": false, "r": "P17", "title": "Eprapah"}, {"index": 621, "h_idx": 2, "t_idx": 4, "r_idx": 1, "score": 1.0, "intrain": false, "r": "P17", "title": "Eprapah"}, {"index": 621, "h_idx": 3, "t_idx": 4, "r_idx": 1, "score": 1.0, "intrain": false, "r": "P17", "title": "Eprapah"}, {"index": 621, "h_idx": 3, "t_idx": 4, "r_idx": 2, "score": 1.0, "intrain": false, "r": "P131", "title": "Eprapah"}, {"index": 621, "h_idx": 4, "t_idx": 3, "r_idx": 4, "score": 1.0, "intrain": false, "r": "P150", "title": "Eprapah"}, {"index": 621, "h_idx": 5, "t_idx": 4, "r_idx": 1, "score": 1.0, "intrain": false, "r": "P17", "title": "Eprapah"}, {"index": 621, "h_idx": 6, "t_idx": 4, "r_idx": 1, "score": 1.0, "intrain": false, "r": "P17", "title": "Eprapah"}, {"index": 621, "h_idx": 9, "t_idx": 3, "r_idx": 2, "score": 1.0, "intrain": false, "r": "P131", "title": "Eprapah"}, {"index": 621, "h_idx": 9, "t_idx": 4, "r_idx": 1, "score": 1.0, "intrain": false, "r": "P17", "title": "Eprapah"}, {"index": 621, "h_idx": 11, "t_idx": 3, "r_idx": 2, "score": 1.0, "intrain": false, "r": "P131", "title": "Eprapah"}, {"index": 621, "h_idx": 12, "t_idx": 3, "r_idx": 2, "score": 1.0, "intrain": false, "r": "P131", "title": "Eprapah"}, {"index": 621, "h_idx": 12, "t_idx": 4, "r_idx": 1, "score": 1.0, "intrain": false, "r": "P17", "title": "Eprapah"}, {"index": 622, "h_idx": 1, "t_idx": 2, "r_idx": 1, "score": 1.0, "intrain": false, "r": "P17", "title": "Istaravshan"}, {"index": 622, "h_idx": 1, "t_idx": 2, "r_idx": 2, "score": 1.0, "intrain": false, "r": "P131", "title": "Istaravshan"}, {"index": 622, "h_idx": 2, "t_idx": 1, "r_idx": 4, "score": 1.0, "intrain": false, "r": "P150", "title": "Istaravshan"}, {"index": 622, "h_idx": 5, "t_idx": 2, "r_idx": 1, "score": 1.0, "intrain": false, "r": "P17", "title": "Istaravshan"}, {"index": 623, "h_idx": 0, "t_idx": 1, "r_idx": 28, "score": 1.0, "intrain": false, "r": "P57", "title": "In Search of Greatness"}, {"index": 623, "h_idx": 0, "t_idx": 3, "r_idx": 13, "score": 1.0, "intrain": false, "r": "P495", "title": "In Search of Greatness"}, {"index": 623, "h_idx": 2, "t_idx": 1, "r_idx": 28, "score": 1.0, "intrain": false, "r": "P57", "title": "In Search of Greatness"}, {"index": 624, "h_idx": 0, "t_idx": 17, "r_idx": 42, "score": 1.0, "intrain": false, "r": "P6", "title": "Locations in the United States with an English name"}, {"index": 624, "h_idx": 5, "t_idx": 0, "r_idx": 1, "score": 1.0, "intrain": false, "r": "P17", "title": "Locations in the United States with an English name"}, {"index": 624, "h_idx": 6, "t_idx": 0, "r_idx": 1, "score": 1.0, "intrain": false, "r": "P17", "title": "Locations in the United States with an English name"}, {"index": 624, "h_idx": 7, "t_idx": 0, "r_idx": 1, "score": 1.0, "intrain": false, "r": "P17", "title": "Locations in the United States with an English name"}, {"index": 624, "h_idx": 17, "t_idx": 0, "r_idx": 3, "score": 1.0, "intrain": false, "r": "P27", "title": "Locations in the United States with an English name"}, {"index": 625, "h_idx": 0, "t_idx": 4, "r_idx": 1, "score": 1.0, "intrain": false, "r": "P17", "title": "Lubbock-Cooper Independent School District"}, {"index": 625, "h_idx": 2, "t_idx": 4, "r_idx": 1, "score": 1.0, "intrain": false, "r": "P17", "title": "Lubbock-Cooper Independent School District"}, {"index": 625, "h_idx": 3, "t_idx": 4, "r_idx": 1, "score": 1.0, "intrain": false, "r": "P17", "title": "Lubbock-Cooper Independent School District"}, {"index": 625, "h_idx": 3, "t_idx": 4, "r_idx": 2, "score": 1.0, "intrain": false, "r": "P131", "title": "Lubbock-Cooper Independent School District"}, {"index": 625, "h_idx": 3, "t_idx": 9, "r_idx": 4, "score": 1.0, "intrain": false, "r": "P150", "title": "Lubbock-Cooper Independent School District"}, {"index": 625, "h_idx": 4, "t_idx": 3, "r_idx": 4, "score": 1.0, "intrain": false, "r": "P150", "title": "Lubbock-Cooper Independent School District"}, {"index": 625, "h_idx": 5, "t_idx": 4, "r_idx": 1, "score": 1.0, "intrain": false, "r": "P17", "title": "Lubbock-Cooper Independent School District"}, {"index": 625, "h_idx": 8, "t_idx": 4, "r_idx": 1, "score": 1.0, "intrain": false, "r": "P17", "title": "Lubbock-Cooper Independent School District"}, {"index": 625, "h_idx": 9, "t_idx": 4, "r_idx": 1, "score": 1.0, "intrain": false, "r": "P17", "title": "Lubbock-Cooper Independent School District"}, {"index": 625, "h_idx": 10, "t_idx": 4, "r_idx": 1, "score": 1.0, "intrain": false, "r": "P17", "title": "Lubbock-Cooper Independent School District"}, {"index": 625, "h_idx": 11, "t_idx": 4, "r_idx": 1, "score": 1.0, "intrain": false, "r": "P17", "title": "Lubbock-Cooper Independent School District"}, {"index": 625, "h_idx": 13, "t_idx": 4, "r_idx": 1, "score": 1.0, "intrain": false, "r": "P17", "title": "Lubbock-Cooper Independent School District"}, {"index": 625, "h_idx": 15, "t_idx": 4, "r_idx": 1, "score": 1.0, "intrain": false, "r": "P17", "title": "Lubbock-Cooper Independent School District"}, {"index": 626, "h_idx": 0, "t_idx": 16, "r_idx": 54, "score": 1.0, "intrain": false, "r": "P35", "title": "Brazil\u2013Colombia border"}, {"index": 626, "h_idx": 16, "t_idx": 0, "r_idx": 3, "score": 1.0, "intrain": false, "r": "P27", "title": "Brazil\u2013Colombia border"}, {"index": 627, "h_idx": 0, "t_idx": 1, "r_idx": 7, "score": 1.0, "intrain": false, "r": "P569", "title": "Christopher Newport"}, {"index": 627, "h_idx": 0, "t_idx": 2, "r_idx": 8, "score": 1.0, "intrain": false, "r": "P570", "title": "Christopher Newport"}, {"index": 628, "h_idx": 2, "t_idx": 3, "r_idx": 1, "score": 1.0, "intrain": false, "r": "P17", "title": "International Tchaikovsky Competition"}, {"index": 628, "h_idx": 2, "t_idx": 3, "r_idx": 2, "score": 1.0, "intrain": false, "r": "P131", "title": "International Tchaikovsky Competition"}, {"index": 628, "h_idx": 3, "t_idx": 2, "r_idx": 4, "score": 1.0, "intrain": false, "r": "P150", "title": "International Tchaikovsky Competition"}, {"index": 628, "h_idx": 7, "t_idx": 2, "r_idx": 4, "score": 1.0, "intrain": false, "r": "P150", "title": "International Tchaikovsky Competition"}, {"index": 628, "h_idx": 20, "t_idx": 3, "r_idx": 1, "score": 1.0, "intrain": false, "r": "P17", "title": "International Tchaikovsky Competition"}, {"index": 629, "h_idx": 0, "t_idx": 6, "r_idx": 8, "score": 1.0, "intrain": false, "r": "P570", "title": "Moritz Traube"}, {"index": 629, "h_idx": 2, "t_idx": 5, "r_idx": 1, "score": 1.0, "intrain": false, "r": "P17", "title": "Moritz Traube"}, {"index": 630, "h_idx": 0, "t_idx": 3, "r_idx": 1, "score": 1.0, "intrain": false, "r": "P17", "title": "Wis\u0142a"}, {"index": 630, "h_idx": 1, "t_idx": 2, "r_idx": 2, "score": 1.0, "intrain": false, "r": "P131", "title": "Wis\u0142a"}, {"index": 630, "h_idx": 1, "t_idx": 3, "r_idx": 1, "score": 1.0, "intrain": false, "r": "P17", "title": "Wis\u0142a"}, {"index": 630, "h_idx": 2, "t_idx": 1, "r_idx": 4, "score": 1.0, "intrain": false, "r": "P150", "title": "Wis\u0142a"}, {"index": 630, "h_idx": 2, "t_idx": 3, "r_idx": 1, "score": 1.0, "intrain": false, "r": "P17", "title": "Wis\u0142a"}, {"index": 630, "h_idx": 2, "t_idx": 3, "r_idx": 2, "score": 1.0, "intrain": false, "r": "P131", "title": "Wis\u0142a"}, {"index": 630, "h_idx": 3, "t_idx": 2, "r_idx": 4, "score": 1.0, "intrain": false, "r": "P150", "title": "Wis\u0142a"}, {"index": 630, "h_idx": 7, "t_idx": 3, "r_idx": 1, "score": 1.0, "intrain": false, "r": "P17", "title": "Wis\u0142a"}, {"index": 630, "h_idx": 8, "t_idx": 3, "r_idx": 1, "score": 1.0, "intrain": false, "r": "P17", "title": "Wis\u0142a"}, {"index": 631, "h_idx": 0, "t_idx": 4, "r_idx": 1, "score": 1.0, "intrain": false, "r": "P17", "title": "Mesabi Range"}, {"index": 631, "h_idx": 2, "t_idx": 4, "r_idx": 1, "score": 1.0, "intrain": false, "r": "P17", "title": "Mesabi Range"}, {"index": 631, "h_idx": 4, "t_idx": 5, "r_idx": 4, "score": 1.0, "intrain": false, "r": "P150", "title": "Mesabi Range"}, {"index": 631, "h_idx": 5, "t_idx": 4, "r_idx": 1, "score": 1.0, "intrain": false, "r": "P17", "title": "Mesabi Range"}, {"index": 631, "h_idx": 5, "t_idx": 4, "r_idx": 2, "score": 1.0, "intrain": false, "r": "P131", "title": "Mesabi Range"}, {"index": 631, "h_idx": 5, "t_idx": 7, "r_idx": 4, "score": 1.0, "intrain": false, "r": "P150", "title": "Mesabi Range"}, {"index": 631, "h_idx": 6, "t_idx": 4, "r_idx": 1, "score": 1.0, "intrain": false, "r": "P17", "title": "Mesabi Range"}, {"index": 631, "h_idx": 7, "t_idx": 4, "r_idx": 1, "score": 1.0, "intrain": false, "r": "P17", "title": "Mesabi Range"}, {"index": 633, "h_idx": 0, "t_idx": 3, "r_idx": 5, "score": 1.0, "intrain": false, "r": "P577", "title": "Live It Out"}, {"index": 633, "h_idx": 0, "t_idx": 4, "r_idx": 10, "score": 1.0, "intrain": false, "r": "P264", "title": "Live It Out"}, {"index": 635, "h_idx": 0, "t_idx": 1, "r_idx": 7, "score": 1.0, "intrain": false, "r": "P569", "title": "Maksim Gaspari"}, {"index": 635, "h_idx": 0, "t_idx": 2, "r_idx": 8, "score": 1.0, "intrain": false, "r": "P570", "title": "Maksim Gaspari"}, {"index": 635, "h_idx": 0, "t_idx": 4, "r_idx": 14, "score": 1.0, "intrain": false, "r": "P19", "title": "Maksim Gaspari"}, {"index": 635, "h_idx": 0, "t_idx": 7, "r_idx": 7, "score": 1.0, "intrain": false, "r": "P569", "title": "Maksim Gaspari"}, {"index": 635, "h_idx": 0, "t_idx": 12, "r_idx": 37, "score": 1.0, "intrain": false, "r": "P20", "title": "Maksim Gaspari"}, {"index": 635, "h_idx": 0, "t_idx": 14, "r_idx": 8, "score": 1.0, "intrain": false, "r": "P570", "title": "Maksim Gaspari"}, {"index": 636, "h_idx": 0, "t_idx": 1, "r_idx": 7, "score": 1.0, "intrain": false, "r": "P569", "title": "Gilbert A. Currie"}, {"index": 636, "h_idx": 0, "t_idx": 2, "r_idx": 8, "score": 1.0, "intrain": false, "r": "P570", "title": "Gilbert A. Currie"}, {"index": 636, "h_idx": 0, "t_idx": 5, "r_idx": 14, "score": 1.0, "intrain": false, "r": "P19", "title": "Gilbert A. Currie"}, {"index": 636, "h_idx": 0, "t_idx": 6, "r_idx": 25, "score": 1.0, "intrain": false, "r": "P69", "title": "Gilbert A. Currie"}, {"index": 636, "h_idx": 0, "t_idx": 7, "r_idx": 25, "score": 1.0, "intrain": false, "r": "P69", "title": "Gilbert A. Currie"}, {"index": 636, "h_idx": 3, "t_idx": 4, "r_idx": 4, "score": 1.0, "intrain": false, "r": "P150", "title": "Gilbert A. Currie"}, {"index": 636, "h_idx": 3, "t_idx": 25, "r_idx": 48, "score": 1.0, "intrain": false, "r": "P194", "title": "Gilbert A. Currie"}, {"index": 636, "h_idx": 4, "t_idx": 3, "r_idx": 1, "score": 1.0, "intrain": false, "r": "P17", "title": "Gilbert A. Currie"}, {"index": 636, "h_idx": 4, "t_idx": 3, "r_idx": 2, "score": 1.0, "intrain": false, "r": "P131", "title": "Gilbert A. Currie"}, {"index": 636, "h_idx": 5, "t_idx": 3, "r_idx": 1, "score": 1.0, "intrain": false, "r": "P17", "title": "Gilbert A. Currie"}, {"index": 636, "h_idx": 7, "t_idx": 3, "r_idx": 1, "score": 1.0, "intrain": false, "r": "P17", "title": "Gilbert A. Currie"}, {"index": 636, "h_idx": 7, "t_idx": 4, "r_idx": 2, "score": 1.0, "intrain": false, "r": "P131", "title": "Gilbert A. Currie"}, {"index": 636, "h_idx": 10, "t_idx": 3, "r_idx": 1, "score": 1.0, "intrain": false, "r": "P17", "title": "Gilbert A. Currie"}, {"index": 636, "h_idx": 11, "t_idx": 4, "r_idx": 24, "score": 1.0, "intrain": false, "r": "P1001", "title": "Gilbert A. Currie"}, {"index": 636, "h_idx": 17, "t_idx": 3, "r_idx": 1, "score": 1.0, "intrain": false, "r": "P17", "title": "Gilbert A. Currie"}, {"index": 636, "h_idx": 19, "t_idx": 3, "r_idx": 1, "score": 1.0, "intrain": false, "r": "P17", "title": "Gilbert A. Currie"}, {"index": 636, "h_idx": 20, "t_idx": 3, "r_idx": 1, "score": 1.0, "intrain": false, "r": "P17", "title": "Gilbert A. Currie"}, {"index": 637, "h_idx": 0, "t_idx": 2, "r_idx": 49, "score": 1.0, "intrain": false, "r": "P123", "title": "Kid Icarus: Of Myths and Monsters"}, {"index": 637, "h_idx": 0, "t_idx": 5, "r_idx": 31, "score": 1.0, "intrain": false, "r": "P400", "title": "Kid Icarus: Of Myths and Monsters"}, {"index": 637, "h_idx": 0, "t_idx": 7, "r_idx": 5, "score": 1.0, "intrain": false, "r": "P577", "title": "Kid Icarus: Of Myths and Monsters"}, {"index": 637, "h_idx": 0, "t_idx": 12, "r_idx": 31, "score": 1.0, "intrain": false, "r": "P400", "title": "Kid Icarus: Of Myths and Monsters"}, {"index": 638, "h_idx": 0, "t_idx": 4, "r_idx": 10, "score": 1.0, "intrain": false, "r": "P264", "title": "Billy Idol (album)"}, {"index": 638, "h_idx": 2, "t_idx": 4, "r_idx": 10, "score": 1.0, "intrain": false, "r": "P264", "title": "Billy Idol (album)"}, {"index": 638, "h_idx": 12, "t_idx": 2, "r_idx": 6, "score": 1.0, "intrain": false, "r": "P175", "title": "Billy Idol (album)"}, {"index": 638, "h_idx": 13, "t_idx": 2, "r_idx": 6, "score": 1.0, "intrain": false, "r": "P175", "title": "Billy Idol (album)"}, {"index": 638, "h_idx": 13, "t_idx": 4, "r_idx": 10, "score": 1.0, "intrain": false, "r": "P264", "title": "Billy Idol (album)"}, {"index": 638, "h_idx": 19, "t_idx": 2, "r_idx": 6, "score": 1.0, "intrain": false, "r": "P175", "title": "Billy Idol (album)"}, {"index": 638, "h_idx": 19, "t_idx": 20, "r_idx": 5, "score": 1.0, "intrain": false, "r": "P577", "title": "Billy Idol (album)"}, {"index": 639, "h_idx": 0, "t_idx": 1, "r_idx": 6, "score": 1.0, "intrain": false, "r": "P175", "title": "Stardust Five (album)"}, {"index": 639, "h_idx": 0, "t_idx": 2, "r_idx": 5, "score": 1.0, "intrain": false, "r": "P577", "title": "Stardust Five (album)"}, {"index": 639, "h_idx": 0, "t_idx": 8, "r_idx": 10, "score": 1.0, "intrain": false, "r": "P264", "title": "Stardust Five (album)"}, {"index": 639, "h_idx": 1, "t_idx": 6, "r_idx": 10, "score": 1.0, "intrain": false, "r": "P264", "title": "Stardust Five (album)"}, {"index": 640, "h_idx": 0, "t_idx": 3, "r_idx": 1, "score": 1.0, "intrain": false, "r": "P17", "title": "Guadalupe, Arizona"}, {"index": 640, "h_idx": 1, "t_idx": 2, "r_idx": 2, "score": 1.0, "intrain": false, "r": "P131", "title": "Guadalupe, Arizona"}, {"index": 640, "h_idx": 1, "t_idx": 3, "r_idx": 1, "score": 1.0, "intrain": false, "r": "P17", "title": "Guadalupe, Arizona"}, {"index": 640, "h_idx": 2, "t_idx": 1, "r_idx": 4, "score": 1.0, "intrain": false, "r": "P150", "title": "Guadalupe, Arizona"}, {"index": 640, "h_idx": 2, "t_idx": 3, "r_idx": 1, "score": 1.0, "intrain": false, "r": "P17", "title": "Guadalupe, Arizona"}, {"index": 640, "h_idx": 2, "t_idx": 3, "r_idx": 2, "score": 1.0, "intrain": false, "r": "P131", "title": "Guadalupe, Arizona"}, {"index": 640, "h_idx": 3, "t_idx": 2, "r_idx": 4, "score": 1.0, "intrain": false, "r": "P150", "title": "Guadalupe, Arizona"}, {"index": 640, "h_idx": 6, "t_idx": 3, "r_idx": 1, "score": 1.0, "intrain": false, "r": "P17", "title": "Guadalupe, Arizona"}, {"index": 640, "h_idx": 7, "t_idx": 3, "r_idx": 1, "score": 1.0, "intrain": false, "r": "P17", "title": "Guadalupe, Arizona"}, {"index": 641, "h_idx": 0, "t_idx": 1, "r_idx": 7, "score": 1.0, "intrain": false, "r": "P569", "title": "\u00c9douard Herriot"}, {"index": 641, "h_idx": 0, "t_idx": 2, "r_idx": 8, "score": 1.0, "intrain": false, "r": "P570", "title": "\u00c9douard Herriot"}, {"index": 641, "h_idx": 0, "t_idx": 9, "r_idx": 14, "score": 1.0, "intrain": false, "r": "P19", "title": "\u00c9douard Herriot"}, {"index": 641, "h_idx": 0, "t_idx": 10, "r_idx": 3, "score": 1.0, "intrain": false, "r": "P27", "title": "\u00c9douard Herriot"}, {"index": 641, "h_idx": 0, "t_idx": 11, "r_idx": 37, "score": 1.0, "intrain": false, "r": "P20", "title": "\u00c9douard Herriot"}, {"index": 641, "h_idx": 9, "t_idx": 10, "r_idx": 1, "score": 1.0, "intrain": false, "r": "P17", "title": "\u00c9douard Herriot"}, {"index": 642, "h_idx": 0, "t_idx": 2, "r_idx": 8, "score": 1.0, "intrain": false, "r": "P570", "title": "William Peter Blatty"}, {"index": 642, "h_idx": 0, "t_idx": 22, "r_idx": 25, "score": 1.0, "intrain": false, "r": "P69", "title": "William Peter Blatty"}, {"index": 642, "h_idx": 5, "t_idx": 4, "r_idx": 5, "score": 1.0, "intrain": false, "r": "P577", "title": "William Peter Blatty"}, {"index": 642, "h_idx": 8, "t_idx": 9, "r_idx": 5, "score": 1.0, "intrain": false, "r": "P577", "title": "William Peter Blatty"}, {"index": 642, "h_idx": 15, "t_idx": 16, "r_idx": 5, "score": 1.0, "intrain": false, "r": "P577", "title": "William Peter Blatty"}, {"index": 642, "h_idx": 19, "t_idx": 18, "r_idx": 5, "score": 1.0, "intrain": false, "r": "P577", "title": "William Peter Blatty"}, {"index": 643, "h_idx": 0, "t_idx": 1, "r_idx": 7, "score": 1.0, "intrain": false, "r": "P569", "title": "Nino Oliviero"}, {"index": 643, "h_idx": 0, "t_idx": 2, "r_idx": 8, "score": 1.0, "intrain": false, "r": "P570", "title": "Nino Oliviero"}, {"index": 643, "h_idx": 0, "t_idx": 4, "r_idx": 14, "score": 1.0, "intrain": false, "r": "P19", "title": "Nino Oliviero"}, {"index": 643, "h_idx": 0, "t_idx": 21, "r_idx": 37, "score": 1.0, "intrain": false, "r": "P20", "title": "Nino Oliviero"}, {"index": 643, "h_idx": 10, "t_idx": 11, "r_idx": 5, "score": 1.0, "intrain": false, "r": "P577", "title": "Nino Oliviero"}, {"index": 643, "h_idx": 18, "t_idx": 19, "r_idx": 9, "score": 1.0, "intrain": false, "r": "P161", "title": "Nino Oliviero"}, {"index": 643, "h_idx": 18, "t_idx": 20, "r_idx": 9, "score": 1.0, "intrain": false, "r": "P161", "title": "Nino Oliviero"}, {"index": 644, "h_idx": 0, "t_idx": 1, "r_idx": 7, "score": 1.0, "intrain": false, "r": "P569", "title": "Huw Edwards (journalist)"}, {"index": 644, "h_idx": 0, "t_idx": 4, "r_idx": 3, "score": 1.0, "intrain": false, "r": "P27", "title": "Huw Edwards (journalist)"}, {"index": 644, "h_idx": 3, "t_idx": 6, "r_idx": 68, "score": 1.0, "intrain": false, "r": "P749", "title": "Huw Edwards (journalist)"}, {"index": 644, "h_idx": 6, "t_idx": 3, "r_idx": 72, "score": 1.0, "intrain": false, "r": "P355", "title": "Huw Edwards (journalist)"}, {"index": 644, "h_idx": 12, "t_idx": 4, "r_idx": 3, "score": 1.0, "intrain": false, "r": "P27", "title": "Huw Edwards (journalist)"}, {"index": 644, "h_idx": 13, "t_idx": 4, "r_idx": 3, "score": 1.0, "intrain": false, "r": "P27", "title": "Huw Edwards (journalist)"}, {"index": 645, "h_idx": 0, "t_idx": 1, "r_idx": 7, "score": 1.0, "intrain": false, "r": "P569", "title": "Robert Eringer"}, {"index": 646, "h_idx": 0, "t_idx": 2, "r_idx": 1, "score": 1.0, "intrain": false, "r": "P17", "title": "Signal Hill (Canton, Massachusetts)"}, {"index": 647, "h_idx": 0, "t_idx": 2, "r_idx": 8, "score": 1.0, "intrain": false, "r": "P570", "title": "Tazio Secchiaroli"}, {"index": 647, "h_idx": 8, "t_idx": 7, "r_idx": 28, "score": 1.0, "intrain": false, "r": "P57", "title": "Tazio Secchiaroli"}, {"index": 648, "h_idx": 0, "t_idx": 6, "r_idx": 10, "score": 1.0, "intrain": false, "r": "P264", "title": "Willennium"}, {"index": 648, "h_idx": 2, "t_idx": 6, "r_idx": 10, "score": 1.0, "intrain": false, "r": "P264", "title": "Willennium"}, {"index": 648, "h_idx": 9, "t_idx": 2, "r_idx": 6, "score": 1.0, "intrain": false, "r": "P175", "title": "Willennium"}, {"index": 649, "h_idx": 8, "t_idx": 1, "r_idx": 3, "score": 1.0, "intrain": false, "r": "P27", "title": "Alexios Laskaris Philanthropenos"}, {"index": 649, "h_idx": 16, "t_idx": 1, "r_idx": 3, "score": 1.0, "intrain": false, "r": "P27", "title": "Alexios Laskaris Philanthropenos"}, {"index": 649, "h_idx": 19, "t_idx": 0, "r_idx": 19, "score": 1.0, "intrain": false, "r": "P3373", "title": "Alexios Laskaris Philanthropenos"}, {"index": 650, "h_idx": 2, "t_idx": 5, "r_idx": 1, "score": 1.0, "intrain": false, "r": "P17", "title": "Scott Trust Limited"}, {"index": 650, "h_idx": 8, "t_idx": 5, "r_idx": 3, "score": 1.0, "intrain": false, "r": "P27", "title": "Scott Trust Limited"}, {"index": 650, "h_idx": 12, "t_idx": 5, "r_idx": 3, "score": 1.0, "intrain": false, "r": "P27", "title": "Scott Trust Limited"}, {"index": 650, "h_idx": 13, "t_idx": 5, "r_idx": 3, "score": 1.0, "intrain": false, "r": "P27", "title": "Scott Trust Limited"}, {"index": 651, "h_idx": 0, "t_idx": 1, "r_idx": 7, "score": 1.0, "intrain": false, "r": "P569", "title": "Eugen Prym"}, {"index": 651, "h_idx": 0, "t_idx": 2, "r_idx": 14, "score": 1.0, "intrain": false, "r": "P19", "title": "Eugen Prym"}, {"index": 651, "h_idx": 0, "t_idx": 3, "r_idx": 8, "score": 1.0, "intrain": false, "r": "P570", "title": "Eugen Prym"}, {"index": 651, "h_idx": 0, "t_idx": 9, "r_idx": 19, "score": 1.0, "intrain": false, "r": "P3373", "title": "Eugen Prym"}, {"index": 651, "h_idx": 9, "t_idx": 0, "r_idx": 19, "score": 1.0, "intrain": false, "r": "P3373", "title": "Eugen Prym"}, {"index": 651, "h_idx": 9, "t_idx": 10, "r_idx": 7, "score": 1.0, "intrain": false, "r": "P569", "title": "Eugen Prym"}, {"index": 652, "h_idx": 0, "t_idx": 1, "r_idx": 1, "score": 1.0, "intrain": false, "r": "P17", "title": "Consumer Broadband and Digital Television Promotion Act"}, {"index": 652, "h_idx": 4, "t_idx": 1, "r_idx": 3, "score": 1.0, "intrain": false, "r": "P27", "title": "Consumer Broadband and Digital Television Promotion Act"}, {"index": 652, "h_idx": 13, "t_idx": 1, "r_idx": 3, "score": 1.0, "intrain": false, "r": "P27", "title": "Consumer Broadband and Digital Television Promotion Act"}, {"index": 652, "h_idx": 14, "t_idx": 1, "r_idx": 3, "score": 1.0, "intrain": false, "r": "P27", "title": "Consumer Broadband and Digital Television Promotion Act"}, {"index": 652, "h_idx": 16, "t_idx": 1, "r_idx": 3, "score": 1.0, "intrain": false, "r": "P27", "title": "Consumer Broadband and Digital Television Promotion
[truncated: 1,346,237 more chars]
